# Supplementary material for: Temporal Dysynchrony in brain connectivity gene expression following hypoxia
Source: BMC Genomics. 2016 May 4;17:334. doi: 10.1186/s12864-016-2638-x (PMC4857255; doi:10.1186/s12864-016-2638-x)
Supplement: Additional file 1: — List of final 1270 genes for analysis (Ensembl gene ID listed). These genes were chosen based on known or likely roles in CNS connectivity development. (XLS 99 kb) [file 12864_2016_2638_MOESM1_ESM.xls]

## Sheet: gene_ids.txt
#EnsemblGeneId
ENSDARG00000000086
ENSDARG00000000102
ENSDARG00000000103
ENSDARG00000000189
ENSDARG00000000241
ENSDARG00000000370
ENSDARG00000000472
ENSDARG00000000588
ENSDARG00000000690
ENSDARG00000000861
ENSDARG00000001014
ENSDARG00000001127
ENSDARG00000001154
ENSDARG00000001220
ENSDARG00000001431
ENSDARG00000001769
ENSDARG00000001881
ENSDARG00000001912
ENSDARG00000002084
ENSDARG00000002167
ENSDARG00000002230
ENSDARG00000002300
ENSDARG00000002564
ENSDARG00000002587
ENSDARG00000002656
ENSDARG00000002732
ENSDARG00000002748
ENSDARG00000002790
ENSDARG00000002831
ENSDARG00000002933
ENSDARG00000002952
ENSDARG00000003020
ENSDARG00000003022
ENSDARG00000003290
ENSDARG00000003326
ENSDARG00000003395
ENSDARG00000003399
ENSDARG00000003420
ENSDARG00000003512
ENSDARG00000003779
ENSDARG00000003803
ENSDARG00000003971
ENSDARG00000003994
ENSDARG00000004015
ENSDARG00000004023
ENSDARG00000004026
ENSDARG00000004150
ENSDARG00000004171
ENSDARG00000004218
ENSDARG00000004246
ENSDARG00000004301
ENSDARG00000004445
ENSDARG00000004561
ENSDARG00000004580
ENSDARG00000004586
ENSDARG00000004597
ENSDARG00000004616
ENSDARG00000004635
ENSDARG00000004648
ENSDARG00000004672
ENSDARG00000004712
ENSDARG00000004836
ENSDARG00000004843
ENSDARG00000004870
ENSDARG00000004877
ENSDARG00000005034
ENSDARG00000005221
ENSDARG00000005320
ENSDARG00000005333
ENSDARG00000005364
ENSDARG00000005462
ENSDARG00000005482
ENSDARG00000005600
ENSDARG00000005625
ENSDARG00000005645
ENSDARG00000005651
ENSDARG00000005775
ENSDARG00000005783
ENSDARG00000006169
ENSDARG00000006206
ENSDARG00000006281
ENSDARG00000006283
ENSDARG00000006314
ENSDARG00000006353
ENSDARG00000006396
ENSDARG00000006553
ENSDARG00000006602
ENSDARG00000006609
ENSDARG00000006686
ENSDARG00000006849
ENSDARG00000006865
ENSDARG00000007015
ENSDARG00000007149
ENSDARG00000007172
ENSDARG00000007195
ENSDARG00000007220
ENSDARG00000007231
ENSDARG00000007275
ENSDARG00000007438
ENSDARG00000007461
ENSDARG00000007663
ENSDARG00000007723
ENSDARG00000007825
ENSDARG00000007944
ENSDARG00000008030
ENSDARG00000008107
ENSDARG00000008127
ENSDARG00000008170
ENSDARG00000008329
ENSDARG00000008359
ENSDARG00000008398
ENSDARG00000008454
ENSDARG00000008487
ENSDARG00000008494
ENSDARG00000008866
ENSDARG00000008937
ENSDARG00000009021
ENSDARG00000009026
ENSDARG00000009121
ENSDARG00000009386
ENSDARG00000009442
ENSDARG00000009499
ENSDARG00000009564
ENSDARG00000009677
ENSDARG00000009738
ENSDARG00000009782
ENSDARG00000009850
ENSDARG00000009875
ENSDARG00000009930
ENSDARG00000009941
ENSDARG00000010155
ENSDARG00000010169
ENSDARG00000010270
ENSDARG00000010280
ENSDARG00000010408
ENSDARG00000010472
ENSDARG00000010477
ENSDARG00000010478
ENSDARG00000010515
ENSDARG00000010610
ENSDARG00000010721
ENSDARG00000010767
ENSDARG00000010771
ENSDARG00000010785
ENSDARG00000010789
ENSDARG00000010844
ENSDARG00000011027
ENSDARG00000011029
ENSDARG00000011066
ENSDARG00000011091
ENSDARG00000011113
ENSDARG00000011141
ENSDARG00000011163
ENSDARG00000011171
ENSDARG00000011190
ENSDARG00000011235
ENSDARG00000011370
ENSDARG00000011407
ENSDARG00000011449
ENSDARG00000011533
ENSDARG00000011545
ENSDARG00000011600
ENSDARG00000011640
ENSDARG00000011855
ENSDARG00000012019
ENSDARG00000012203
ENSDARG00000012248
ENSDARG00000012482
ENSDARG00000012593
ENSDARG00000012649
ENSDARG00000012682
ENSDARG00000012741
ENSDARG00000012818
ENSDARG00000012823
ENSDARG00000012824
ENSDARG00000012866
ENSDARG00000012874
ENSDARG00000012896
ENSDARG00000013000
ENSDARG00000013020
ENSDARG00000013047
ENSDARG00000013078
ENSDARG00000013161
ENSDARG00000013203
ENSDARG00000013269
ENSDARG00000013312
ENSDARG00000013389
ENSDARG00000013414
ENSDARG00000013582
ENSDARG00000013607
ENSDARG00000013690
ENSDARG00000013841
ENSDARG00000013843
ENSDARG00000013847
ENSDARG00000013975
ENSDARG00000014018
ENSDARG00000014057
ENSDARG00000014105
ENSDARG00000014113
ENSDARG00000014134
ENSDARG00000014137
ENSDARG00000014147
ENSDARG00000014169
ENSDARG00000014181
ENSDARG00000014273
ENSDARG00000014280
ENSDARG00000014433
ENSDARG00000014462
ENSDARG00000014495
ENSDARG00000014571
ENSDARG00000014592
ENSDARG00000014655
ENSDARG00000014709
ENSDARG00000014792
ENSDARG00000014858
ENSDARG00000014871
ENSDARG00000014891
ENSDARG00000014951
ENSDARG00000014953
ENSDARG00000015002
ENSDARG00000015025
ENSDARG00000015053
ENSDARG00000015110
ENSDARG00000015278
ENSDARG00000015314
ENSDARG00000015355
ENSDARG00000015429
ENSDARG00000015502
ENSDARG00000015530
ENSDARG00000015537
ENSDARG00000015540
ENSDARG00000015554
ENSDARG00000015775
ENSDARG00000016016
ENSDARG00000016153
ENSDARG00000016163
ENSDARG00000016350
ENSDARG00000016404
ENSDARG00000016429
ENSDARG00000016480
ENSDARG00000016494
ENSDARG00000016526
ENSDARG00000016667
ENSDARG00000016695
ENSDARG00000016739
ENSDARG00000016809
ENSDARG00000017004
ENSDARG00000017105
ENSDARG00000017162
ENSDARG00000017211
ENSDARG00000017360
ENSDARG00000017391
ENSDARG00000017500
ENSDARG00000017545
ENSDARG00000017790
ENSDARG00000017795
ENSDARG00000017803
ENSDARG00000017901
ENSDARG00000018032
ENSDARG00000018206
ENSDARG00000018259
ENSDARG00000018270
ENSDARG00000018303
ENSDARG00000018399
ENSDARG00000018436
ENSDARG00000018440
ENSDARG00000018476
ENSDARG00000018687
ENSDARG00000018693
ENSDARG00000018699
ENSDARG00000018743
ENSDARG00000018788
ENSDARG00000018817
ENSDARG00000018856
ENSDARG00000018935
ENSDARG00000018967
ENSDARG00000018997
ENSDARG00000019231
ENSDARG00000019235
ENSDARG00000019328
ENSDARG00000019341
ENSDARG00000019342
ENSDARG00000019353
ENSDARG00000019426
ENSDARG00000019622
ENSDARG00000019692
ENSDARG00000019753
ENSDARG00000019835
ENSDARG00000019983
ENSDARG00000019990
ENSDARG00000020072
ENSDARG00000020080
ENSDARG00000020102
ENSDARG00000020134
ENSDARG00000020164
ENSDARG00000020270
ENSDARG00000020334
ENSDARG00000020344
ENSDARG00000020345
ENSDARG00000020354
ENSDARG00000020373
ENSDARG00000020450
ENSDARG00000020475
ENSDARG00000020493
ENSDARG00000020581
ENSDARG00000020609
ENSDARG00000020771
ENSDARG00000020781
ENSDARG00000020884
ENSDARG00000020901
ENSDARG00000021032
ENSDARG00000021124
ENSDARG00000021305
ENSDARG00000021309
ENSDARG00000021351
ENSDARG00000021352
ENSDARG00000021521
ENSDARG00000021539
ENSDARG00000021590
ENSDARG00000021664
ENSDARG00000021895
ENSDARG00000021916
ENSDARG00000021948
ENSDARG00000022013
ENSDARG00000022260
ENSDARG00000022297
ENSDARG00000022531
ENSDARG00000022532
ENSDARG00000022682
ENSDARG00000022689
ENSDARG00000022841
ENSDARG00000022893
ENSDARG00000023031
ENSDARG00000023117
ENSDARG00000023174
ENSDARG00000023209
ENSDARG00000023267
ENSDARG00000023324
ENSDARG00000023527
ENSDARG00000023600
ENSDARG00000023609
ENSDARG00000023771
ENSDARG00000024004
ENSDARG00000024141
ENSDARG00000024492
ENSDARG00000024746
ENSDARG00000024847
ENSDARG00000025034
ENSDARG00000025091
ENSDARG00000025206
ENSDARG00000025326
ENSDARG00000025641
ENSDARG00000025728
ENSDARG00000025889
ENSDARG00000026294
ENSDARG00000026491
ENSDARG00000026531
ENSDARG00000026534
ENSDARG00000026738
ENSDARG00000026753
ENSDARG00000026784
ENSDARG00000026796
ENSDARG00000026845
ENSDARG00000026967
ENSDARG00000027087
ENSDARG00000027153
ENSDARG00000027279
ENSDARG00000027290
ENSDARG00000027322
ENSDARG00000027418
ENSDARG00000027419
ENSDARG00000027523
ENSDARG00000027552
ENSDARG00000027590
ENSDARG00000027600
ENSDARG00000027602
ENSDARG00000027740
ENSDARG00000027828
ENSDARG00000028469
ENSDARG00000028524
ENSDARG00000029150
ENSDARG00000029179
ENSDARG00000029234
ENSDARG00000029239
ENSDARG00000029353
ENSDARG00000029457
ENSDARG00000029718
ENSDARG00000029772
ENSDARG00000029856
ENSDARG00000029916
ENSDARG00000029994
ENSDARG00000030097
ENSDARG00000030376
ENSDARG00000030490
ENSDARG00000030494
ENSDARG00000030532
ENSDARG00000030547
ENSDARG00000030614
ENSDARG00000030621
ENSDARG00000030656
ENSDARG00000030752
ENSDARG00000030775
ENSDARG00000030832
ENSDARG00000030871
ENSDARG00000031015
ENSDARG00000031075
ENSDARG00000031086
ENSDARG00000031219
ENSDARG00000031222
ENSDARG00000031283
ENSDARG00000031372
ENSDARG00000031463
ENSDARG00000031483
ENSDARG00000031548
ENSDARG00000031598
ENSDARG00000031622
ENSDARG00000031678
ENSDARG00000031712
ENSDARG00000031715
ENSDARG00000031720
ENSDARG00000031796
ENSDARG00000031930
ENSDARG00000032049
ENSDARG00000032072
ENSDARG00000032083
ENSDARG00000032161
ENSDARG00000032238
ENSDARG00000032435
ENSDARG00000032493
ENSDARG00000032626
ENSDARG00000032714
ENSDARG00000032737
ENSDARG00000032865
ENSDARG00000032984
ENSDARG00000032990
ENSDARG00000033327
ENSDARG00000033411
ENSDARG00000033437
ENSDARG00000033443
ENSDARG00000033589
ENSDARG00000033666
ENSDARG00000033706
ENSDARG00000033733
ENSDARG00000033738
ENSDARG00000033899
ENSDARG00000034011
ENSDARG00000034013
ENSDARG00000034173
ENSDARG00000034268
ENSDARG00000034300
ENSDARG00000034307
ENSDARG00000034493
ENSDARG00000034700
ENSDARG00000035103
ENSDARG00000035152
ENSDARG00000035187
ENSDARG00000035360
ENSDARG00000035420
ENSDARG00000035423
ENSDARG00000035556
ENSDARG00000035785
ENSDARG00000035820
ENSDARG00000035944
ENSDARG00000035970
ENSDARG00000035984
ENSDARG00000035994
ENSDARG00000036012
ENSDARG00000036031
ENSDARG00000036105
ENSDARG00000036279
ENSDARG00000036375
ENSDARG00000036402
ENSDARG00000036489
ENSDARG00000036505
ENSDARG00000036571
ENSDARG00000036815
ENSDARG00000036820
ENSDARG00000036911
ENSDARG00000036985
ENSDARG00000037116
ENSDARG00000037122
ENSDARG00000037159
ENSDARG00000037178
ENSDARG00000037292
ENSDARG00000037324
ENSDARG00000037373
ENSDARG00000037390
ENSDARG00000037403
ENSDARG00000037415
ENSDARG00000037427
ENSDARG00000037433
ENSDARG00000037478
ENSDARG00000037496
ENSDARG00000037498
ENSDARG00000037587
ENSDARG00000037660
ENSDARG00000037746
ENSDARG00000037865
ENSDARG00000037870
ENSDARG00000037916
ENSDARG00000037917
ENSDARG00000037932
ENSDARG00000037941
ENSDARG00000037943
ENSDARG00000038010
ENSDARG00000038059
ENSDARG00000038123
ENSDARG00000038188
ENSDARG00000038225
ENSDARG00000038267
ENSDARG00000038363
ENSDARG00000038442
ENSDARG00000038446
ENSDARG00000038508
ENSDARG00000038518
ENSDARG00000038634
ENSDARG00000038814
ENSDARG00000038867
ENSDARG00000038974
ENSDARG00000038990
ENSDARG00000039123
ENSDARG00000039174
ENSDARG00000039215
ENSDARG00000039240
ENSDARG00000039385
ENSDARG00000039444
ENSDARG00000039458
ENSDARG00000039462
ENSDARG00000039490
ENSDARG00000039500
ENSDARG00000039528
ENSDARG00000039577
ENSDARG00000039615
ENSDARG00000039675
ENSDARG00000039697
ENSDARG00000039901
ENSDARG00000039936
ENSDARG00000039959
ENSDARG00000039980
ENSDARG00000040156
ENSDARG00000040197
ENSDARG00000040274
ENSDARG00000040627
ENSDARG00000040841
ENSDARG00000040991
ENSDARG00000041023
ENSDARG00000041133
ENSDARG00000041150
ENSDARG00000041162
ENSDARG00000041204
ENSDARG00000041358
ENSDARG00000041502
ENSDARG00000041627
ENSDARG00000041660
ENSDARG00000041729
ENSDARG00000041747
ENSDARG00000041878
ENSDARG00000041895
ENSDARG00000041926
ENSDARG00000041959
ENSDARG00000042107
ENSDARG00000042114
ENSDARG00000042128
ENSDARG00000042210
ENSDARG00000042277
ENSDARG00000042296
ENSDARG00000042350
ENSDARG00000042440
ENSDARG00000042452
ENSDARG00000042468
ENSDARG00000042485
ENSDARG00000042545
ENSDARG00000042552
ENSDARG00000042586
ENSDARG00000042608
ENSDARG00000042624
ENSDARG00000042646
ENSDARG00000042656
ENSDARG00000042677
ENSDARG00000042784
ENSDARG00000042803
ENSDARG00000042826
ENSDARG00000042845
ENSDARG00000042948
ENSDARG00000042974
ENSDARG00000043010
ENSDARG00000043028
ENSDARG00000043241
ENSDARG00000043299
ENSDARG00000043361
ENSDARG00000043658
ENSDARG00000043661
ENSDARG00000043662
ENSDARG00000043697
ENSDARG00000043746
ENSDARG00000043821
ENSDARG00000043835
ENSDARG00000043864
ENSDARG00000043902
ENSDARG00000044029
ENSDARG00000044091
ENSDARG00000044098
ENSDARG00000044161
ENSDARG00000044267
ENSDARG00000044271
ENSDARG00000044278
ENSDARG00000044345
ENSDARG00000044353
ENSDARG00000044381
ENSDARG00000044436
ENSDARG00000044573
ENSDARG00000044601
ENSDARG00000044632
ENSDARG00000044689
ENSDARG00000044718
ENSDARG00000044752
ENSDARG00000044954
ENSDARG00000045045
ENSDARG00000045064
ENSDARG00000045070
ENSDARG00000045087
ENSDARG00000045094
ENSDARG00000045145
ENSDARG00000045524
ENSDARG00000045618
ENSDARG00000045685
ENSDARG00000045750
ENSDARG00000045789
ENSDARG00000045932
ENSDARG00000045936
ENSDARG00000045948
ENSDARG00000045971
ENSDARG00000051763
ENSDARG00000051876
ENSDARG00000052063
ENSDARG00000052131
ENSDARG00000052150
ENSDARG00000052232
ENSDARG00000052376
ENSDARG00000052429
ENSDARG00000052468
ENSDARG00000052482
ENSDARG00000052630
ENSDARG00000052631
ENSDARG00000052642
ENSDARG00000052649
ENSDARG00000052673
ENSDARG00000052713
ENSDARG00000052764
ENSDARG00000052765
ENSDARG00000052769
ENSDARG00000052782
ENSDARG00000052826
ENSDARG00000052982
ENSDARG00000053117
ENSDARG00000053210
ENSDARG00000053220
ENSDARG00000053232
ENSDARG00000053255
ENSDARG00000053454
ENSDARG00000053468
ENSDARG00000053499
ENSDARG00000053528
ENSDARG00000053542
ENSDARG00000053586
ENSDARG00000053617
ENSDARG00000053665
ENSDARG00000053956
ENSDARG00000054172
ENSDARG00000054186
ENSDARG00000054320
ENSDARG00000054454
ENSDARG00000054497
ENSDARG00000054649
ENSDARG00000054680
ENSDARG00000055009
ENSDARG00000055069
ENSDARG00000055100
ENSDARG00000055115
ENSDARG00000055183
ENSDARG00000055190
ENSDARG00000055206
ENSDARG00000055223
ENSDARG00000055229
ENSDARG00000055252
ENSDARG00000055294
ENSDARG00000055302
ENSDARG00000055307
ENSDARG00000055373
ENSDARG00000055459
ENSDARG00000055543
ENSDARG00000055552
ENSDARG00000055559
ENSDARG00000055577
ENSDARG00000055581
ENSDARG00000055854
ENSDARG00000056043
ENSDARG00000056092
ENSDARG00000056105
ENSDARG00000056181
ENSDARG00000056511
ENSDARG00000056590
ENSDARG00000056609
ENSDARG00000056623
ENSDARG00000056625
ENSDARG00000056683
ENSDARG00000056691
ENSDARG00000056742
ENSDARG00000056767
ENSDARG00000056833
ENSDARG00000056877
ENSDARG00000056909
ENSDARG00000056910
ENSDARG00000056926
ENSDARG00000056957
ENSDARG00000056964
ENSDARG00000056979
ENSDARG00000057025
ENSDARG00000057223
ENSDARG00000057296
ENSDARG00000057316
ENSDARG00000057427
ENSDARG00000057448
ENSDARG00000057452
ENSDARG00000057633
ENSDARG00000057721
ENSDARG00000057728
ENSDARG00000057913
ENSDARG00000057927
ENSDARG00000058011
ENSDARG00000058103
ENSDARG00000058115
ENSDARG00000058117
ENSDARG00000058133
ENSDARG00000058212
ENSDARG00000058222
ENSDARG00000058230
ENSDARG00000058256
ENSDARG00000058284
ENSDARG00000058393
ENSDARG00000058421
ENSDARG00000058488
ENSDARG00000058494
ENSDARG00000058513
ENSDARG00000058538
ENSDARG00000058558
ENSDARG00000058567
ENSDARG00000058656
ENSDARG00000058692
ENSDARG00000058736
ENSDARG00000058771
ENSDARG00000058819
ENSDARG00000058820
ENSDARG00000058821
ENSDARG00000058822
ENSDARG00000058993
ENSDARG00000058994
ENSDARG00000059036
ENSDARG00000059043
ENSDARG00000059093
ENSDARG00000059110
ENSDARG00000059134
ENSDARG00000059311
ENSDARG00000059340
ENSDARG00000059349
ENSDARG00000059368
ENSDARG00000059406
ENSDARG00000059416
ENSDARG00000059486
ENSDARG00000059523
ENSDARG00000059535
ENSDARG00000059645
ENSDARG00000059763
ENSDARG00000059773
ENSDARG00000059775
ENSDARG00000059781
ENSDARG00000059809
ENSDARG00000059871
ENSDARG00000059883
ENSDARG00000059891
ENSDARG00000059897
ENSDARG00000059939
ENSDARG00000059945
ENSDARG00000059978
ENSDARG00000059997
ENSDARG00000060012
ENSDARG00000060025
ENSDARG00000060085
ENSDARG00000060095
ENSDARG00000060103
ENSDARG00000060149
ENSDARG00000060200
ENSDARG00000060222
ENSDARG00000060236
ENSDARG00000060237
ENSDARG00000060297
ENSDARG00000060326
ENSDARG00000060368
ENSDARG00000060410
ENSDARG00000060434
ENSDARG00000060459
ENSDARG00000060495
ENSDARG00000060496
ENSDARG00000060506
ENSDARG00000060539
ENSDARG00000060551
ENSDARG00000060595
ENSDARG00000060637
ENSDARG00000060638
ENSDARG00000060711
ENSDARG00000060741
ENSDARG00000060805
ENSDARG00000060837
ENSDARG00000060849
ENSDARG00000061042
ENSDARG00000061048
ENSDARG00000061082
ENSDARG00000061099
ENSDARG00000061117
ENSDARG00000061203
ENSDARG00000061211
ENSDARG00000061240
ENSDARG00000061288
ENSDARG00000061304
ENSDARG00000061436
ENSDARG00000061459
ENSDARG00000061506
ENSDARG00000061541
ENSDARG00000061570
ENSDARG00000061586
ENSDARG00000061647
ENSDARG00000061685
ENSDARG00000061736
ENSDARG00000061749
ENSDARG00000061829
ENSDARG00000061830
ENSDARG00000061880
ENSDARG00000061918
ENSDARG00000061937
ENSDARG00000061956
ENSDARG00000062045
ENSDARG00000062144
ENSDARG00000062174
ENSDARG00000062183
ENSDARG00000062208
ENSDARG00000062305
ENSDARG00000062328
ENSDARG00000062352
ENSDARG00000062359
ENSDARG00000062376
ENSDARG00000062382
ENSDARG00000062415
ENSDARG00000062508
ENSDARG00000062510
ENSDARG00000062531
ENSDARG00000062577
ENSDARG00000062581
ENSDARG00000062633
ENSDARG00000062693
ENSDARG00000062707
ENSDARG00000062725
ENSDARG00000062892
ENSDARG00000062974
ENSDARG00000063054
ENSDARG00000063068
ENSDARG00000063135
ENSDARG00000063157
ENSDARG00000063230
ENSDARG00000063295
ENSDARG00000063299
ENSDARG00000063332
ENSDARG00000063376
ENSDARG00000063430
ENSDARG00000063436
ENSDARG00000063474
ENSDARG00000063560
ENSDARG00000063568
ENSDARG00000063635
ENSDARG00000063651
ENSDARG00000063695
ENSDARG00000067507
ENSDARG00000067634
ENSDARG00000067727
ENSDARG00000067730
ENSDARG00000067801
ENSDARG00000067809
ENSDARG00000067820
ENSDARG00000067920
ENSDARG00000067984
ENSDARG00000068149
ENSDARG00000068177
ENSDARG00000068191
ENSDARG00000068242
ENSDARG00000068458
ENSDARG00000068483
ENSDARG00000068567
ENSDARG00000068624
ENSDARG00000068653
ENSDARG00000068787
ENSDARG00000068910
ENSDARG00000068918
ENSDARG00000068989
ENSDARG00000068992
ENSDARG00000069090
ENSDARG00000069093
ENSDARG00000069134
ENSDARG00000069139
ENSDARG00000069254
ENSDARG00000069265
ENSDARG00000069329
ENSDARG00000069402
ENSDARG00000069522
ENSDARG00000069598
ENSDARG00000069660
ENSDARG00000069731
ENSDARG00000069737
ENSDARG00000069767
ENSDARG00000069843
ENSDARG00000069937
ENSDARG00000070005
ENSDARG00000070056
ENSDARG00000070074
ENSDARG00000070161
ENSDARG00000070170
ENSDARG00000070173
ENSDARG00000070428
ENSDARG00000070442
ENSDARG00000070507
ENSDARG00000070522
ENSDARG00000070524
ENSDARG00000070528
ENSDARG00000070530
ENSDARG00000070543
ENSDARG00000070567
ENSDARG00000070573
ENSDARG00000070620
ENSDARG00000070626
ENSDARG00000070677
ENSDARG00000070724
ENSDARG00000070730
ENSDARG00000070769
ENSDARG00000070810
ENSDARG00000070903
ENSDARG00000070932
ENSDARG00000071018
ENSDARG00000071091
ENSDARG00000071152
ENSDARG00000071252
ENSDARG00000071298
ENSDARG00000071374
ENSDARG00000071418
ENSDARG00000071424
ENSDARG00000071437
ENSDARG00000071492
ENSDARG00000071493
ENSDARG00000071596
ENSDARG00000071637
ENSDARG00000071678
ENSDARG00000071682
ENSDARG00000071860
ENSDARG00000071863
ENSDARG00000071865
ENSDARG00000073699
ENSDARG00000073707
ENSDARG00000073732
ENSDARG00000073757
ENSDARG00000073769
ENSDARG00000073784
ENSDARG00000073803
ENSDARG00000073810
ENSDARG00000073853
ENSDARG00000073857
ENSDARG00000073869
ENSDARG00000073883
ENSDARG00000074121
ENSDARG00000074149
ENSDARG00000074184
ENSDARG00000074186
ENSDARG00000074198
ENSDARG00000074216
ENSDARG00000074262
ENSDARG00000074316
ENSDARG00000074328
ENSDARG00000074335
ENSDARG00000074372
ENSDARG00000074381
ENSDARG00000074419
ENSDARG00000074474
ENSDARG00000074480
ENSDARG00000074515
ENSDARG00000074524
ENSDARG00000074543
ENSDARG00000074552
ENSDARG00000074579
ENSDARG00000074583
ENSDARG00000074614
ENSDARG00000074644
ENSDARG00000074647
ENSDARG00000074680
ENSDARG00000074777
ENSDARG00000074845
ENSDARG00000074849
ENSDARG00000074908
ENSDARG00000074989
ENSDARG00000075012
ENSDARG00000075027
ENSDARG00000075058
ENSDARG00000075094
ENSDARG00000075100
ENSDARG00000075111
ENSDARG00000075204
ENSDARG00000075226
ENSDARG00000075227
ENSDARG00000075231
ENSDARG00000075295
ENSDARG00000075307
ENSDARG00000075334
ENSDARG00000075369
ENSDARG00000075436
ENSDARG00000075454
ENSDARG00000075483
ENSDARG00000075539
ENSDARG00000075565
ENSDARG00000075657
ENSDARG00000075693
ENSDARG00000075694
ENSDARG00000075706
ENSDARG00000075712
ENSDARG00000075758
ENSDARG00000075759
ENSDARG00000075764
ENSDARG00000075792
ENSDARG00000075802
ENSDARG00000075821
ENSDARG00000075830
ENSDARG00000075845
ENSDARG00000075853
ENSDARG00000075864
ENSDARG00000075896
ENSDARG00000076001
ENSDARG00000076014
ENSDARG00000076030
ENSDARG00000076053
ENSDARG00000076059
ENSDARG00000076070
ENSDARG00000076103
ENSDARG00000076127
ENSDARG00000076128
ENSDARG00000076233
ENSDARG00000076259
ENSDARG00000076431
ENSDARG00000076495
ENSDARG00000076560
ENSDARG00000076691
ENSDARG00000076712
ENSDARG00000076730
ENSDARG00000076748
ENSDARG00000076757
ENSDARG00000076772
ENSDARG00000076795
ENSDARG00000076796
ENSDARG00000076845
ENSDARG00000076872
ENSDARG00000076895
ENSDARG00000076924
ENSDARG00000076995
ENSDARG00000077103
ENSDARG00000077139
ENSDARG00000077298
ENSDARG00000077329
ENSDARG00000077356
ENSDARG00000077377
ENSDARG00000077437
ENSDARG00000077489
ENSDARG00000077545
ENSDARG00000077560
ENSDARG00000077562
ENSDARG00000077582
ENSDARG00000077583
ENSDARG00000077686
ENSDARG00000077710
ENSDARG00000077715
ENSDARG00000077736
ENSDARG00000077761
ENSDARG00000077776
ENSDARG00000077855
ENSDARG00000077881
ENSDARG00000077935
ENSDARG00000077959
ENSDARG00000078060
ENSDARG00000078125
ENSDARG00000078141
ENSDARG00000078149
ENSDARG00000078151
ENSDARG00000078210
ENSDARG00000078233
ENSDARG00000078432
ENSDARG00000078485
ENSDARG00000078486
ENSDARG00000078641
ENSDARG00000078707
ENSDARG00000078717
ENSDARG00000078736
ENSDARG00000078740
ENSDARG00000078839
ENSDARG00000078902
ENSDARG00000079003
ENSDARG00000079006
ENSDARG00000079014
ENSDARG00000079064
ENSDARG00000079066
ENSDARG00000079113
ENSDARG00000079139
ENSDARG00000079161
ENSDARG00000079251
ENSDARG00000079323
ENSDARG00000079348
ENSDARG00000079366
ENSDARG00000079373
ENSDARG00000079388
ENSDARG00000079455
ENSDARG00000079469
ENSDARG00000079586
ENSDARG00000079611
ENSDARG00000079670
ENSDARG00000079679
ENSDARG00000079699
ENSDARG00000079740
ENSDARG00000079822
ENSDARG00000079840
ENSDARG00000079849
ENSDARG00000079858
ENSDARG00000079906
ENSDARG00000079926
ENSDARG00000080012
ENSDARG00000080015
ENSDARG00000086057
ENSDARG00000086129
ENSDARG00000086156
ENSDARG00000086187
ENSDARG00000086207
ENSDARG00000086225
ENSDARG00000086257
ENSDARG00000086274
ENSDARG00000086319
ENSDARG00000086370
ENSDARG00000086409
ENSDARG00000086526
ENSDARG00000086530
ENSDARG00000086647
ENSDARG00000086649
ENSDARG00000086838
ENSDARG00000086908
ENSDARG00000086965
ENSDARG00000087064
ENSDARG00000087071
ENSDARG00000087129
ENSDARG00000087154
ENSDARG00000087214
ENSDARG00000087224
ENSDARG00000087250
ENSDARG00000087298
ENSDARG00000087463
ENSDARG00000087538
ENSDARG00000087554
ENSDARG00000087594
ENSDARG00000087620
ENSDARG00000087669
ENSDARG00000087671
ENSDARG00000087681
ENSDARG00000087704
ENSDARG00000087746
ENSDARG00000087768
ENSDARG00000087843
ENSDARG00000087861
ENSDARG00000087895
ENSDARG00000087946
ENSDARG00000087954
ENSDARG00000087980
ENSDARG00000088091
ENSDARG00000088102
ENSDARG00000088168
ENSDARG00000088227
ENSDARG00000088293
ENSDARG00000088333
ENSDARG00000088469
ENSDARG00000088601
ENSDARG00000088620
ENSDARG00000088708
ENSDARG00000088723
ENSDARG00000088866
ENSDARG00000088949
ENSDARG00000088977
ENSDARG00000089040
ENSDARG00000089083
ENSDARG00000089094
ENSDARG00000089130
ENSDARG00000089168
ENSDARG00000089172
ENSDARG00000089190
ENSDARG00000089212
ENSDARG00000089223
ENSDARG00000089288
ENSDARG00000089292
ENSDARG00000089350
ENSDARG00000089367
ENSDARG00000089443
ENSDARG00000089486
ENSDARG00000089492
ENSDARG00000089790
ENSDARG00000089800
ENSDARG00000089817
ENSDARG00000089913
ENSDARG00000089935
ENSDARG00000090035
ENSDARG00000090046
ENSDARG00000090078
ENSDARG00000090086
ENSDARG00000090106
ENSDARG00000090196
ENSDARG00000090271
ENSDARG00000090308
ENSDARG00000090326
ENSDARG00000090425
ENSDARG00000090456
ENSDARG00000090528
ENSDARG00000090540
ENSDARG00000090585
ENSDARG00000090776
ENSDARG00000090781
ENSDARG00000090808
ENSDARG00000090818
ENSDARG00000090883
ENSDARG00000090999
ENSDARG00000091130
ENSDARG00000091138
ENSDARG00000091173
ENSDARG00000091191
ENSDARG00000091293
ENSDARG00000091459
ENSDARG00000091504
ENSDARG00000091508
ENSDARG00000091510
ENSDARG00000091615
ENSDARG00000091647
ENSDARG00000091662
ENSDARG00000091702
ENSDARG00000091823
ENSDARG00000091902
ENSDARG00000092376
ENSDARG00000092466
ENSDARG00000092624
ENSDARG00000092722
ENSDARG00000093091
ENSDARG00000093235
ENSDARG00000093411
ENSDARG00000093420
ENSDARG00000093752
ENSDARG00000094512
ENSDARG00000094613
ENSDARG00000095226
ENSDARG00000095603
ENSDARG00000095859
ENSDARG00000095919
ENSDARG00000095983
ENSDARG00000096252
ENSDARG00000096415
ENSDARG00000096546
ENSDARG00000096549
ENSDARG00000096666
