# Supplementary material for: Temporal Dysynchrony in brain connectivity gene expression following hypoxia
Source: BMC Genomics. 2016 May 4;17:334. doi: 10.1186/s12864-016-2638-x (PMC4857255; doi:10.1186/s12864-016-2638-x)
Supplement: Additional file 2: — List of K-means cluster analysis of connectivity genes across development during normoxia. Relative log2 fold change compared to the developmental average is provided. (XLSX 171 kb) [file 12864_2016_2638_MOESM2_ESM.xlsx]

## Sheet: kmeans_clusters.txt
EnsemblGeneId	deviation.Normoxia.24hr	deviation.Normoxia.36hr	deviation.Normoxia.48hr	deviation.Normoxia.60hr	deviation.Normoxia.72hr	ClusterNum
ENSDARG00000001881: 0	-3.92444	-0.106524	-0.162818	1.8679	2.32588	1
ENSDARG00000002732: 0	-3.94799	-1.45268	0.748771	1.89695	2.75494	1
ENSDARG00000006206: 0	-3.45061	-0.606837	0.602699	1.81738	1.63737	1
ENSDARG00000012019: glra1 - glycine receptor, alpha 1	-3.25985	-0.15235	0.104551	1.56382	1.74383	1
ENSDARG00000014280: 0	-3.23414	0.0773659	-0.0613171	1.18313	2.03496	1
ENSDARG00000016480: 0	-4.42704	-1.14638	0.0926201	2.20749	3.27331	1
ENSDARG00000016739: 0	-4.27604	-0.297243	0.366966	1.90589	2.30043	1
ENSDARG00000018436: 0	-3.9005	0.546797	-0.34672	1.16548	2.53495	1
ENSDARG00000018935: 0	-4.36032	-0.0967175	-0.273693	1.91522	2.81551	1
ENSDARG00000019983: 0	-3.74096	1.13555	0.815445	0.967538	0.822426	1
ENSDARG00000019990: 0	-4.03428	0.619745	0.434079	1.07804	1.90241	1
ENSDARG00000020450: 0	-3.6669	-0.584117	0.337033	1.68335	2.23063	1
ENSDARG00000025728: 0	-5.72541	-0.617997	0.32237	2.55128	3.46976	1
ENSDARG00000026753: 0	-3.5044	-0.293968	0.0151298	1.57293	2.21031	1
ENSDARG00000026796: 0	-3.74177	-0.415314	-0.257855	1.77497	2.63997	1
ENSDARG00000027153: 0	-3.21753	-0.187818	-0.538763	2.23275	1.71136	1
ENSDARG00000028469: 0	-3.68236	-0.505923	0.143875	1.5948	2.4496	1
ENSDARG00000029916: 0	-5.20843	0.75581	0.76902	1.74309	1.94051	1
ENSDARG00000031712: 0	-4.14477	-0.214033	0.40127	1.82186	2.13567	1
ENSDARG00000037916: 0	-4.89471	-0.291194	0.533411	2.24006	2.41244	1
ENSDARG00000039385: 0	-5.01648	0.11504	0.455744	1.90747	2.53823	1
ENSDARG00000041660: 0	-3.35745	0.355883	0.204375	1.04786	1.74933	1
ENSDARG00000042677: 0	-4.56459	-0.180488	0.512416	1.8369	2.39576	1
ENSDARG00000042803: 0	-4.75849	-0.00238462	0.301788	2.03553	2.42356	1
ENSDARG00000043662: 0	-4.98318	-0.422932	0.96976	2.24963	2.18673	1
ENSDARG00000045145: 0	-3.85428	-0.351025	-0.142258	1.90031	2.44725	1
ENSDARG00000045750: 0	-3.14683	0.142681	0.205669	1.2052	1.59328	1
ENSDARG00000051876: 0	-3.07389	0.135786	-0.255806	0.649064	2.54484	1
ENSDARG00000052642: 0	-3.38904	0.639376	-0.407874	1.34884	1.8087	1
ENSDARG00000054186: 0	-3.24603	-0.152458	0.0192417	1.56444	1.81481	1
ENSDARG00000054497: 0	-4.21816	0.579017	0.417989	1.68237	1.53878	1
ENSDARG00000055559: 0	-3.68693	-0.40421	0.148619	1.57053	2.37199	1
ENSDARG00000055577: 0	-4.31766	0.509764	0.0514295	1.53137	2.22509	1
ENSDARG00000056926: 0	-3.27862	0.313118	-0.0659758	1.37514	1.65634	1
ENSDARG00000056957: 0	-4.20079	0.518886	0.286994	1.55612	1.83879	1
ENSDARG00000058222: 0	-3.67465	-0.271266	-0.430994	1.632	2.74491	1
ENSDARG00000059134: 0	-3.61715	0.0183527	0.0770049	1.24626	2.27553	1
ENSDARG00000059523: 0	-4.38564	0.671263	0.46551	1.52599	1.72288	1
ENSDARG00000059535: 0	-4.51184	0.175751	-0.125988	1.9485	2.51358	1
ENSDARG00000059645: 0	-4.1892	2.59888e-06	0.436859	1.61281	2.13953	1
ENSDARG00000059763: 0	-4.08053	-0.943417	0.204271	1.8952	2.92448	1
ENSDARG00000059781: 0	-4.2926	0.0106865	0.254953	1.56774	2.45923	1
ENSDARG00000060095: 0	-4.02314	-0.211846	0.0503196	1.85863	2.32603	1
ENSDARG00000060459: 0	-3.70024	0.0914241	0.315319	1.27601	2.01748	1
ENSDARG00000060741: 0	-3.47259	0.63547	0.0580062	1.10001	1.6791	1
ENSDARG00000062144: 0	-3.83271	0.322645	-0.103064	1.45604	2.15709	1
ENSDARG00000062305: 0	-4.12893	0.280023	0.0126448	1.56994	2.26631	1
ENSDARG00000062359: 0	-4.76826	-0.0790425	0.601904	1.93809	2.30731	1
ENSDARG00000068989: gabra1 - gamma-aminobutyric acid A receptor, alpha 1	-3.19171	-0.945059	0.0598758	1.80479	2.27211	1
ENSDARG00000071091: 0	-3.74421	0.290618	0.202297	1.55692	1.69437	1
ENSDARG00000071252: 0	-4.40856	0.209865	0.266008	1.66026	2.27243	1
ENSDARG00000071493: 0	-4.00918	-0.746536	0.326307	2.12187	2.30754	1
ENSDARG00000071678: 0	-3.14179	0.541892	0.929155	1.07973	0.591019	1
ENSDARG00000074543: 0	-4.32635	0.338158	0.161411	1.72057	2.10621	1
ENSDARG00000075227: 0	-3.49379	-0.376471	-0.138195	1.51996	2.4885	1
ENSDARG00000075792: 0	-3.59043	0.289934	-0.109184	1.44831	1.96137	1
ENSDARG00000075830: 0	-4.51373	0.351842	0.618217	1.37724	2.16643	1
ENSDARG00000078151: 0	-3.56376	-0.318425	0.109313	1.48615	2.28671	1
ENSDARG00000078432: 0	-3.70761	1.13529	1.21203	0.547516	0.812767	1
ENSDARG00000086319: 0	-4.6312	0.411416	0.505647	1.55123	2.1629	1
ENSDARG00000086526: 0	-4.09146	1.62699	0.00863809	0.307938	2.1479	1
ENSDARG00000087946: 0	-5.7309	0.73368	0.783717	1.76554	2.44797	1
ENSDARG00000088469: 0	-3.5778	0.622476	1.47085	1.3009	0.183569	1
ENSDARG00000091130: 0	-4.82609	0.485547	0.5271	1.79286	2.02059	1
ENSDARG00000091173: 0	-3.82911	0.0941503	0.158385	1.63901	1.93756	1
ENSDARG00000091823: 0	-5.24801	0.428395	0.509715	1.60459	2.70531	1
ENSDARG00000093091: 0	-3.57166	0.333589	-0.0364651	0.847313	2.42722	1
ENSDARG00000004445: 0	-1.5419	-1.5419	-1.5419	1.53317	3.09252	2
ENSDARG00000005221: 0	-2.15444	-2.15444	-2.15444	2.01418	4.44913	2
ENSDARG00000009442: 0	-2.15934	-2.15934	-2.15934	2.68485	3.79317	2
ENSDARG00000009782: myh11a - myosin, heavy polypeptide 11, smooth muscle a	-1.37526	-1.2702	-1.58513	1.12422	3.10638	2
ENSDARG00000011113: 0	-1.81497	-1.81497	-1.81497	2.60819	2.83673	2
ENSDARG00000011640: syt5b - synaptotagmin Vb	-2.67622	-3.13901	0.298819	2.42554	3.09087	2
ENSDARG00000014953: 0	-2.42821	-2.42821	-2.42821	3.60893	3.67571	2
ENSDARG00000017545: 0	-3.11121	-3.11121	0.294221	2.67742	3.25078	2
ENSDARG00000020102: 0	-1.51646	-1.51646	-1.51646	1.67418	2.8752	2
ENSDARG00000024847: 0	-2.62848	-2.62848	0.292177	1.95613	3.00865	2
ENSDARG00000035785: 0	-1.67006	-1.67006	-1.67006	2.181	2.82917	2
ENSDARG00000037390: 0	-1.83355	-1.83355	-1.83355	2.24697	3.25367	2
ENSDARG00000037587: SYNPR - synaptoporin	-0.793705	-2.37437	-2.37437	2.04233	3.50011	2
ENSDARG00000037941: 0	-2.30033	-2.30033	-2.30033	1.8068	5.09418	2
ENSDARG00000038363: 0	-2.07448	-2.07448	-2.07448	2.68688	3.53657	2
ENSDARG00000039500: 0	-2.6221	-2.6221	0.303112	2.22572	2.71537	2
ENSDARG00000039901: 0	-2.51098	-2.51098	-2.51098	3.29857	4.23437	2
ENSDARG00000040274: 0	-2.77168	-2.77168	-2.77168	3.56004	4.755	2
ENSDARG00000040627: GRIK1 - glutamate receptor, ionotropic, kainate 1	-1.89031	-3.83244	0.186213	2.5604	2.97613	2
ENSDARG00000040841: 0	-1.788	-1.788	-1.788	2.37342	2.99059	2
ENSDARG00000041358: 0	-1.90674	-1.90674	-1.90674	2.60831	3.11193	2
ENSDARG00000044161: 0	-2.06313	-2.06313	-2.06313	2.79528	3.39411	2
ENSDARG00000044278: 0	-1.80204	-1.80204	-1.80204	2.47207	2.93406	2
ENSDARG00000052982: 0	-1.93748	-1.93748	-1.93748	2.1541	3.65834	2
ENSDARG00000056511: arr3l - arrestin 3, retinal , like	-3.17427	-1.55311	-1.69513	2.2445	4.17802	2
ENSDARG00000057427: 0	-3.25612	-3.25612	-1.09317	2.94176	4.66363	2
ENSDARG00000057728: 0	-1.57032	-1.57032	-1.57032	2.19443	2.51653	2
ENSDARG00000059891: 0	-1.87886	-1.87886	-1.87886	2.15124	3.48535	2
ENSDARG00000059978: 0	-2.79978	-2.79978	-2.79978	3.07238	5.32697	2
ENSDARG00000060837: 0	-1.45668	-1.45668	-1.45668	1.77017	2.59987	2
ENSDARG00000061240: 0	-2.02127	-2.02127	-2.02127	2.82654	3.23728	2
ENSDARG00000062633: 0	-3.52618	-3.52618	0.886744	2.88737	3.27825	2
ENSDARG00000063560: 0	-1.87744	-1.87744	-1.87744	2.46386	3.16846	2
ENSDARG00000067507: 0	-3.26612	-3.26612	0.784685	2.53749	3.21007	2
ENSDARG00000069134: 0	-3.56617	-3.56617	0.900996	2.98832	3.24303	2
ENSDARG00000073803: 0	-3.56963	-3.56963	1.58633	2.51722	3.0357	2
ENSDARG00000075231: 0	-1.50243	-1.50243	-1.50243	1.98502	2.52225	2
ENSDARG00000075295: 0	-3.91336	-3.91336	0.897667	3.51442	3.41464	2
ENSDARG00000076495: 0	-1.74361	-1.74361	-1.74361	2.56038	2.67043	2
ENSDARG00000076872: 0	-1.91174	-1.91174	-1.91174	2.26789	3.46733	2
ENSDARG00000077489: 0	-2.59227	-2.59227	0.54422	1.94236	2.69796	2
ENSDARG00000077562: 0	-2.02881	-2.02881	-2.02881	2.53076	3.55567	2
ENSDARG00000078736: DOC2A - double C2-like domains, alpha	0.456445	-2.8389	-2.8389	2.24253	2.97883	2
ENSDARG00000078740: 0	-2.05808	-2.05808	-2.05808	2.84422	3.33001	2
ENSDARG00000080015: 0	-1.73307	-1.73307	-1.73307	2.04268	3.15654	2
ENSDARG00000087681: C1orf187 - chromosome 1 open reading frame 187	1.57072	-2.78542	-2.78542	1.90757	2.09256	2
ENSDARG00000087768: 0	-2.33809	-2.33809	-2.33809	3.16082	3.85346	2
ENSDARG00000089486: 0	-3.65361	-3.65361	1.50253	2.41654	3.38815	2
ENSDARG00000091504: 0	-2.25602	-2.25602	-2.25602	2.91568	3.85237	2
ENSDARG00000091615: 0	-1.96768	-1.96768	-1.96768	3.35376	2.54929	2
ENSDARG00000094512: 0	-2.08175	-2.08175	-2.08175	2.58702	3.65823	2
ENSDARG00000037427: 0	-2.14185	0.609187	-2.14185	1.63841	2.0361	3
ENSDARG00000038508: 0	-2.36593	0.300895	-2.36593	1.98813	2.44282	3
ENSDARG00000052782: 0	-2.5985	0.44252	-2.5985	1.86112	2.89335	3
ENSDARG00000060237: KCNMA1 - potassium large conductance calcium-activated channel, subfamily M, alpha member 1	0.400502	0.188192	-4.14342	1.35431	2.20042	3
ENSDARG00000061685: 0	-1.90541	0.406569	-1.90541	1.21179	2.19245	3
ENSDARG00000070528: 0	-1.91678	0.595048	-1.91678	0.960791	2.27773	3
ENSDARG00000070810: 0	-3.08563	1.12969	-3.08563	2.14417	2.89741	3
ENSDARG00000071637: 0	-3.55348	1.36502	-3.55348	2.60339	3.13854	3
ENSDARG00000079926: 0	-1.966	0.136898	-1.966	1.61987	2.17524	3
ENSDARG00000087214: 0	-3.27176	1.56065	-3.27176	1.99241	2.99045	3
ENSDARG00000090776: 0	-2.51014	1.33471	-2.51014	1.86212	1.82345	3
ENSDARG00000090808: CABZ01113152.1	0.407493	0.486614	-4.79528	1.58108	2.3201	3
ENSDARG00000092376: 0	-2.94874	0.52706	-2.94874	2.1345	3.23592	3
ENSDARG00000002230: sypb - synaptophysin b	-2.60525	-0.986891	-0.0543566	1.49155	2.15495	4
ENSDARG00000004580: nmnat2 - nicotinamide nucleotide adenylyltransferase 2	-1.95197	-0.606716	0.188633	1.18943	1.18062	4
ENSDARG00000006849: accn1 - amiloride-sensitive cation channel 1	-2.01471	-0.986372	-0.377248	1.34184	2.03648	4
ENSDARG00000007663: amph - amphiphysin	-1.64846	-0.64252	-0.15352	1.11098	1.33352	4
ENSDARG00000008329: accn2b - amiloride-sensitive cation channel 2 b	-2.32834	-0.640746	-0.165175	1.25752	1.87674	4
ENSDARG00000009941: erc1a - ELKS/RAB6-interacting/CAST family member 1a	-1.61899	-0.745801	-0.373343	1.21428	1.52386	4
ENSDARG00000011171: ODZ2	-2.76172	-0.396279	-0.364774	1.37121	2.15157	4
ENSDARG00000012482: PCLO	-2.19973	-0.307936	-0.506135	0.942061	2.07174	4
ENSDARG00000013020: dtnb - dystrobrevin, beta	-1.86559	-0.475078	-0.440248	1.16588	1.61503	4
ENSDARG00000014273: camk2d2 - calcium/calmodulin-dependent protein kinase II delta 2	-1.88927	-0.452608	-0.102902	1.12384	1.32093	4
ENSDARG00000014792: lrrc4bb - leucine rich repeat containing 4Bb	-2.03589	-0.673274	0.0681064	1.22895	1.4121	4
ENSDARG00000014871: syngr3 - synaptogyrin 3	-1.92576	-0.845875	-0.169133	1.26146	1.67931	4
ENSDARG00000015002: CDH4 - cadherin 4, type 1, R-cadherin	-2.12625	-0.435122	-0.198627	1.28999	1.47	4
ENSDARG00000015530: GABRQ - gamma-aminobutyric acid receptor, theta	-1.98702	-0.233929	-0.250617	1.16611	1.30546	4
ENSDARG00000015537: gad2 - glutamate decarboxylase 2	-2.44118	-0.567582	0.072288	1.212	1.72447	4
ENSDARG00000016494: 0	-2.93012	-0.206506	-0.323548	1.15201	2.30816	4
ENSDARG00000017391: 0	-2.95889	-0.415851	-0.619252	1.10522	2.88878	4
ENSDARG00000018259: atp1a3a - ATPase, Na+/K+ transporting, alpha 3a polypeptide	-1.98925	-0.554687	-0.114298	1.09904	1.5592	4
ENSDARG00000020581: OTOF - otoferlin	-1.70318	-0.571311	-0.186881	0.968001	1.49337	4
ENSDARG00000020771: tnr - tenascin R	-2.24254	-0.60272	-0.36186	1.40134	1.80578	4
ENSDARG00000023609: epha8 - eph receptor A8	-1.65438	-0.80951	-0.405098	1.01117	1.85781	4
ENSDARG00000023771: GABRB3 - gamma-aminobutyric acid A receptor, beta 3	-1.32303	-1.16901	-0.671149	1.09716	2.06602	4
ENSDARG00000027419: gad1b - glutamate decarboxylase 1b	-2.07339	-0.745294	-0.117442	1.15895	1.77717	4
ENSDARG00000027602: LRFN1 - leucine rich repeat and fibronectin type III domain containing 1	-2.2702	-0.426563	0.0131595	1.11613	1.56748	4
ENSDARG00000027828: grin1a - glutamate receptor, ionotropic, N-methyl D-aspartate 1a	-2.15507	-0.552518	-0.172853	1.18015	1.70029	4
ENSDARG00000029239: syt9b - synaptotagmin IXb	-1.47739	-1.27722	-0.27271	1.3699	1.65743	4
ENSDARG00000030097: sdcbp - syndecan binding protein	-1.71327	-0.816626	-0.251026	1.23305	1.54787	4
ENSDARG00000030376: grin2bb - glutamate receptor, ionotropic, N-methyl D-aspartate 2B, genome duplicate b	-1.87693	-0.245239	-0.509114	0.745352	1.88593	4
ENSDARG00000030614: syt1a - synaptotagmin Ia	-1.95569	-0.937192	-0.188321	1.29975	1.78145	4
ENSDARG00000032714: gria1b - glutamate receptor, ionotropic, AMPA 1b	-1.47726	-1.05821	-0.422281	1.2959	1.66185	4
ENSDARG00000032737: gria3a - glutamate receptor, ionotropic, AMPA 3a	-1.6488	-0.620653	-0.688138	1.12076	1.83683	4
ENSDARG00000032865: pacsin1a - protein kinase C and casein kinase substrate in neurons 1a	-1.87736	-0.602373	-0.37007	1.24381	1.60599	4
ENSDARG00000034493: grin2aa - glutamate receptor, ionotropic, N-methyl D-aspartate 2A, a	-2.3937	-0.758389	-0.626735	1.55779	2.22104	4
ENSDARG00000035994: rims2b - regulating synaptic membrane exocytosis 2b	-2.00987	-0.621556	0.443339	0.702147	1.48594	4
ENSDARG00000037122: ODZ2	-1.8848	-0.322227	-0.220768	0.964706	1.46308	4
ENSDARG00000037478: CDH8 - cadherin 8, type 2	-1.66101	-1.00939	0.136627	1.20294	1.33083	4
ENSDARG00000037496: gria4a - glutamate receptor, ionotropic, AMPA 4a	-2.43837	-0.338751	-0.589929	1.21319	2.15386	4
ENSDARG00000037498: gria3b - glutamate receptor, ionotrophic, AMPA 3b	-1.73582	-0.589329	-0.364904	1.12355	1.5665	4
ENSDARG00000038814: myrip - myosin VIIA and Rab interacting protein	-2.59923	-0.770228	-0.176222	1.53021	2.01547	4
ENSDARG00000038974: DPYSL2 - dihydropyrimidinase-like 2	-1.74691	-0.513482	-0.237682	1.08432	1.41375	4
ENSDARG00000039444: FAIM2 - Fas apoptotic inhibitory molecule 2	-1.28185	-1.02036	-0.399758	1.07617	1.62579	4
ENSDARG00000041023: CU469568.1	-2.04544	-0.755245	-0.220019	1.22416	1.79654	4
ENSDARG00000041926: DLG4	-2.05638	-0.37601	-0.591432	1.14848	1.87535	4
ENSDARG00000042586: PCDH8 - protocadherin 8	-2.20718	-1.64641	-0.138092	1.79778	2.1939	4
ENSDARG00000042974: sypa - synaptophysin a	-1.82413	-0.327219	-0.51168	1.04735	1.61568	4
ENSDARG00000043241: arrb1 - arrestin, beta 1	-1.41838	-0.660192	-0.413085	0.877105	1.61456	4
ENSDARG00000043746: nrxn3a - neurexin 3a	-2.25382	-0.0564586	-0.109573	1.14992	1.26993	4
ENSDARG00000043835: rab3ab - RAB3A, member RAS oncogene family, b	-1.70636	-0.307426	-0.594846	0.931233	1.67739	4
ENSDARG00000043864: nptnb - neuroplastin b	-1.70362	-0.571413	-0.41909	1.0224	1.67172	4
ENSDARG00000044091: PITPNA - phosphatidylinositol transfer protein, alpha	-2.21214	-0.75759	-0.00527332	1.28387	1.69113	4
ENSDARG00000045087: cdk5r1b - cyclin-dependent kinase 5, regulatory subunit 1b	-2.37188	-0.541	0.249778	1.49941	1.16369	4
ENSDARG00000045685: cntn1b - contactin 1b	-2.71967	-1.12127	-0.199291	1.87142	2.16882	4
ENSDARG00000045789: srgap2b - SLIT-ROBO Rho GTPase activating protein 2b	-1.93609	-0.437113	-0.29879	1.15148	1.52051	4
ENSDARG00000052713: lrrtm1 - leucine rich repeat transmembrane neuronal 1	-1.60777	-0.50188	-0.425537	1.12471	1.41048	4
ENSDARG00000052765: gria2b - glutamate receptor, ionotropic, AMPA 2b	-2.61019	-0.711755	-0.0719314	1.51893	1.87495	4
ENSDARG00000052769: glrbb - glycine receptor, beta b	-1.8245	-0.614156	-0.105083	1.13498	1.40876	4
ENSDARG00000053454: CNTN3	-1.55384	-0.452296	-0.719397	1.27002	1.45551	4
ENSDARG00000053665: GABRG2 - gamma-aminobutyric acid A receptor, gamma 2	-2.42179	-0.536661	-0.260034	1.27123	1.94726	4
ENSDARG00000055302: grid2 - glutamate receptor, ionotropic, delta 2	-1.97915	-0.640498	-0.441275	1.27787	1.78306	4
ENSDARG00000055459: dlgap3 - discs, large homolog-associated protein 3	-1.6885	-0.501597	-0.4012	1.05457	1.53673	4
ENSDARG00000056742: crmp1 - collapsin response mediator protein 1	-2.07738	-1.03762	0.140841	1.48546	1.4887	4
ENSDARG00000056877: vamp2 - vesicle-associated membrane protein 2	-1.78756	-0.620194	-0.0679448	1.03668	1.43901	4
ENSDARG00000057296: cbln1 - cerebellin 1 precursor	-2.28576	-0.661947	0.212693	1.36376	1.37125	4
ENSDARG00000058117: snap25b - synaptosome-associated protein 25b	-2.56127	-1.20395	-0.0407717	1.74504	2.06094	4
ENSDARG00000059340: DLGAP2 homolog-associated protein 2	-1.4588	-0.549673	-0.710787	0.727339	1.99192	4
ENSDARG00000059368: gria4b - glutamate receptor, ionotropic, AMPA 4b	-1.93444	-0.778117	-0.145743	1.31075	1.54755	4
ENSDARG00000059416: 0	-2.3983	-2.3983	0.80615	1.8404	2.15005	4
ENSDARG00000059945: SV2A - synaptic vesicle glycoprotein 2A	-1.84723	-0.486357	-0.497064	0.988663	1.84199	4
ENSDARG00000060539: SHANK1 - SH3 and multiple ankyrin repeat domains 1	-2.11961	-0.340098	-0.365188	1.0122	1.8127	4
ENSDARG00000060637: dkeyp-55c8.1 - dkeyp-55c8.1	-1.58503	-0.764294	-0.614688	1.22853	1.73549	4
ENSDARG00000060638: CR848665.1	-1.5699	-0.951714	-0.485679	1.23512	1.77218	4
ENSDARG00000061042: GABBR2 - gamma-aminobutyric acid B receptor, 2	-1.57288	-0.792152	-0.566665	1.20427	1.72742	4
ENSDARG00000061117: AGAP2 - ArfGAP with GTPase domain, ankyrin repeat and PH domain 2	-1.97503	-1.10854	0.19208	1.4194	1.47209	4
ENSDARG00000061203: trpc1 - transient receptor potential cation channel, subfamily C, member 1	-1.98373	-0.863425	-0.117294	1.29139	1.67306	4
ENSDARG00000062208: prrt1 - proline-rich transmembrane protein 1	-2.0114	-0.491638	0.131996	1.00805	1.36299	4
ENSDARG00000062376: nlgn3b - neuroligin 3b	-2.05188	-0.78465	0.0525988	1.16319	1.62074	4
ENSDARG00000062693: nrxn3b - neurexin 3b	-2.36387	-0.607642	-0.554347	1.51366	2.0122	4
ENSDARG00000062725: 0	-1.35116	-1.35116	-1.35116	1.57072	2.48276	4
ENSDARG00000063299: PCLO	-1.82633	-0.327777	-0.458166	0.867941	1.74433	4
ENSDARG00000063635: nrxn1b - neurexin 1b	-1.64244	-0.323048	-0.608642	0.83421	1.73992	4
ENSDARG00000068624: SPTBN4 - spectrin, beta, non-erythrocytic 4	-1.81445	-0.589479	-0.334121	1.14257	1.59549	4
ENSDARG00000068787: slc6a17 - solute carrier family 6, member 17	-1.61904	-0.720151	-0.609642	1.02392	1.92491	4
ENSDARG00000069139: grik1a - glutamate receptor, ionotropic, kainate 1a	-0.774164	-1.59653	-0.484628	0.892725	1.9626	4
ENSDARG00000069522: 0	-1.79394	-1.79394	0.881798	1.14145	1.56463	4
ENSDARG00000069737: pou4f2 - POU domain, class 4, transcription factor 2	-3.01072	-0.757178	0.848818	1.39887	1.52021	4
ENSDARG00000070173: gria2a - glutamate receptor, ionotropic, AMPA 2a	-2.26606	-0.769451	0.0352349	1.38484	1.61544	4
ENSDARG00000070543: grin2ab - glutamate receptor, ionotropic, N-methyl D-aspartate 2A, b	-1.92688	-1.32245	-0.58738	1.48593	2.35077	4
ENSDARG00000070567: CADPS - Ca++-dependent secretion activator	-1.80588	-0.425517	-0.365783	1.01791	1.57927	4
ENSDARG00000070730: gabra5 - gamma-aminobutyric acid A receptor, alpha 5	-2.20179	-0.543312	0.0972249	1.27902	1.36886	4
ENSDARG00000073699: COL9A1 - collagen, type IX, alpha 1	-2.96849	-1.43408	-0.266459	1.94319	2.72584	4
ENSDARG00000073883: CLSTN3 - calsyntenin 3	-2.36123	-0.617907	-0.159129	1.26135	1.87692	4
ENSDARG00000074419: 0	-2.59205	0.213537	-0.699645	1.28882	1.78933	4
ENSDARG00000074515: GRIK2 - glutamate receptor, ionotropic, kainate 2	-2.41563	-0.669657	-0.332729	1.4336	1.98442	4
ENSDARG00000074524: CNTNAP1 - contactin associated protein 1	-2.11279	-0.97122	-0.303125	1.51893	1.8682	4
ENSDARG00000074614: 0	-0.9612	-0.9612	-0.9612	0.970888	1.91271	4
ENSDARG00000074989: sparcl1 - SPARC-like 1	-2.76446	-0.0357755	0.382563	1.32006	1.09762	4
ENSDARG00000075012: GLRA2 - glycine receptor, alpha 2	-0.97204	-3.13179	0.626341	1.59014	1.88735	4
ENSDARG00000075706: MYRIP - myosin VIIA and Rab interacting protein	-1.69534	-0.885316	-0.0779923	1.03693	1.62172	4
ENSDARG00000076712: RPH3A	-1.94767	-0.540588	-0.235042	1.28446	1.43884	4
ENSDARG00000076730: syt6a - synaptotagmin VIa	-1.58419	-0.843848	-0.632992	1.40139	1.65964	4
ENSDARG00000077139: col6a3 - collagen, type VI, alpha 3	-2.18587	0.134879	-0.389716	0.916336	1.52437	4
ENSDARG00000077560: 0	-2.92995	-0.64649	-0.48052	1.52414	2.53282	4
ENSDARG00000077710: nlgn1 - neuroligin 1	-1.71522	-0.567291	-0.570854	1.16474	1.68862	4
ENSDARG00000077715: GRIK3 - glutamate receptor, ionotropic, kainate 3	-2.21939	-0.866836	-0.10677	1.44131	1.75168	4
ENSDARG00000077761: nlgn4b - neuroligin 4b	-2.32683	-0.00113839	-0.0431395	0.750984	1.62013	4
ENSDARG00000078125: RUSC1 - RUN and SH3 domain containing 1	-2.4666	-0.274832	-0.0741882	1.12566	1.68997	4
ENSDARG00000078141: BX537305.1	-2.41867	-0.664558	-0.403571	1.48692	1.99988	4
ENSDARG00000078149: 0	-2.2761	-0.183906	-0.132686	0.630328	1.96236	4
ENSDARG00000078210: TULP1 - tubby like protein 1	-0.260223	-1.70603	-1.47074	0.910741	2.52625	4
ENSDARG00000078839: LRRTM4 - leucine rich repeat transmembrane neuronal 4	-2.1184	-0.416522	-0.370822	1.07461	1.83114	4
ENSDARG00000079251: nlgn2b - neuroligin 2b	-1.86124	-0.42417	-0.300798	0.951169	1.63504	4
ENSDARG00000079455: nlgn4a - neuroligin 4a	-2.02797	-0.895168	-0.182435	1.2636	1.84198	4
ENSDARG00000079586: gabrb2 - gamma-aminobutyric acid A receptor, beta 2	-2.05457	-1.12034	-0.686152	1.24816	2.6129	4
ENSDARG00000079670: LRRC7 - leucine rich repeat containing 7	-2.32006	-0.562228	-0.48758	1.22645	2.14341	4
ENSDARG00000079822: BSN	-2.37456	-0.20339	-0.310611	1.0007	1.88787	4
ENSDARG00000088977: 0	-2.55913	-0.454333	0.141913	1.28061	1.59093	4
ENSDARG00000089292: LPHN1 - latrophilin 1	-2.04373	-0.151612	-0.0749868	0.786123	1.48421	4
ENSDARG00000089817: NPTN - neuroplastin	-1.78209	-1.06011	-0.291028	1.3806	1.75262	4
ENSDARG00000090086: zgc:92772 - zgc:92772	-0.135872	-3.80437	0.945647	1.66539	1.3292	4
ENSDARG00000090106: SLC17A7 , member 7	-1.89657	-0.92181	-0.914461	0.814818	2.91803	4
ENSDARG00000001127: slc17a6a - solute carrier family 17 , member 6a	-1.50382	-0.280863	-0.187763	0.810408	1.16204	5
ENSDARG00000001912: drd4-rs - dopamine receptor D4 related sequence	-0.852674	-0.45796	-0.339303	0.699779	0.950158	5
ENSDARG00000002564: syngr1a - synaptogyrin 1a	-1.00337	-0.48584	-0.368195	0.664133	1.19327	5
ENSDARG00000002587: dpysl3 - dihydropyrimidinase-like 3	-1.39847	0.005471	0.323637	0.712848	0.356516	5
ENSDARG00000002656: stxbp5a - syntaxin binding protein 5a	-1.3898	-0.360831	-0.239302	0.722599	1.26733	5
ENSDARG00000003020: lrrc4.2 - leucine rich repeat containing 4.2	-1.36686	-0.697972	-0.327744	0.907572	1.48501	5
ENSDARG00000003290: dab1b - disabled homolog 1b	-1.25808	-0.180358	-0.0467627	0.674513	0.810693	5
ENSDARG00000003803: CABZ01029738.1	-1.57391	0.696677	0.215076	0.621759	0.0403955	5
ENSDARG00000003994: syt9a - synaptotagmin IXa	-0.982612	-0.529665	-0.331031	0.837167	1.00614	5
ENSDARG00000004023: isl1 - islet1	-1.22424	-0.38918	0.36111	0.909193	0.343121	5
ENSDARG00000004150: GRM2 - glutamate receptor, metabotropic 2	-1.34416	-0.49211	-0.28987	0.861058	1.26508	5
ENSDARG00000004597: lrrc4ba - leucine rich repeat containing 4Ba	-1.84355	-0.0703295	-0.457529	0.936119	1.43529	5
ENSDARG00000004648: kctd16a - potassium channel tetramerisation domain containing 16a	-0.877217	-0.437814	-0.884748	0.797594	1.40219	5
ENSDARG00000005775: scn8aa - sodium channel, voltage-gated, type VIII, alpha a	-1.42468	-0.385457	-0.43303	0.985945	1.25722	5
ENSDARG00000005783: ncanb - neurocan b	-1.97898	0.751476	0.0730873	0.615978	0.538434	5
ENSDARG00000006396: NRCAM - neuronal cell adhesion molecule	-1.2499	-0.183948	-0.0285444	0.751053	0.711339	5
ENSDARG00000007149: nadl1.2 - neural adhesion molecule L1.2	-1.35796	0.0747681	-0.166453	0.664143	0.785506	5
ENSDARG00000007195: GRM2 - glutamate receptor, metabotropic 2	-0.716133	-0.767341	-0.497009	0.925247	1.05524	5
ENSDARG00000007275: ch211-251b21.1 - ch211-251b21.1	-2.26711	0.0134525	0.162022	0.952943	1.1387	5
ENSDARG00000008398: cacna1c - calcium channel, voltage-dependent, L type, alpha 1C subunit	-1.24626	-0.607056	-0.559125	0.856939	1.5555	5
ENSDARG00000009930: cadm2a - cell adhesion molecule 2a	-1.30472	-0.36133	-0.562978	1.04149	1.18754	5
ENSDARG00000010610: sarm1 - sterile alpha and TIR motif containing 1	-1.1222	-0.305789	0.209874	0.832115	0.386005	5
ENSDARG00000011091: drd2b - dopamine receptor D2b	-0.79908	-0.468812	-0.660367	0.660275	1.26798	5
ENSDARG00000011370: fyna - FYN oncogene related to SRC, FGR, YES a	-1.19813	-0.242894	0.228501	0.794108	0.418415	5
ENSDARG00000012896: kal1a - Kallmann syndrome 1a sequence	-1.33924	0.0291043	-0.459201	0.692027	1.07731	5
ENSDARG00000013000: PPFIA2 - protein tyrosine phosphatase, receptor type, f polypeptide , alpha 2	-1.43061	-0.307627	-0.378846	0.938745	1.17833	5
ENSDARG00000013414: lin7a - lin-7 homolog A	-0.94094	-0.313559	-0.761477	0.806384	1.20959	5
ENSDARG00000013690: RIMS1 - regulating synaptic membrane exocytosis 1	-1.19414	-0.44407	-0.0107933	0.52092	1.12808	5
ENSDARG00000014018: lhx1a - LIM homeobox 1a	-2.00271	0.029676	0.699217	0.975916	0.2979	5
ENSDARG00000014105: APBA1 precursor protein-binding, family A, member 1	-1.47438	-0.133356	-0.415243	0.813323	1.20966	5
ENSDARG00000014169: SYT2 - synaptotagmin II	-1.09418	0.258405	-0.559949	0.293098	1.10262	5
ENSDARG00000014462: rab3c - RAB3C, member RAS oncogene family	-1.09202	-0.509603	0.264924	0.716944	0.619752	5
ENSDARG00000014891: ROBO2	-1.24587	-0.108285	-0.177956	0.559438	0.972677	5
ENSDARG00000015025: nadl1.1 - neural adhesion molecule L1.1	-1.34762	0.51075	-0.222954	0.331638	0.728181	5
ENSDARG00000015775: gap43 - growth associated protein 43	-1.24906	-0.252303	-0.00770328	0.842411	0.666659	5
ENSDARG00000016667: gabbr1b - gamma-aminobutyric acid B receptor, 1b	-1.40112	-0.426459	-0.507996	1.00461	1.33096	5
ENSDARG00000017162: KIF3C - kinesin family member 3C	-1.51348	-0.559966	-0.143499	1.10515	1.1118	5
ENSDARG00000017790: chrnb2b - cholinergic receptor, nicotinic, beta 2b	-1.11558	-0.503127	-0.188201	0.810031	0.996877	5
ENSDARG00000018270: olfm1a - olfactomedin 1a	-1.23493	-0.612233	-0.244735	0.952277	1.13962	5
ENSDARG00000018699: st8sia4 - ST8 alpha-N-acetyl-neuraminide alpha-2,8-sialyltransferase 4	-1.27731	-0.23186	0.0311178	0.756319	0.721729	5
ENSDARG00000018817: bdnf - brain-derived neurotrophic factor	-1.4911	-0.591684	0.197236	0.761872	1.12367	5
ENSDARG00000018856: dclk1 - doublecortin-like kinase 1	-1.1931	0.289923	-0.448081	0.404875	0.946383	5
ENSDARG00000018967: gabbr1a - gamma-aminobutyric acid B receptor, 1a	-1.00382	-0.176175	-0.32703	0.388502	1.11852	5
ENSDARG00000019328: plxna4 - plexin A4	-1.22117	0.0937659	-0.0597116	0.597935	0.58918	5
ENSDARG00000019341: GPC1 - glypican 1	-1.73163	-0.305333	0.113102	1.15998	0.763885	5
ENSDARG00000019622: rims2a - regulating synaptic membrane exocytosis 2a	-1.24357	-0.278456	-0.310913	0.656542	1.1764	5
ENSDARG00000020475: znrf1 - zinc and ring finger 1	-1.69302	-0.578522	-0.0190078	1.01357	1.27698	5
ENSDARG00000020609: snap25a - synaptosome-associated protein 25a	-1.35074	-0.446155	-0.25935	0.872642	1.1836	5
ENSDARG00000020901: GABRP - gamma-aminobutyric acid A receptor, pi	-1.46868	-0.804776	0.317082	1.04251	0.913857	5
ENSDARG00000021305: slc30a2 - solute carrier family 30 , member 2	-1.34087	0.32802	0.0539251	0.564069	0.394861	5
ENSDARG00000021351: NEFM - neurofilament, medium polypeptide	-1.31342	0.246552	-0.563722	0.614208	1.01638	5
ENSDARG00000021352: gria1a - glutamate receptor, ionotropic, AMPA 1a	-1.24894	-0.640868	-0.237798	0.950422	1.17718	5
ENSDARG00000023174: fez1 - fasciculation and elongation protein zeta 1	-2.06134	-0.246907	0.48249	1.08193	0.743826	5
ENSDARG00000023600: sh3gl2 - SH3-domain GRB2-like 2	-1.45205	-0.74356	-0.129014	0.864458	1.46017	5
ENSDARG00000024004: cacna1da - calcium channel, voltage-dependent, L type, alpha 1D subunit, a	-1.59192	-0.197804	-0.570633	0.806597	1.55376	5
ENSDARG00000025034: zgc:165621 - zgc:165621	-1.28966	-0.522163	-0.305865	0.838147	1.27954	5
ENSDARG00000025206: syt2a - synaptotagmin IIa	-0.974292	0.00481175	-0.748417	0.604148	1.11375	5
ENSDARG00000027740: adcyap1b - adenylate cyclase activating polypeptide 1b	-1.48281	-0.333248	0.259648	0.844337	0.71207	5
ENSDARG00000030547: rnd1 - Rho family GTPase 1	-0.915925	-0.970262	-0.160319	1.02735	1.01916	5
ENSDARG00000030832: otof - otoferlin	-1.67621	-0.150557	-0.173706	0.752134	1.24834	5
ENSDARG00000031086: evlb - Enah/Vasp-like b	-1.7177	-0.424646	0.260249	1.03292	0.849174	5
ENSDARG00000031283: vamp1 - vesicle-associated membrane protein 1	-1.16725	-0.5112	-0.181873	0.655058	1.20526	5
ENSDARG00000031463: SYT6 - synaptotagmin VI	-0.793389	-0.693766	-0.501543	0.803221	1.18548	5
ENSDARG00000031598: calb1 - calbindin 1	-1.3494	-0.402056	-0.225446	0.918569	1.05833	5
ENSDARG00000031796: ache - acetylcholinesterase	-1.08765	-0.09709	-0.400469	0.664038	0.92117	5
ENSDARG00000032238: DNM3 - dynamin 3	-1.29803	-0.2888	0.0777736	0.797434	0.711626	5
ENSDARG00000032493: chn1 - chimerin 1	-1.1616	-0.500256	0.313916	0.94685	0.401089	5
ENSDARG00000032626: cib2 - calcium and integrin binding family member 2	-1.24447	-0.401448	0.190234	0.704944	0.750741	5
ENSDARG00000033437: rps6ka1 - ribosomal protein S6 kinase a, polypeptide 1	-1.02981	-0.403958	-0.334121	0.798214	0.96967	5
ENSDARG00000034011: GABRA2 A receptor, alpha 2	-1.5768	-0.514814	-0.421256	1.12818	1.38468	5
ENSDARG00000036031: sept5b - septin 5b	-1.65895	-0.424931	0.246967	0.839082	0.997836	5
ENSDARG00000036505: syt4 - synaptotagmin IV	-1.15931	-0.309019	-0.151246	0.858289	0.761289	5
ENSDARG00000036815: ATP1A3 - ATPase, Na+/K+ transporting, alpha 3 polypeptide	-1.54712	-0.22894	-0.318	0.600016	1.49405	5
ENSDARG00000037373: ephb2 - Eph receptor B2	-1.08693	-0.0779523	-0.38561	0.800572	0.749915	5
ENSDARG00000037917: itga3a - integrin, alpha 3a	-0.894926	-0.25985	-0.632408	0.56795	1.21923	5
ENSDARG00000037932: lin7b - lin-7 homolog B	-1.73747	-0.631721	0.145175	1.1382	1.08582	5
ENSDARG00000038123: myl9 - myosin, light chain 9, regulatory	-1.0967	-0.312794	-0.567982	0.629778	1.3477	5
ENSDARG00000039123: trim9 - tripartite motif-containing 9	-1.67801	-0.368601	-0.0226122	0.676651	1.39257	5
ENSDARG00000039458: LHX4 - LIM homeobox 4	-1.41346	-0.493592	0.148123	1.24189	0.517039	5
ENSDARG00000039462: CABZ01076094.1	-2.41134	0.223624	0.0132968	1.08221	1.09221	5
ENSDARG00000039936: GFRA1 - GDNF family receptor alpha 1	-1.30984	-0.521473	0.126375	0.783884	0.921054	5
ENSDARG00000040156: GRM4 - glutamate receptor, metabotropic 4	-1.27999	-0.522692	-0.408085	0.851481	1.35929	5
ENSDARG00000041150: slc17a6b - solute carrier family 17 , member 6b	-1.27476	-0.530791	-0.0203579	0.754209	1.0717	5
ENSDARG00000041627: sncb - synuclein, beta	-1.70057	-0.600898	0.146561	0.998985	1.15592	5
ENSDARG00000041747: sspn - sarcospan	-1.63497	0.624115	-0.445196	0.551448	0.904599	5
ENSDARG00000042114: BIN1 - bridging integrator 1	-1.72599	-0.183031	-0.428422	1.00358	1.33386	5
ENSDARG00000042608: ICA1 - islet cell autoantigen 1, 69kDa	-1.67354	-0.442846	0.0375137	0.962207	1.11666	5
ENSDARG00000042948: dnajc5aa - DnaJ homolog, subfamily C, member 5aa	-1.11649	-0.446091	-0.20702	0.810319	0.959277	5
ENSDARG00000043661: CADPS - Ca++-dependent secretion activator	-1.22605	-0.257067	-0.0710392	0.608541	0.94561	5
ENSDARG00000044632: myo7ab - myosin VIIAb	-0.885434	-1.46473	-0.104484	1.03513	1.41952	5
ENSDARG00000052764: chrnb3a - cholinergic receptor, nicotinic, beta polypeptide 3a	-0.986131	-0.73886	-0.208602	1.01795	0.915645	5
ENSDARG00000053220: CU856137.1 - LOC566456 protein	-1.59613	-0.376912	-0.375011	0.85309	1.49496	5
ENSDARG00000055206: dtnbp1b - dystrobrevin binding protein 1b	-0.961018	-0.699744	-0.0955299	0.862249	0.894043	5
ENSDARG00000055252: SNAP23 - synaptosomal-associated protein, 23kDa	-1.24509	0.145019	0.209128	0.562828	0.328114	5
ENSDARG00000055552: dvl1b - dishevelled, dsh homolog 1b	-1.89785	-0.407987	0.426697	1.06711	0.812025	5
ENSDARG00000056092: dkey-12h9.6 - dkey-12h9.6	-2.24266	-0.256488	0.760633	1.18153	0.556986	5
ENSDARG00000056105: syt11b - synaptotagmin XIb	-1.85279	-0.273794	0.143233	1.155	0.828347	5
ENSDARG00000056590: calca - calcitonin/calcitonin-related polypeptide, alpha	-1.24517	-0.191061	-0.189596	0.597751	1.02808	5
ENSDARG00000056833: svopa - SV2 related protein homolog a	-1.9542	-0.457528	0.2066	1.07608	1.12905	5
ENSDARG00000056979: lhx9 - LIM homeobox 9	-1.49875	0.149911	0.671901	0.617114	0.0598197	5
ENSDARG00000057316: dpysl4 - dihydropyrimidinase-like 4	-1.12057	-0.144441	0.196474	0.758567	0.309967	5
ENSDARG00000057448: SRCIN1 - SRC kinase signaling inhibitor 1	-1.32084	-0.223425	-0.771383	0.705252	1.6104	5
ENSDARG00000057913: syt11a - synaptotagmin XIa	-1.03443	-0.162631	-0.358391	0.622595	0.932854	5
ENSDARG00000058421: lgi1b - leucine-rich, glioma inactivated 1b	-1.47448	0.317479	0.720906	0.622338	-0.18624	5
ENSDARG00000058513: gfra1a - gdnf family receptor alpha 1a	-1.67427	-0.198464	0.0198467	0.898451	0.954437	5
ENSDARG00000058558: CU469500.2	-1.50963	-0.173057	0.26786	0.413076	1.00175	5
ENSDARG00000059311: dpysl5b - dihydropyrimidinase-like 5b	-1.21139	-0.376749	-0.524527	0.512076	1.60059	5
ENSDARG00000059773: SRCIN1 - SRC kinase signaling inhibitor 1	-1.66102	-0.322514	-0.362676	0.819799	1.52641	5
ENSDARG00000059775: slc32a1 - solute carrier family 32 , member 1	-1.29711	-0.233098	-0.337548	0.47077	1.39698	5
ENSDARG00000059939: dab1a - disabled homolog 1a	-1.77537	-0.431125	-0.162823	1.15262	1.2167	5
ENSDARG00000060025: NELF - nasal embryonic LHRH factor	-0.809223	-0.825441	-0.805934	0.962103	1.4785	5
ENSDARG00000060085: kcnq3 - potassium voltage-gated channel, KQT-like subfamily, member 3	-1.67201	-0.28003	-0.202815	0.993311	1.16155	5
ENSDARG00000060149: ablim1a - actin binding LIM protein 1a	-1.68854	0.0516756	0.538524	0.80451	0.293829	5
ENSDARG00000060326: MAP1S - microtubule-associated protein 1S	-1.39229	-0.713017	0.251181	0.752835	1.10129	5
ENSDARG00000060368: syn1 - synapsin I	-1.09515	-0.0725858	-0.608212	0.426924	1.34902	5
ENSDARG00000060496: CACNA1H - calcium channel, voltage-dependent, T type, alpha 1H subunit	-1.08962	-0.694307	-0.244724	0.547979	1.48067	5
ENSDARG00000060711: SV2B - synaptic vesicle glycoprotein 2B	-1.06259	-0.435656	-0.51387	1.01624	0.99588	5
ENSDARG00000061082: ERC2 - ELKS/RAB6-interacting/CAST family member 2	-1.39626	0.30654	-0.629981	0.552358	1.16734	5
ENSDARG00000061436: col6a2 - collagen, type VI, alpha 2	-1.65488	-0.18463	-0.279448	0.784878	1.33408	5
ENSDARG00000061506: nelf - nasal embryonic LHRH factor	-1.20905	-0.0988626	-0.222909	0.675347	0.855474	5
ENSDARG00000061541: unc5db - unc-5 homolog Db	-1.5132	-0.599849	-0.104882	0.93421	1.28372	5
ENSDARG00000061586: gphnb - gephyrin b	-1.67212	-0.125471	-0.174908	0.796711	1.17579	5
ENSDARG00000061647: nrxn1a - neurexin 1a	-1.68773	-0.288862	-0.29506	0.951478	1.32018	5
ENSDARG00000061829: dkey-110c1.7 - dkey-110c1.7	-1.49395	-0.555597	-0.329547	0.921743	1.45735	5
ENSDARG00000062174: cacnb4b - calcium channel, voltage-dependent, beta 4b subunit	-1.68285	-0.149123	0.0420787	0.881986	0.907911	5
ENSDARG00000062415: ctnnd2a - catenin , delta 2a	-1.42454	-0.191607	-0.264565	0.683616	1.1971	5
ENSDARG00000062510: bcl11ba - B-cell CLL/lymphoma 11Ba	-1.8414	-0.239557	0.217854	0.788478	1.07463	5
ENSDARG00000062531: mapk8ip3 - mitogen-activated protein kinase 8 interacting protein 3	-1.17459	-0.587987	-0.13893	0.717911	1.1836	5
ENSDARG00000062581: nlgn3a - neuroligin 3a	-1.35691	-0.581394	-0.321239	1.05778	1.20176	5
ENSDARG00000063068: SYNE1 - spectrin repeat containing, nuclear envelope 1	-1.15511	0.0489986	-0.399737	0.507371	0.998479	5
ENSDARG00000063135: syt12 - synaptotagmin XII	-1.49841	-0.329835	-0.0850662	0.740062	1.17325	5
ENSDARG00000063157: mapk8ip2 - mitogen-activated protein kinase 8 interacting protein 2	-1.67382	-0.367599	-0.308523	1.07926	1.27069	5
ENSDARG00000063568: SYT7 - synaptotagmin VII	-1.15706	-0.594648	-0.695752	0.550195	1.89726	5
ENSDARG00000063695: FARP1	-1.5997	0.205718	-0.0599825	0.785224	0.668736	5
ENSDARG00000067727: CABZ01032983.1	-1.58038	-0.772942	0.237221	1.18539	0.930711	5
ENSDARG00000068149: tprg1l - tumor protein p63 regulated 1-like	-1.13607	-0.129318	-0.388224	0.59465	1.05896	5
ENSDARG00000069265: matn3b - matrilin 3b	-1.06912	0.224663	-1.02021	0.625301	1.23936	5
ENSDARG00000069731: unc13c - unc-13 homolog C	-1.50468	-0.352762	-0.285142	0.733218	1.40936	5
ENSDARG00000069767: pvrl1a - poliovirus receptor-related 1a	-1.33415	-0.374583	-0.25729	0.723914	1.24211	5
ENSDARG00000070074: LRP8 - low density lipoprotein receptor-related protein 8, apolipoprotein e receptor	-1.02659	-0.0930053	-0.148499	0.705957	0.562133	5
ENSDARG00000070522: cacna1i - calcium channel, voltage-dependent, T type, alpha 1I subunit	-1.31858	-0.225106	-0.972304	0.771787	1.7442	5
ENSDARG00000070620: grin2db - glutamate receptor, ionotropic, N-methyl D-aspartate 2D, b	-1.19879	0.0488487	-0.777054	0.558975	1.36802	5
ENSDARG00000070626: CACNG8 - calcium channel, voltage-dependent, gamma subunit 8	-1.23977	-0.573568	-0.296845	0.621782	1.4884	5
ENSDARG00000071596: neto1l - neuropilin -like 1, like	-1.24667	-0.397204	-0.106099	0.734382	1.01559	5
ENSDARG00000074216: COLQ of asymmetric acetylcholinesterase	-1.58939	0.0271122	-0.132778	0.813563	0.88149	5
ENSDARG00000074262: NCK1 - NCK adaptor protein 1	-1.02279	-0.40556	-0.0526385	0.759416	0.72157	5
ENSDARG00000074328: apba1 - amyloid beta	-1.23113	-0.566583	0.205478	0.847431	0.744803	5
ENSDARG00000074372: elfn1 - extracellular leucine-rich repeat and fibronectin type III domain containing 1	-0.830867	-0.405529	-0.989999	0.684273	1.54212	5
ENSDARG00000074480: cnksr2 - connector enhancer of kinase suppressor of Ras 2	-0.983988	-0.447406	-0.725867	0.735041	1.42222	5
ENSDARG00000074583: GRID1 - glutamate receptor, ionotropic, delta 1	-1.27384	-0.632051	-0.359583	1.01505	1.25042	5
ENSDARG00000074644: SPOCK1 - sparc/osteonectin, cwcv and kazal-like domains proteoglycan 1	-1.5118	0.477139	-0.115422	0.553839	0.596248	5
ENSDARG00000074680: rims1a - regulating synaptic membrane exocytosis 1a	-1.39867	-0.435778	-0.161566	0.765417	1.2306	5
ENSDARG00000074777: ANK1 - ankyrin 1, erythrocytic	-1.31168	-0.299183	-0.564411	0.77532	1.39996	5
ENSDARG00000074908: col6a1 - collagen, type VI, alpha 1	-1.58035	-0.0897353	-0.380645	0.821815	1.22891	5
ENSDARG00000075204: TMEM90B - transmembrane protein 90B	-0.878755	-0.394868	-0.57057	0.702862	1.14133	5
ENSDARG00000075539: snphb - syntaphilin b	-1.11866	-0.580595	-0.365627	0.739978	1.32491	5
ENSDARG00000075694: ADORA1 - adenosine A1 receptor	-1.1537	-1.19775	0.414868	1.03932	0.897263	5
ENSDARG00000075712: CTBP2 - C-terminal binding protein 2	-0.907011	-0.307235	-0.838898	0.147216	1.90593	5
ENSDARG00000075764: grik5 - glutamate receptor, ionotropic, kainate 5	-1.72255	-0.660133	0.150835	0.97877	1.25308	5
ENSDARG00000076030: cacnb3b - calcium channel, voltage-dependent, beta 3b	-1.45101	-0.755792	-0.167167	1.06193	1.31204	5
ENSDARG00000076431: AL732629.1 - Putative uncharacterized protein	-1.49371	-0.91453	0.195018	1.11911	1.09412	5
ENSDARG00000076691: dlg2 - discs, large homolog 2	-1.65375	0.0605403	-0.429226	0.610628	1.41181	5
ENSDARG00000076757: EPHB1 - EPH receptor B1	-1.24637	0.114468	-0.332346	0.630603	0.833643	5
ENSDARG00000077329: nlgn2a - neuroligin 2a	-1.20055	-0.420726	-0.539936	0.725317	1.4359	5
ENSDARG00000077736: CPLX1 - complexin 1	-1.63344	-0.111052	-0.303614	0.570684	1.47742	5
ENSDARG00000078902: dkey-179o14.1 - dkey-179o14.1	-1.28373	-0.354314	-0.023583	0.727986	0.933639	5
ENSDARG00000079161: BSN	-1.75691	0.013519	-0.436087	0.555797	1.62368	5
ENSDARG00000079348: GRIN2B - glutamate receptor, ionotropic, N-methyl D-aspartate 2B	-1.27417	0.0395369	-0.696066	0.327556	1.60314	5
ENSDARG00000079858: tmem163 - transmembrane protein 163	-0.913023	-0.360591	-0.391411	0.775652	0.889372	5
ENSDARG00000079906: cacnb2a - calcium channel, voltage-dependent, beta 2a	-1.32859	-0.235174	-0.136742	0.738114	0.962388	5
ENSDARG00000086207: grin2da - glutamate receptor, ionotropic, N-methyl D-aspartate 2D, a	-1.78898	-0.768619	0.502233	0.710168	1.3452	5
ENSDARG00000086257: FP102463.1	-1.05141	-0.285397	-0.162667	0.924148	0.575324	5
ENSDARG00000086370: APOE - apolipoprotein E	-1.60738	0.0735014	0.146255	0.810016	0.577602	5
ENSDARG00000087594: SPTBN4 - spectrin, beta, non-erythrocytic 4	-2.09547	0.244657	0.266131	0.768069	0.816616	5
ENSDARG00000087669: CABZ01078696.1	-1.50814	-0.323458	-0.507579	0.856764	1.48241	5
ENSDARG00000088227: TMEM163 - transmembrane protein 163	-1.20962	-0.435026	0.296984	0.481451	0.866214	5
ENSDARG00000088293: DOC2B - double C2-like domains, beta	-1.30239	-0.274684	-0.260087	0.660876	1.17628	5
ENSDARG00000088708: NGFR - nerve growth factor receptor	-1.5925	0.15697	-0.313777	0.909337	0.839967	5
ENSDARG00000089367: PRRT2 - proline-rich transmembrane protein 2	-1.80882	-0.378526	0.26612	1.02938	0.891847	5
ENSDARG00000089913: CACNA1G - calcium channel, voltage-dependent, T type, alpha 1G subunit	-1.38706	-0.326003	-0.468798	0.815024	1.36684	5
ENSDARG00000090883: GABRA3 - gamma-aminobutyric acid A receptor, alpha 3	-0.922129	-0.154587	-0.671752	0.604495	1.14397	5
ENSDARG00000091191: CU855901.3	-1.04079	-0.623641	-0.295469	0.847851	1.11205	5
ENSDARG00000091647: CABZ01080014.1	-1.38731	0.000329143	-0.558937	0.560552	1.38536	5
ENSDARG00000092624: SPTBN4 - spectrin, beta, non-erythrocytic 4	-1.62529	0.208084	0.0806339	0.489326	0.847243	5
ENSDARG00000095603: GRID2IP interacting protein	-1.27577	-0.912692	0.152793	0.872656	1.16302	5
ENSDARG00000002300: 0	-0.977872	-0.977872	-0.977872	-0.977872	3.91149	6
ENSDARG00000003326: 0	-0.879634	-0.879634	-0.879634	-0.879634	3.51854	6
ENSDARG00000004015: 0	-1.08952	-1.08952	-1.08952	-1.08952	4.35807	6
ENSDARG00000004561: 0	-0.748305	-0.748305	-0.748305	-0.748305	2.99322	6
ENSDARG00000009386: 0	-0.608113	-0.608113	-0.608113	-0.608113	2.43245	6
ENSDARG00000013389: 0	-0.985165	-0.985165	-0.985165	-0.985165	3.94066	6
ENSDARG00000014495: 0	-0.765784	-0.765784	-0.765784	-0.765784	3.06314	6
ENSDARG00000017795: 0	-0.85753	-0.85753	-0.85753	-0.85753	3.43012	6
ENSDARG00000027523: 0	-0.613208	-0.613208	-0.613208	-0.613208	2.45283	6
ENSDARG00000030752: 0	-0.950356	-0.950356	-0.950356	-0.950356	3.80143	6
ENSDARG00000033411: 0	-1.06873	-1.06873	-1.06873	-1.06873	4.27493	6
ENSDARG00000035820: 0	-0.921402	-0.921402	-0.921402	-0.921402	3.68561	6
ENSDARG00000035944: 0	-0.827005	-0.827005	-0.827005	-0.827005	3.30802	6
ENSDARG00000037159: 0	-0.798394	-0.798394	-0.798394	-0.798394	3.19358	6
ENSDARG00000037660: 0	-0.852303	-0.852303	-0.852303	-0.852303	3.40921	6
ENSDARG00000039240: 0	-0.911525	-0.911525	-0.911525	-0.911525	3.6461	6
ENSDARG00000041162: 0	-0.825158	-0.825158	-0.825158	-0.825158	3.30063	6
ENSDARG00000042107: 0	-1.00828	-1.00828	-1.00828	-1.00828	4.03312	6
ENSDARG00000042350: 0	-0.905731	-0.905731	-0.905731	-0.905731	3.62292	6
ENSDARG00000042656: 0	-0.687288	-0.687288	-0.687288	-0.687288	2.74915	6
ENSDARG00000042845: 0	-1.06377	-1.06377	-1.06377	-1.06377	4.25508	6
ENSDARG00000043902: 0	-1.04759	-1.04759	-1.04759	-1.04759	4.19036	6
ENSDARG00000044752: 0	-2.53897	0.77445	1.53468	-2.53897	2.76881	6
ENSDARG00000052376: 0	-0.902381	-0.902381	-0.902381	-0.902381	3.60952	6
ENSDARG00000054680: 0	-1.21545	1.53058	-1.21545	-1.21545	2.11576	6
ENSDARG00000058736: 0	-0.99333	-0.99333	-0.99333	-0.99333	3.97332	6
ENSDARG00000062183: 0	-0.541446	-0.541446	-0.541446	-0.541446	2.16578	6
ENSDARG00000068242: 0	-1.08907	-1.08907	-1.08907	-1.08907	4.35629	6
ENSDARG00000068483: 0	-0.856746	-0.856746	-0.856746	-0.856746	3.42699	6
ENSDARG00000069598: 0	-0.695731	-0.695731	-0.695731	-0.695731	2.78293	6
ENSDARG00000070005: 0	-0.879121	-0.879121	-0.879121	-0.879121	3.51648	6
ENSDARG00000074198: 0	-2.47846	3.40017	-2.47846	-2.47846	4.03522	6
ENSDARG00000074579: 0	-0.765221	-0.765221	-0.765221	-0.765221	3.06089	6
ENSDARG00000075058: 0	-1.01926	-1.01926	-1.01926	-1.01926	4.07705	6
ENSDARG00000076070: 0	-0.854834	-0.854834	-0.854834	-0.854834	3.41934	6
ENSDARG00000076103: 0	-0.606501	-0.606501	-0.606501	-0.606501	2.42601	6
ENSDARG00000078060: 0	-0.915497	-0.915497	-0.915497	-0.915497	3.66199	6
ENSDARG00000079003: 0	-0.833229	-0.833229	-0.833229	-0.833229	3.33291	6
ENSDARG00000079469: 0	-0.887319	-0.887319	-0.887319	-0.887319	3.54928	6
ENSDARG00000086129: 0	-0.853242	-0.853242	-0.853242	-0.853242	3.41297	6
ENSDARG00000086965: 0	-2.10498	2.6912	-2.10498	-2.10498	3.62374	6
ENSDARG00000087154: 0	-0.922187	-0.922187	-0.922187	-0.922187	3.68875	6
ENSDARG00000087224: 0	-1.19204	-1.19204	-1.19204	-1.19204	4.76815	6
ENSDARG00000087671: 0	-0.9358	-0.9358	-0.9358	-0.9358	3.7432	6
ENSDARG00000088168: 0	-0.531382	-0.531382	-0.531382	-0.531382	2.12553	6
ENSDARG00000089130: 0	-0.926529	-0.926529	-0.926529	-0.926529	3.70612	6
ENSDARG00000089172: 0	-1.01022	-1.01022	-1.01022	-1.01022	4.04089	6
ENSDARG00000089800: 0	-1.12676	-1.12676	-1.12676	-1.12676	4.50706	6
ENSDARG00000090035: 0	-0.614744	-0.614744	-0.614744	-0.614744	2.45898	6
ENSDARG00000090528: 0	-1.31268	-1.31268	-1.31268	-1.31268	5.25071	6
ENSDARG00000000189: sema6e - sema domain, transmembrane domain 6E	-0.82133	0.216713	-0.417794	0.381068	0.641344	7
ENSDARG00000000370: trio - triple functional domain	-0.245634	-0.182278	-0.291328	0.288372	0.430868	7
ENSDARG00000000472: cntn2 - contactin 2	-0.960099	0.165774	0.0729991	0.604442	0.116885	7
ENSDARG00000001154: rimbp2 - RIMS binding protein 2	-0.556959	-0.720013	-0.34225	0.371369	1.24785	7
ENSDARG00000001220: mycbp2 - MYC binding protein 2	-0.362599	0.115837	-0.431037	0.0794266	0.598373	7
ENSDARG00000001431: actn3b - actinin alpha 3b	-0.536735	0.542282	-0.693779	0.204624	0.483607	7
ENSDARG00000002167: cacnb1 - calcium channel, voltage-dependent, beta 1 subunit	-0.180256	0.0544695	-0.574558	0.253231	0.447113	7
ENSDARG00000002748: sema6d - sema domain, transmembrane domain 6D	-0.257459	-0.337949	-0.154383	0.364937	0.384854	7
ENSDARG00000003420: chrna5 - cholinergic receptor, nicotinic, alpha 5	-0.447438	-0.162148	-0.4084	0.310387	0.707598	7
ENSDARG00000003512: anks1b - ankyrin repeat and sterile alpha motif domain containing 1B	-0.47496	-0.0744376	-0.387485	0.266569	0.670313	7
ENSDARG00000004301: rhogb - ras homolog gene family, member Gb	-0.416525	-0.165361	-0.18906	0.277297	0.49365	7
ENSDARG00000004586: ntrk1 - neurotrophic tyrosine kinase, receptor, type 1	-0.908866	-0.136406	-0.0977567	0.599402	0.543627	7
ENSDARG00000004836: DNAJC5 homolog, subfamily C, member 5	-0.602363	-0.509513	-0.149676	0.654276	0.607276	7
ENSDARG00000005034: ISPD - isoprenoid synthase domain containing	-0.264733	-0.183393	-0.342953	0.32315	0.467928	7
ENSDARG00000005364: grin3b - glutamate receptor, ionotropic, N-methyl-D-aspartate 3B	-0.555739	-0.324877	-0.250493	0.387228	0.743881	7
ENSDARG00000005482: RAPGEF2 2	-0.455046	0.025214	-0.219951	0.193412	0.456371	7
ENSDARG00000005625: tmem57a - transmembrane protein 57a	-0.753596	-0.489035	-0.0837887	0.734189	0.592231	7
ENSDARG00000005651: hrasb - #NAME?	-0.471088	-0.383734	0.135886	0.507809	0.211127	7
ENSDARG00000006314: itgav - integrin, alpha V	-0.393496	-0.0164333	-0.23292	0.35721	0.285639	7
ENSDARG00000006865: glra4a - glycine receptor, alpha 4a	-1.21676	0.80051	-0.0999227	0.516722	-0.000553344	7
ENSDARG00000007825: map2k1 - mitogen-activated protein kinase kinase 1	-0.225183	-0.327589	-0.199079	0.317051	0.434801	7
ENSDARG00000008127: pcdh15b - protocadherin 15b	-0.528579	-0.524351	-0.673097	0.316051	1.40998	7
ENSDARG00000009499: syne1a - spectrin repeat containing, nuclear envelope 1a	-0.673636	-0.0592087	-0.220314	0.342256	0.610902	7
ENSDARG00000009738: cacnb4a - calcium channel, voltage-dependent, beta 4a subunit	-0.429743	-0.335606	-0.589989	0.496404	0.858934	7
ENSDARG00000009850: KIF3A - kinesin family member 3A	-1.00084	-0.240967	0.373785	0.117425	0.750601	7
ENSDARG00000010785: thbs1 - thrombospondin 1	-0.437661	0.380713	-0.597773	0.142993	0.511727	7
ENSDARG00000010844: kras - v-Ki-ras2 Kirsten rat sarcoma viral oncogene homolog	-0.211848	-0.244785	-0.323206	0.425722	0.354117	7
ENSDARG00000011066: GLRA3 - glycine receptor, alpha 3	-0.715973	-0.108286	-1.15564	0.598588	1.38131	7
ENSDARG00000011141: dpysl5a - dihydropyrimidinase-like 5a	-0.72503	-0.270747	-0.00874602	0.658773	0.34575	7
ENSDARG00000011407: COL2A1 - collagen, type II, alpha 1	-0.377886	0.5634	-0.722909	-0.303634	0.841029	7
ENSDARG00000011600: epha4b - eph receptor A4b	-0.0891117	-0.18258	-0.380333	0.331932	0.320093	7
ENSDARG00000011855: AAK1 - AP2 associated kinase 1	0.11111	-0.0983366	-0.670269	0.0557562	0.60174	7
ENSDARG00000012593: COL5A1 - collagen, type V, alpha 1	-0.268172	0.372054	-0.693854	-0.199807	0.789779	7
ENSDARG00000012823: DLGAP4 homolog-associated protein 4	-0.391829	-0.207205	-0.134057	0.259976	0.473114	7
ENSDARG00000012866: picalm - phosphatidylinositol binding clathrin assembly protein	-0.202961	-0.115677	-0.230683	0.206701	0.34262	7
ENSDARG00000013047: GABRR1 receptor, rho 1	-0.215411	-0.66259	0.198422	-0.202432	0.882011	7
ENSDARG00000013312: cadps2 - Ca2+-dependent activator protein for secretion 2	-0.211453	-0.415206	-0.456117	0.185077	0.897699	7
ENSDARG00000013975: gfra1b - gdnf family receptor alpha 1b	-0.675613	-0.0127355	-0.220214	0.365672	0.54289	7
ENSDARG00000014134: prkacaa - protein kinase, cAMP-dependent, catalytic, alpha, genome duplicate a	-0.210286	-0.248438	-0.166763	0.252189	0.373298	7
ENSDARG00000014137: picalml - phosphatidylinositol binding clathrin assembly protein, like	-0.471818	-0.262151	-0.0401291	0.416285	0.357812	7
ENSDARG00000015053: grip1 - glutamate receptor interacting protein 1	-0.365053	-0.22019	-0.253524	0.357243	0.481524	7
ENSDARG00000015110: slc18a2 - solute carrier family 18 , member 2	-0.468245	-0.588712	-0.803366	0.947278	0.913046	7
ENSDARG00000015278: plxnc1 - plexin C1	-0.192809	-0.275829	-0.50908	0.393142	0.584577	7
ENSDARG00000016163: usp33 - ubiquitin specific peptidase 33	-0.515121	-0.264216	-0.182445	0.534414	0.427369	7
ENSDARG00000016350: cap1 - Cap1 CAP, adenylate cyclase-associated protein 1	-0.521191	0.0631382	-0.162671	0.253943	0.366781	7
ENSDARG00000016809: prkacab - protein kinase, cAMP-dependent, catalytic, alpha, genome duplicate b	-0.403787	-0.296743	-0.128226	0.286916	0.54184	7
ENSDARG00000018032: scn8ab - sodium channel, voltage-gated, type VIII, alpha b	-0.470393	0.192319	-0.492524	0.0248393	0.745759	7
ENSDARG00000018687: 0	-0.395125	-0.395125	-0.395125	-0.395125	1.5805	7
ENSDARG00000018743: scamp5 - secretory carrier membrane protein 5	-0.601091	-0.376902	-0.252532	0.418278	0.812247	7
ENSDARG00000018997: cplx2l - complexin 2, like	-0.794968	0.0333778	-0.0144998	0.440938	0.335152	7
ENSDARG00000019353: sparc - secreted acidic cysteine rich glycoprotein	-0.563045	-0.206225	-0.198898	0.462348	0.50582	7
ENSDARG00000019692: COLQ of asymmetric acetylcholinesterase	-0.101555	-0.105717	-1.13863	0.374323	0.971576	7
ENSDARG00000020072: thbs4b - thrombospondin 4b	-0.185737	-0.670298	0.225807	0.159637	0.47059	7
ENSDARG00000020493: lgi1a - leucine-rich, glioma inactivated 1a	-0.544157	-0.246867	0.209252	0.364712	0.21706	7
ENSDARG00000020781: col4a2 - collagen, type IV, alpha 2	-0.711011	-0.290214	0.119573	0.0494179	0.832234	7
ENSDARG00000021590: magi2 - membrane associated guanylate kinase, WW and PDZ domain containing 2	-0.247787	0.0979353	-0.727437	0.194927	0.682362	7
ENSDARG00000022532: BX649313.1	-0.579158	0.70832	-0.769222	0.451643	0.188417	7
ENSDARG00000023267: atad1a - ATPase family, AAA domain containing 1a	-0.580219	-0.383402	-0.119439	0.594422	0.488637	7
ENSDARG00000023324: zgc:92772 - zgc:92772	-0.833547	-0.563709	0.200999	0.188756	1.0075	7
ENSDARG00000024492: col9a2 - procollagen, type IX, alpha 2	-0.503475	0.00965413	-0.802946	0.281438	1.01533	7
ENSDARG00000024746: hsp90a.2 - heat shock protein 90-alpha 2	-0.397245	0.0853846	-0.661326	0.269033	0.704154	7
ENSDARG00000026738: APP precursor protein	-0.39553	-0.0618616	0.030765	-0.0204854	0.447112	7
ENSDARG00000027087: tgfb2 - transforming growth factor, beta 2	-0.726021	-0.424863	-0.368442	0.741451	0.777875	7
ENSDARG00000027290: nrp1b - neuropilin 1b	-0.248643	-0.0716622	-0.256262	0.10604	0.470528	7
ENSDARG00000027552: mapk1 - mitogen-activated protein kinase 1	-0.281978	-0.275632	-0.357864	0.324581	0.590893	7
ENSDARG00000029234: stxbp5b - syntaxin binding protein 5b	-0.414772	-0.147105	-0.39891	0.211444	0.749343	7
ENSDARG00000029457: cacna1sa - calcium channel, voltage-dependent, L type, alpha 1S subunit, a	-1.25235	1.01233	-0.37314	0.332715	0.280449	7
ENSDARG00000029718: p2rx3b - purinergic receptor P2X, ligand-gated ion channel, 3b	-0.167689	-0.36391	-0.515954	0.41349	0.634064	7
ENSDARG00000030621: th - tyrosine hydroxylase	-0.905512	-0.078642	-0.477629	0.672434	0.789349	7
ENSDARG00000030656: 3-Sep - septin 3	-0.82969	-0.122597	0.0443079	0.574688	0.33329	7
ENSDARG00000031015: dtna - dystrobrevin, alpha	-0.134411	0.0119169	-0.514835	0.26228	0.375049	7
ENSDARG00000031678: COL5A2 - collagen, type V, alpha 2	-0.278032	0.0609141	-0.326486	0.120945	0.422659	7
ENSDARG00000031720: clstn1 - calsyntenin 1	-0.755035	-0.335802	-0.340086	0.607397	0.823527	7
ENSDARG00000032083: dpysl2b - dihydropyrimidinase-like 2b	-0.912042	-0.0800458	0.139503	0.537749	0.314836	7
ENSDARG00000033899: ap2m1b - adaptor-related protein complex 2, mu 1 subunit, b	-0.461093	-0.282402	-0.253472	0.533092	0.463875	7
ENSDARG00000034300: sema3c - semaphorin 3c	-0.572258	0.0269515	-0.509157	0.509568	0.544896	7
ENSDARG00000035103: CASK	-0.233991	-0.0308325	-0.183365	-0.0110032	0.459192	7
ENSDARG00000035152: ap2b1 - adaptor-related protein complex 2, beta 1 subunit	-0.227352	-0.20382	-0.1724	0.304767	0.298805	7
ENSDARG00000035360: mink1 - misshapen-like kinase 1	-0.164083	-0.455844	-0.160787	0.121358	0.659356	7
ENSDARG00000035970: ptprn2 - protein tyrosine phosphatase, receptor type, N polypeptide 2	-0.105368	-0.0220414	-0.434766	0.199446	0.362729	7
ENSDARG00000036375: CYFIP2 - cytoplasmic FMR1 interacting protein 2	-0.463124	-0.1954	0.0383249	0.416996	0.203202	7
ENSDARG00000036571: sema3e - sema domain, immunoglobulin domain 3E	-0.515933	-0.0852614	-0.24632	0.4917	0.355815	7
ENSDARG00000036911: scamp1 - secretory carrier membrane protein 1	-0.356723	-0.0924014	-0.1439	0.170709	0.422316	7
ENSDARG00000036985: plxnb2b - plexin b2b	-0.427633	-0.0125053	-0.514664	0.136682	0.818119	7
ENSDARG00000037324: klhl17 - kelch-like 17	-0.824079	-0.377953	0.0725579	0.527214	0.602259	7
ENSDARG00000037403: hspa8l - heat shock protein 8-like	-0.628751	-0.26712	-0.455244	0.140957	1.21016	7
ENSDARG00000037415: dlgap1b - discs, large homolog-associated protein 1b	-0.63634	-1.02125	0.237067	0.267504	1.15301	7
ENSDARG00000038188: RELN - reelin	-1.13682	0.666947	-0.729036	-0.0149444	1.21385	7
ENSDARG00000038634: CCK - cholecystokinin	-1.03844	0.497288	-0.0621816	0.3869	0.216435	7
ENSDARG00000039615: fgf8b - fibroblast growth factor 8 b	0.12353	-0.371008	-0.48774	0.242132	0.493087	7
ENSDARG00000040991: cttnbp2 - cortactin binding protein 2	-0.459493	-0.0447542	-0.392551	0.302063	0.594735	7
ENSDARG00000041729: SNTB1 - syntrophin, beta 1	-0.384684	-0.203706	-0.316055	0.287584	0.616861	7
ENSDARG00000042552: cacna1sb - calcium channel, voltage-dependent, L type, alpha 1S subunit, b	0.0791496	0.384551	-1.00143	0.203172	0.334561	7
ENSDARG00000042646: ROBO3	-0.241645	-0.0274134	-0.768402	0.415196	0.622265	7
ENSDARG00000043028: sema6a - sema domain, transmembrane domain 6A	-0.79968	0.456152	-0.171429	0.133763	0.381194	7
ENSDARG00000043697: nefm - neurofilament, medium polypeptide	-0.660885	0.317396	-0.543448	0.264293	0.622644	7
ENSDARG00000043821: klf7l - Kruppel-like factor 7 , like	-0.765271	0.0109324	-0.187864	0.500411	0.441791	7
ENSDARG00000044271: TLN2 - talin 2	-0.652337	-0.229759	-0.459237	0.419901	0.921432	7
ENSDARG00000044381: siah2l - seven in absentia homolog 2 -like	-0.700965	-0.604687	-0.161954	0.703666	0.763939	7
ENSDARG00000044718: VAV2 - vav 2 guanine nucleotide exchange factor	-0.50117	-0.253287	-0.00532074	0.294147	0.46563	7
ENSDARG00000045070: itgb3b - integrin beta 3b	-0.936517	0.162394	-0.49642	0.611301	0.659242	7
ENSDARG00000045524: lamb1b - laminin, beta 1b	-0.438382	-0.164578	-0.309402	0.474022	0.438339	7
ENSDARG00000052232: pcdh15a - protocadherin 15a	0.0638057	-0.500225	-0.880887	0.149731	1.16758	7
ENSDARG00000052468: GSK3B - glycogen synthase kinase 3 beta	-0.161967	-0.302436	-0.650474	0.358963	0.755914	7
ENSDARG00000052630: pvrl1b - poliovirus receptor-related 1b	-0.436949	-0.373146	0.0925095	0.168189	0.549397	7
ENSDARG00000052826: runx3 - runt-related transcription factor 3	-0.566542	-0.237734	-0.070885	0.264783	0.610378	7
ENSDARG00000053210: psd3l - pleckstrin and Sec7 domain containing 3, like	-0.627346	-0.0448608	0.0397305	0.464632	0.167844	7
ENSDARG00000053499: isl2b - islet2b	-0.573411	-0.570332	0.153601	0.762146	0.227996	7
ENSDARG00000053617: camk2a - calcium/calmodulin-dependent protein kinase II alpha	-0.538794	-0.426792	-0.955375	0.391706	1.52925	7
ENSDARG00000054320: AP2A1 - adaptor-related protein complex 2, alpha 1 subunit	-0.129707	-0.160594	-0.30234	0.199299	0.393342	7
ENSDARG00000055009: col4a1 - collagen, type IV, alpha 1	-0.720352	-0.261888	-0.0527982	0.131573	0.903465	7
ENSDARG00000055069: chromosome 9 open reading frame 4	-0.748216	-0.38223	0.0236577	0.618263	0.488526	7
ENSDARG00000055183: etv1 - ets variant gene 1	-0.799754	-0.289507	-0.257138	0.459422	0.886978	7
ENSDARG00000055190: slc17a5 - solute carrier family 17 , member 5	-0.770104	-0.632658	0.0108748	0.733249	0.658638	7
ENSDARG00000055223: ABLIM2 - actin binding LIM protein family, member 2	-0.971102	0.597624	-0.758554	0.468701	0.66333	7
ENSDARG00000055307: sypl2a - synaptophysin-like 2a	-0.0346686	-0.326892	-0.281815	0.159285	0.484091	7
ENSDARG00000055543: appb - amyloid beta precursor protein b	-0.776114	-0.245661	-0.142283	0.53547	0.628588	7
ENSDARG00000055854: nr4a3 - nuclear receptor subfamily 4, group A, member 3	-0.929679	0.337575	-0.827872	0.445761	0.974215	7
ENSDARG00000056623: ptenb - phosphatase and tensin homolog B	-0.455328	-0.25307	0.0148733	0.417627	0.275898	7
ENSDARG00000056625: trpc6 - transient receptor potential cation channel, subfamily C, member 6	-0.789211	-0.59868	-0.059071	0.399898	1.04706	7
ENSDARG00000056683: cdk5 - cyclin-dependent protein kinase 5	-0.467211	-0.457609	0.122894	0.490346	0.31158	7
ENSDARG00000056691: cpeb4 - cytoplasmic polyadenylation element binding protein 4	-0.473152	-0.466273	-0.0405512	0.292119	0.687857	7
ENSDARG00000056909: EGFR - epidermal growth factor receptor	0.295322	-0.560449	-0.567274	-0.202499	1.0349	7
ENSDARG00000056910: NFASC - neurofascin	-0.335783	-0.094071	-0.0924901	0.033102	0.489242	7
ENSDARG00000057025: chrna2b - cholinergic receptor, nicotinic, alpha polypeptide 2b	-0.770631	-0.0552529	-0.415686	0.524236	0.717333	7
ENSDARG00000057927: rps6ka3b - ribosomal protein S6 kinase, polypeptide 3b	-0.217927	-0.141932	-0.282191	0.292601	0.349448	7
ENSDARG00000058103: glra4b - glycine receptor, alpha 4b	-0.199298	-1.19222	-0.392259	0.88926	0.894512	7
ENSDARG00000058284: EPHA5 - EPH receptor A5	-0.932216	-0.127346	-0.206572	0.718834	0.547299	7
ENSDARG00000058494: dnaja3a - DnaJ homolog, subfamily A, member 3A	-0.131835	-0.392627	-0.217352	0.309259	0.432555	7
ENSDARG00000058692: fzd3b - frizzled homolog 3b	-0.677201	-0.29644	-0.0385653	0.455068	0.557139	7
ENSDARG00000058771: NAV1 - neuron navigator 1	-0.840585	0.161356	-0.795686	0.181221	1.29369	7
ENSDARG00000058821: sema5a - sema domain, seven thrombospondin repeats 5A	-0.704551	-0.0475282	-0.405563	0.375076	0.782565	7
ENSDARG00000059043: ntf3 - neurotrophin 3	-0.0498028	0.151977	-0.569536	-0.0905299	0.557892	7
ENSDARG00000059093: ANK1 - ankyrin 1, erythrocytic	-0.941049	0.57807	-0.198012	0.166232	0.394759	7
ENSDARG00000059897: ntrk3a - neurotrophic tyrosine kinase, receptor, type 3a	-0.592999	-0.138759	-0.548187	0.510461	0.769483	7
ENSDARG00000059997: sv2c - synaptic vesicle glycoprotein 2C	-0.600576	-0.472227	-0.434686	0.622116	0.885374	7
ENSDARG00000060012: f2r - coagulation factor II receptor	-0.0188073	-0.496951	-0.15509	0.124909	0.545939	7
ENSDARG00000060103: cpeb3 - cytoplasmic polyadenylation element binding protein 3	-0.174681	0.104563	-0.521338	0.0930876	0.498369	7
ENSDARG00000060222: scn1ba - sodium channel, voltage-gated, type I, beta a	-0.169707	-0.257343	-0.50962	0.403403	0.533267	7
ENSDARG00000060236: dok7 - docking protein 7	-0.599559	-0.123649	-0.0753603	0.412421	0.386147	7
ENSDARG00000060410: THBS2 - thrombospondin 2	1.25612	-1.08149	-2.09093	0.813692	1.10261	7
ENSDARG00000060434: MAP1B - microtubule-associated protein 1B	-0.830005	-0.14167	-0.342686	0.628088	0.686273	7
ENSDARG00000060495: CPEB4 - cytoplasmic polyadenylation element binding protein 4	-0.391254	-0.152992	-0.196815	0.198143	0.542918	7
ENSDARG00000060551: RPS6KA5 - ribosomal protein S6 kinase, 90kDa, polypeptide 5	-0.38583	-0.275432	-0.492675	0.332194	0.821743	7
ENSDARG00000061099: nfasca - neurofascin homolog a	-0.581987	0.113302	-0.229211	0.29671	0.401185	7
ENSDARG00000061288: kcnc4 - potassium voltage-gated channel, Shaw-related subfamily, member 4	-0.0435684	-0.359749	-0.498343	0.272316	0.629345	7
ENSDARG00000061304: ppp1r9a - protein phosphatase 1, regulatory subunit 9A	-0.630668	0.215354	-0.565603	0.393523	0.587394	7
ENSDARG00000061570: rc3 - rabconnectin 3	-0.955637	-0.398036	0.464597	-0.0225779	0.911653	7
ENSDARG00000061736: ANK3	-0.953758	0.0370314	-0.0865681	0.468488	0.534806	7
ENSDARG00000061830: prss12 - protease, serine, 12	-0.377931	-0.118987	-0.645094	0.38792	0.754092	7
ENSDARG00000061918: cplx2 - complexin 2	-0.724996	-0.0130354	-0.183055	0.587973	0.333112	7
ENSDARG00000061937: myo7aa - myosin VIIAa	0.155201	-0.0719439	-0.686678	0.118966	0.484455	7
ENSDARG00000061956: SYTL2 - synaptotagmin-like 2	-0.553849	-0.112118	-0.297029	0.509077	0.453919	7
ENSDARG00000062045: il1rapl1a - interleukin 1 receptor accessory protein-like 1a	-0.224921	-0.390724	-0.142005	0.19082	0.566831	7
ENSDARG00000062382: snapin - SNAP-associated protein	-0.352843	-0.391899	-0.013412	0.432351	0.325803	7
ENSDARG00000062707: PLAT - plasminogen activator, tissue	-0.384937	0.148586	-0.297769	0.186627	0.347493	7
ENSDARG00000063054: shank3b - SH3 and multiple ankyrin repeat domains 3b	-0.651603	-0.0947524	-0.803793	0.531227	1.01892	7
ENSDARG00000063332: shank3a - SH3 and multiple ankyrin repeat domains 3a	-0.846408	0.0363736	-0.84776	0.461786	1.19601	7
ENSDARG00000063436: RPH3A	-0.423075	0.131387	-0.512409	0.223524	0.580574	7
ENSDARG00000063474: arfgef1 - ADP-ribosylation factor guanine nucleotide-exchange factor 1	-0.453915	-0.157754	-0.169297	0.35879	0.422176	7
ENSDARG00000063651: limk1 - LIM domain kinase 1	-0.23949	-0.0696463	-0.501714	0.190648	0.620203	7
ENSDARG00000067820: ncana - neurocan a	-1.11523	0.692591	-0.115407	0.309897	0.228148	7
ENSDARG00000069090: atp6v0d1 - ATPase, H+ transporting, V0 subunit D isoform 1	-0.345805	-0.432173	-0.123579	0.359414	0.542143	7
ENSDARG00000069093: col2a1a - collagen type II, alpha-1a	-0.663265	0.299977	-1.13374	0.0591274	1.4379	7
ENSDARG00000069254: chrm4a - cholinergic receptor, muscarinic 4a	-0.338085	-0.767659	-0.00456176	0.412559	0.697747	7
ENSDARG00000069402: lrrc4.1 - leucine rich repeat containing 4.1	-0.7159	0.0366718	-0.422148	0.281709	0.819668	7
ENSDARG00000069843: kctd12.1 - potassium channel tetramerisation domain containing 12.1	-0.219038	-0.417764	-0.467099	0.158634	0.945267	7
ENSDARG00000070170: SCN1B - sodium channel, voltage-gated, type I, beta	-0.958114	-0.21199	0.0733763	0.479223	0.617504	7
ENSDARG00000070442: AL954306.1 - Semaphorin 7a	-1.01206	0.186595	-0.657108	0.370648	1.11193	7
ENSDARG00000070507: TRPC4 - transient receptor potential cation channel, subfamily C, member 4	0.0374096	-0.252888	-0.574887	0.417214	0.373151	7
ENSDARG00000071492: fbxo45 - F-box protein 45	-0.343417	-0.269704	-0.0659519	0.493013	0.186059	7
ENSDARG00000071860: nrn1 - neuritin 1	-0.890432	0.199031	0.00535222	0.526942	0.159106	7
ENSDARG00000071863: itgb1a - integrin, beta 1a	-0.373103	0.0896153	-0.186851	0.166986	0.303352	7
ENSDARG00000073707: CNKSR2 - connector enhancer of kinase suppressor of Ras 2	-0.43452	0.0401149	-0.598344	0.22346	0.769288	7
ENSDARG00000073769: MAGI2 - membrane associated guanylate kinase, WW and PDZ domain containing 2	-0.381435	-0.0850773	-0.341114	0.173441	0.634186	7
ENSDARG00000073784: CU467885.2	-0.771734	-0.5737	0.250401	0.558259	0.536774	7
ENSDARG00000073853: ARHGAP39 - Rho GTPase activating protein 39	-0.699699	0.130498	-0.421885	0.129498	0.861588	7
ENSDARG00000073857: klf7 - Kruppel-like factor 7	-0.548992	0.162647	-0.369355	0.374735	0.380964	7
ENSDARG00000074149: ITPR1 - inositol 1,4,5-triphosphate receptor, type 1	-0.310923	-0.726929	-0.511968	0.0995434	1.45028	7
ENSDARG00000074316: ITGA1 - integrin, alpha 1	-0.694251	0.232337	-0.529889	0.346202	0.645601	7
ENSDARG00000074474: CPEB4 - cytoplasmic polyadenylation element binding protein 4	-0.256261	-0.169033	-0.246757	0.203986	0.468065	7
ENSDARG00000074552: ndufs7 - NADH dehydrogenase	-0.198965	-0.207874	-0.255314	0.258548	0.403605	7
ENSDARG00000075111: als2a - amyotrophic lateral sclerosis 2a	-1.11547	0.331779	-0.207489	0.377551	0.613624	7
ENSDARG00000075307: KCNQ2 - potassium voltage-gated channel, KQT-like subfamily, member 2	-0.392715	-0.289654	-0.799244	0.503095	0.978518	7
ENSDARG00000075334: dkey-287f10.3 - dkey-287f10.3	-0.547991	-0.75766	-0.495473	0.677533	1.12359	7
ENSDARG00000075483: PLXNA1 - plexin A1	-0.583473	-0.0496369	-0.287425	0.441578	0.478957	7
ENSDARG00000075802: GRIN3A - glutamate receptor, ionotropic, N-methyl-D-aspartate 3A	-0.749114	-0.262906	-0.27204	0.566869	0.717191	7
ENSDARG00000076001: PIP5K1C - phosphatidylinositol-4-phosphate 5-kinase, type I, gamma	-0.317232	-0.644203	-0.00694441	0.341585	0.626795	7
ENSDARG00000076127: GABRB1 - gamma-aminobutyric acid A receptor, beta 1	-0.724595	0.422057	-0.526921	0.208058	0.621401	7
ENSDARG00000076233: CHL1	-0.602857	-0.296806	-0.110762	0.603593	0.406832	7
ENSDARG00000076560: APBB1 - amyloid beta	-0.232679	-0.227083	-0.164979	0.301525	0.323216	7
ENSDARG00000076748: ntn2 - netrin 2	-0.704384	-0.0414907	0.0142904	0.35642	0.375164	7
ENSDARG00000076845: P2RY1 - purinergic receptor P2Y, G-protein coupled, 1	-0.198479	-0.127543	-0.0965666	-0.202938	0.625527	7
ENSDARG00000077356: SYPL1 - synaptophysin-like 1	-0.835644	0.191675	-0.26539	0.718941	0.190417	7
ENSDARG00000077377: PRIMA1 - proline rich membrane anchor 1	-0.667181	0.25077	-0.418079	0.377204	0.457286	7
ENSDARG00000077437: PLXNA1 - plexin A1	-0.464932	-0.185933	-0.219625	0.288061	0.582429	7
ENSDARG00000077545: BRSK1 - BR serine/threonine kinase 1	-0.602798	-0.131475	0.111834	0.12846	0.493978	7
ENSDARG00000077582: ank3b - ankyrin 3b	-0.838207	0.335063	-0.309838	0.336962	0.47602	7
ENSDARG00000077935: relnl - reelin, like	-1.06377	0.421765	-0.49203	0.176581	0.957456	7
ENSDARG00000078707: sema7a - semaphorin 7A	-0.484205	-0.405352	-0.155354	0.0518293	0.993082	7
ENSDARG00000078717: ITGA8 - integrin, alpha 8	-0.444936	-0.163434	-0.363596	0.448274	0.523691	7
ENSDARG00000079014: SEMA4F - sema domain, immunoglobulin domain 4F	-0.624774	-0.298269	-0.201873	0.783874	0.341042	7
ENSDARG00000079366: AL929222.1	-0.62275	-0.148251	-0.207276	0.554865	0.423412	7
ENSDARG00000079699: FOXD4L1 - forkhead box D4-like 1	-0.601553	0.210498	-0.0939584	0.273561	0.211453	7
ENSDARG00000079840: KCNMA1 - potassium large conductance calcium-activated channel, subfamily M, alpha member 1	-0.497501	-0.305038	-0.653385	0.480632	0.975291	7
ENSDARG00000086156: SYNPO - synaptopodin	-0.0472031	0.0864569	-0.5199	0.00891642	0.471729	7
ENSDARG00000087250: LAMA2 - laminin, alpha 2	-0.721975	0.740656	-0.856548	0.181576	0.65629	7
ENSDARG00000087298: 0	-0.30525	-0.30525	-0.30525	-0.30525	1.221	7
ENSDARG00000087538: kif3a - kinesin family member 3A	-0.681419	-0.387068	-0.16603	0.719234	0.515282	7
ENSDARG00000087704: GFRA3 - GDNF family receptor alpha 3	-0.858786	0.066158	-0.266013	0.418245	0.640396	7
ENSDARG00000088723: CABZ01114089.1	-0.887684	-0.189216	-0.267889	0.334405	1.01038	7
ENSDARG00000089190: TANC1 - tetratricopeptide repeat, ankyrin repeat and coiled-coil containing 1	-0.184944	-0.00745069	-0.259017	-0.0215533	0.472965	7
ENSDARG00000090326: MAPK8IP1 - mitogen-activated protein kinase 8 interacting protein 1	-0.663368	-0.0836912	-0.49467	0.546796	0.694933	7
ENSDARG00000090456: GPC6 - glypican 6	-0.737777	-0.0207556	-0.375559	0.467504	0.666588	7
ENSDARG00000090540: sv2b - synaptic vesicle glycoprotein 2 b	-0.47261	-0.436745	-0.335634	0.280321	0.964668	7
ENSDARG00000090585: GPC1 - glypican 1	-0.384138	-0.150086	-0.745926	0.577043	0.703108	7
ENSDARG00000091293: BX908722.1	-0.704691	-0.573792	0.568467	-0.191917	0.901933	7
ENSDARG00000091508: CABZ01079081.2	-0.294526	0.386599	-0.530719	-0.0115395	0.450186	7
ENSDARG00000091702: CU928126.3	-0.0350702	-0.611594	-0.037168	0.186294	0.497539	7
ENSDARG00000092466: 0	-0.311737	-0.311737	-0.311737	-0.311737	1.24695	7
ENSDARG00000093411: gad1a - glutamate decarboxylase 1a	-0.977099	-0.191965	-0.0454098	0.548796	0.665677	7
ENSDARG00000000086: itsn1 - intersectin 1	-0.133791	-0.00278879	0.118309	-0.162089	0.180359	8
ENSDARG00000000103: myh10 - myosin, heavy chain 10, non-muscle	0.0196379	0.44656	-0.134651	-0.256146	-0.0754015	8
ENSDARG00000000241: slc40a1 - solute carrier family 40 , member 1	-0.0911711	-0.0363259	-0.239252	0.237385	0.129364	8
ENSDARG00000001769: ptpra - protein tyrosine phosphatase, receptor type, A	0.00558642	-0.0784687	0.0371114	-0.0170562	0.0528271	8
ENSDARG00000002084: lamb2 - laminin, beta 2	0.142333	0.343338	-0.940278	0.118584	0.336023	8
ENSDARG00000002790: ap2m1a - adaptor-related protein complex 2, mu 1 subunit, a	-0.0707743	-0.283079	-0.0438733	0.274263	0.123464	8
ENSDARG00000002831: col4a4 - collagen, type IV, alpha 4	0.568777	0.45009	-0.533588	-0.396539	-0.0887407	8
ENSDARG00000002933: gbx2 - gastrulation brain homeo box 2	-0.446167	-0.638617	0.518932	0.48094	0.0849122	8
ENSDARG00000003022: LIMK1 - LIM domain kinase 1	0.399437	0.102467	-0.291459	-0.113506	-0.0969392	8
ENSDARG00000003779: ctnnd2b - catenin , delta 2b	0.150903	0.485262	-0.250845	-0.387487	0.00216745	8
ENSDARG00000003971: isl2a - islet2a	-0.187471	-0.11105	0.40567	0.24793	-0.35508	8
ENSDARG00000004171: rabac1 - Rab acceptor 1	0.10641	-0.286982	0.210214	-0.0216293	-0.00801296	8
ENSDARG00000004218: rnd1l - Rho family GTPase 1 like	0.412574	-0.329906	-0.155412	0.197547	-0.124803	8
ENSDARG00000004246: slit2 - slit homolog 2	-0.0880277	0.141536	0.077666	-0.134336	0.00316207	8
ENSDARG00000004616: mtmr2 - myotubularin related protein 2	0.147303	-0.1536	-0.122969	0.248173	-0.118907	8
ENSDARG00000004672: ptk2.1 - protein tyrosine kinase 2a	-0.163283	-0.146925	0.0280253	0.161631	0.120551	8
ENSDARG00000004712: tbr1b - T-box, brain, 1b	-0.414978	0.239506	0.0825928	0.0735617	0.0193179	8
ENSDARG00000004870: psen1 - presenilin 1	0.201083	-0.0663854	0.0842213	-0.0329908	-0.185928	8
ENSDARG00000004877: rock2b - rho-associated, coiled-coil containing protein kinase 2b	0.145744	-0.0138291	0.118889	-0.154718	-0.096086	8
ENSDARG00000005333: tln1 - talin 1	0.0220771	0.00152401	-0.00455141	-0.191075	0.172026	8
ENSDARG00000006169: LRRK2 - leucine-rich repeat kinase 2	0.0693733	-0.114281	-0.335785	0.144472	0.23622	8
ENSDARG00000006609: map2k2a - mitogen-activated protein kinase kinase 2a	0.0432695	-0.382804	0.0630713	0.140929	0.135535	8
ENSDARG00000006686: zmynd19 - zinc finger, MYND domain containing 19	0.180222	-0.241829	-0.0713839	0.0593672	0.0736233	8
ENSDARG00000007015: OLFM2 - olfactomedin 2	0.0517524	0.272849	-0.209701	-0.328571	0.213671	8
ENSDARG00000007172: plxna3 - plexin A3	0.0528962	-0.0680196	0.33632	-0.153471	-0.167726	8
ENSDARG00000007220: ncam1b - neural cell adhesion molecule 1b	0.316029	0.161116	-0.515452	-0.19305	0.231357	8
ENSDARG00000007231: ryk - receptor-like tyrosine kinase	0.124918	0.12712	0.0246388	-0.123435	-0.153242	8
ENSDARG00000007944: lhx1b - LIM homeobox 1b	-0.842124	0.479051	0.688971	0.302797	-0.628694	8
ENSDARG00000008107: src - v-src sarcoma	-0.0414167	-0.451281	0.300357	0.138891	0.0534492	8
ENSDARG00000008487: dmd - dystrophin	0.0313705	0.480145	-0.792795	-0.117433	0.398712	8
ENSDARG00000008866: 0	0	0	0	0	0	8
ENSDARG00000008937: neo1 - neogenin 1	0.155138	0.0269167	0.125209	-0.140331	-0.166933	8
ENSDARG00000009021: chrna1 - cholinergic receptor, nicotinic, alpha polypeptide 1	0.271222	0.194507	-0.473239	0.158583	-0.151072	8
ENSDARG00000009026: ANK2 - ankyrin 2, neuronal	0.590928	-0.305227	-0.894394	0.210425	0.398269	8
ENSDARG00000009121: CHRM1 - cholinergic receptor, muscarinic 1	0.213057	-0.505386	0.163302	0.226234	-0.0972075	8
ENSDARG00000009564: syt8 - synaptotagmin VIII	0.30799	0.811522	-0.84004	-0.159235	-0.120238	8
ENSDARG00000009677: dlg1 - discs, large homolog 1	-0.103225	-0.193194	-0.251903	0.153842	0.39448	8
ENSDARG00000010155: abi1a - abl-interactor 1a	0.202575	-0.0149393	0.0739469	-0.244495	-0.0170871	8
ENSDARG00000010169: myd88 - myeloid differentiation primary response gene	0.0547448	-0.213171	-0.208029	0.319919	0.0465351	8
ENSDARG00000010280: CLASP1 - cytoplasmic linker associated protein 1	-0.195085	0.106616	-0.229619	0.125467	0.19262	8
ENSDARG00000010472: atp1a2a - ATPase, Na+/K+ transporting, alpha 2a polypeptide	0.209728	0.439004	-0.977661	-0.0865529	0.415482	8
ENSDARG00000010515: dvl1a - dishevelled, dsh homolog 1a	-0.0361579	0.269754	-0.45238	0.0385228	0.180262	8
ENSDARG00000010721: 6-Sep - septin 6	-0.0216622	-0.365935	0.30385	0.12543	-0.0416839	8
ENSDARG00000010771: gipc1 - GIPC PDZ domain containing family, member 1	0.0606552	-0.147129	-0.0470501	0.0999498	0.0335744	8
ENSDARG00000010789: HOMER3 - homer homolog 3	-0.0586209	-0.149404	-0.0595294	0.25193	0.015625	8
ENSDARG00000011029: 0	0	0	0	0	0	8
ENSDARG00000011163: sema3fa - semaphorin 3fa	-0.185093	0.0527287	-0.332554	0.0748328	0.390086	8
ENSDARG00000011235: otx2 - orthodenticle homolog 2	-0.704338	0.433268	0.655852	0.020835	-0.405616	8
ENSDARG00000011449: fes - feline sarcoma oncogene	0.108496	-0.0117269	-0.379378	-0.0910894	0.373698	8
ENSDARG00000012203: dlg3 - discs, large homolog 3	-0.0962481	-0.495031	0.19669	0.272442	0.122147	8
ENSDARG00000012248: rgma - RGM domain family, member A	-0.0573101	-0.278981	0.124744	0.220437	-0.00888987	8
ENSDARG00000012649: SMAD4 - SMAD family member 4	-0.134642	0.168298	0.262535	-0.191504	-0.104687	8
ENSDARG00000012682: pfn2l - profilin 2 like	0.137961	-0.218175	-0.17048	0.257997	-0.00730329	8
ENSDARG00000012741: tmem57b - transmembrane protein 57b	-0.216924	0.0146946	0.0749825	0.162807	-0.0355598	8
ENSDARG00000012818: ck2a2a - casein kinase 2 alpha 2a	-0.0477249	-0.108021	-0.0425909	0.132923	0.0654135	8
ENSDARG00000012824: itga3b - integrin, alpha 3b	0.249312	-0.0444848	0.0695832	-0.0115339	-0.262876	8
ENSDARG00000013078: ywhaba - tyrosine 3-monooxygenase/tryptophan 5-monooxygenase activation protein, beta polypeptide a	0.129039	-0.147836	0.0295356	0.0624123	-0.0731516	8
ENSDARG00000013203: 0	0	0	0	0	0	8
ENSDARG00000013269: SYTL4 - synaptotagmin-like 4	0.27834	-0.569757	0.058337	-0.00520477	0.238285	8
ENSDARG00000013582: ck2a2b - casein kinase 2 alpha 2b	0.0671829	-0.127141	0.153927	-0.131074	0.0371051	8
ENSDARG00000013607: sema3gb - semaphorin 3gb	-0.298961	0.0630963	-0.137508	0.274327	0.0990465	8
ENSDARG00000013841: abl2 - v-abl Abelson murine leukemia viral oncogene homolog 2	0.19489	-0.204675	-0.0516149	-0.083225	0.144625	8
ENSDARG00000013843: sept5a - septin 5a	-0.529223	0.306913	-0.00570062	0.121999	0.106012	8
ENSDARG00000013847: egfra - epidermal growth factor receptor a	0.0738468	0.41839	-0.0498277	-0.150919	-0.29149	8
ENSDARG00000014057: 0	0	0	0	0	0	8
ENSDARG00000014113: wasla - Wiskott-Aldrich syndrome-like a	0.1606	0.0384352	0.0940769	-0.40089	0.107778	8
ENSDARG00000014181: foxp1b - forkhead box P1b	-0.129207	0.0264991	0.162246	-0.0920815	0.0325441	8
ENSDARG00000014433: myl12.1 - myosin, light chain 12, genome duplicate 1	0.111435	-0.13012	0.122763	0.104295	-0.208373	8
ENSDARG00000014592: DENND1A - DENN/MADD domain containing 1A	0.231732	-0.0999018	-0.133042	-0.025355	0.0265672	8
ENSDARG00000014655: ITPR1 - inositol 1,4,5-triphosphate receptor, type 1	0.0317065	0.208389	-0.0375135	-0.14789	-0.054692	8
ENSDARG00000014709: GRB2 - growth factor receptor-bound protein 2	-0.113455	-0.110702	-0.135423	0.142883	0.216696	8
ENSDARG00000014858: 0	0	0	0	0	0	8
ENSDARG00000014951: 0	0	0	0	0	0	8
ENSDARG00000015314: zc4h2 - zinc finger, C4H2 domain containing	-0.61534	-0.423878	0.498997	0.637433	-0.0972126	8
ENSDARG00000015429: rhoac - ras homolog gene family, member Ac	0.0306461	-0.183242	0.124288	0.238423	-0.210116	8
ENSDARG00000015540: psen2 - presenilin 2	0.070823	-0.178805	0.197406	-0.0552072	-0.0342169	8
ENSDARG00000016016: dbnl - drebrin-like	-0.00972314	-0.164625	0.105802	0.088996	-0.0204498	8
ENSDARG00000016404: ptch1 - patched 1	0.277373	0.295255	-0.306128	-0.235933	-0.0305679	8
ENSDARG00000016526: gata3 - GATA-binding protein 3	-0.519391	-0.0793719	0.389078	-0.0197145	0.229399	8
ENSDARG00000016695: p2rx1 - purinergic receptor P2X, ligand-gated ion channel, 1	-0.172889	-0.159864	-0.246221	0.32253	0.256444	8
ENSDARG00000017004: myo10l2 - myosin X-like 2	0.117776	0.238079	-0.167976	-0.0723797	-0.115499	8
ENSDARG00000017211: plxnb1b - plexin b1b	0.254319	0.0546243	0.0270486	-0.17079	-0.165202	8
ENSDARG00000017803: gsk3b - glycogen synthase kinase 3 beta	-0.0689096	-0.0888599	0.0099168	-0.0314112	0.179264	8
ENSDARG00000017901: tln2 - talin 2	0.304451	0.406277	-0.393741	-0.207205	-0.109782	8
ENSDARG00000018399: RPS6KB1 - ribosomal protein S6 kinase, 70kDa, polypeptide 1	-0.0329723	-0.12777	0.167301	-0.294985	0.288426	8
ENSDARG00000019231: spna2 - spectrin alpha 2	-0.0900627	-0.0875338	0.160421	0.00352481	0.0136511	8
ENSDARG00000019235: sema3aa - semaphorin 3aa	-0.139539	-0.11287	0.0018657	0.195492	0.0550515	8
ENSDARG00000019342: chrnd - cholinergic receptor, nicotinic, delta polypeptide	0.516702	-0.0766433	-0.549244	0.104461	0.00472454	8
ENSDARG00000019426: TRIO	-0.0527732	0.108956	-0.161857	-0.0683343	0.174008	8
ENSDARG00000019753: KCNN3 - potassium intermediate/small conductance calcium-activated channel, subfamily N, member 3	0.20729	0.0510111	-0.635977	0.00645675	0.371219	8
ENSDARG00000020080: ek1 - eph-like kinase 1	0.194876	0.641132	-0.241322	-0.175626	-0.41906	8
ENSDARG00000020270: DNM2 - dynamin 2	0.524981	0.695202	-0.637306	-0.616566	0.0336877	8
ENSDARG00000020334: ptpn11a - protein tyrosine phosphatase, non-receptor type 11, a	0.0874562	-0.186168	0.0613046	0.0788139	-0.0414071	8
ENSDARG00000020344: slc2a8 - solute carrier family 2 , member 8	0.200477	-0.201718	-0.162625	0.207975	-0.0441096	8
ENSDARG00000020345: clasp2 - cytoplasmic linker associated protein 2	-0.0791498	0.125271	0.0887995	-0.196755	0.0618342	8
ENSDARG00000021032: 0	0	0	0	0	0	8
ENSDARG00000021124: cfl1 - cofilin 1	0.0548298	-0.104174	-0.0572604	0.180405	-0.073801	8
ENSDARG00000021309: rhoae - ras homolog gene family, member Ae	0.174826	0.0330514	-0.013311	-0.113856	-0.0807103	8
ENSDARG00000021521: 0	0	0	0	0	0	8
ENSDARG00000021539: EPHB2 - EPH receptor B2	-0.196071	0.455919	-0.38546	0.0502972	0.0753147	8
ENSDARG00000021895: disc1 - disrupted in schizophrenia 1	-0.257619	-0.066173	-0.151525	0.238958	0.23636	8
ENSDARG00000021948: tnc - tenascin C	-0.141965	0.199575	-0.271315	0.234663	-0.020958	8
ENSDARG00000022013: lama2 - laminin, alpha 2	0.309804	1.33559	-1.56746	-0.752422	0.674489	8
ENSDARG00000022260: ch211-57i17.1 - ch211-57i17.1	-0.0492049	-0.208852	0.196617	0.0861587	-0.0247184	8
ENSDARG00000022531: ntn1b - netrin 1b	-0.0659495	0.300163	-0.0984646	0.0835683	-0.219317	8
ENSDARG00000022689: itgb1b.2 - integrin, beta 1b.2	-0.504886	0.0646488	0.180655	0.0329196	0.226663	8
ENSDARG00000022841: PTK2B - PTK2B protein tyrosine kinase 2 beta	-0.208712	-0.00278513	0.248303	0.0359853	-0.0727909	8
ENSDARG00000022893: FP928982.1 - E3 ubiquitin-protein ligase Praja-2	-0.0636113	-0.544344	-0.0121981	0.457008	0.163145	8
ENSDARG00000023117: gopc - golgi associated PDZ and coiled-coil motif containing	0.0513368	-0.356212	0.107757	0.189513	0.00760454	8
ENSDARG00000023209: 0	0	0	0	0	0	8
ENSDARG00000024141: cav3 - caveolin 3	0.453684	0.54184	-0.489084	-0.208559	-0.297882	8
ENSDARG00000025091: ezr - ezrin	-0.100402	-0.250083	0.0119363	0.169846	0.168702	8
ENSDARG00000025326: myl12.2 - myosin, light chain 12, genome duplicate 2	0.174857	-0.283726	0.237845	0.112656	-0.241632	8
ENSDARG00000025889: usp14 - ubiquitin specific protease 14	0.358266	-0.067697	-0.145036	0.0448862	-0.190419	8
ENSDARG00000026294: erbb2 - v-erb-b2 erythroblastic leukemia viral oncogene homolog 2, neuro/glioblastoma derived oncogene homolog	0.121252	-0.0685344	-0.0988031	-0.0439582	0.0900439	8
ENSDARG00000026531: alcama - activated leukocyte cell adhesion molecule a	-0.213314	0.0731838	0.315632	0.0729562	-0.248458	8
ENSDARG00000026784: robo1 - roundabout homolog 1	-0.258483	0.259077	0.143742	-0.2112	0.0668646	8
ENSDARG00000026845: rhoaa - ras homolog gene family, member Aa	0.0882747	-0.238078	0.10918	0.163502	-0.122879	8
ENSDARG00000026967: AP2S1 - adaptor-related protein complex 2, sigma 1 subunit	-0.109308	-0.145743	-0.181307	0.143883	0.292476	8
ENSDARG00000027279: numb - numb homolog	-0.0994827	0.0832097	-0.139742	-0.112181	0.268196	8
ENSDARG00000027322: lin7c - lin-7 homolog C	-0.104894	-0.179098	-0.0523886	0.309471	0.0269093	8
ENSDARG00000027418: trappc4 - trafficking protein particle complex 4	-0.059758	-0.395044	0.000492918	0.278297	0.176012	8
ENSDARG00000027590: 2-Sep - septin 2	0.275621	-0.251485	0.0793644	0.0810909	-0.18459	8
ENSDARG00000028524: COL5A3 - collagen, type V, alpha 3	-0.135967	1.10476	-0.828197	-0.422019	0.281428	8
ENSDARG00000029772: 0	0	0	0	0	0	8
ENSDARG00000029994: 0	0	0	0	0	0	8
ENSDARG00000030490: sptb - spectrin, beta, erythrocytic	0.240104	0.726237	-0.781857	-0.0473536	-0.137131	8
ENSDARG00000030775: sybl1 - synaptobrevin-like 1	-0.121255	-0.478086	0.397347	0.0803161	0.121677	8
ENSDARG00000030871: siah1 - seven in absentia homolog 1	-0.0420102	-0.0835534	0.28447	0.0959492	-0.254856	8
ENSDARG00000031075: cadm1a - cell adhesion molecule 1a	0.0255309	-0.155032	-0.306419	0.179365	0.256555	8
ENSDARG00000031222: lhx2b - LIM homeobox 2b	-0.221786	0.0458521	0.617429	-0.0221622	-0.419334	8
ENSDARG00000031372: efna2 - ephrin A2	0.224184	0.169282	-0.284492	-0.0743884	-0.034585	8
ENSDARG00000031483: col9a1 - collagen, type IX, alpha 1	0.356047	0.744196	-0.9433	-0.337587	0.180643	8
ENSDARG00000031548: ephb3a - eph receptor B3a	-0.416375	0.28495	0.294347	0.0671243	-0.230046	8
ENSDARG00000031622: nrp2a - neuropilin 2a	0.0707081	0.0319726	-0.0643664	0.0534588	-0.091773	8
ENSDARG00000031715: lyn - v-yes-1 Yamaguchi sarcoma viral related oncogene homolog	0.0449491	0.0193379	-0.551035	0.17155	0.315197	8
ENSDARG00000032049: enah - enabled homolog	0.317926	0.00126338	-0.0830044	-0.340954	0.104769	8
ENSDARG00000032072: cdk16 - cyclin-dependent kinase 16	-0.108435	-0.0890631	-0.212632	0.19349	0.216641	8
ENSDARG00000032161: srgap2a - SLIT-ROBO Rho GTPase activating protein 2a	0.20816	0.0872938	0.0645972	-0.209642	-0.150409	8
ENSDARG00000032435: zgc:63474 - zgc:63474	-0.0947838	-0.295446	0.38282	0.015597	-0.00818655	8
ENSDARG00000032984: ngfrl - nerve growth factor receptor like	0.179804	-0.00480111	-0.347948	-0.00358131	0.176527	8
ENSDARG00000032990: plxnb3 - plexin B3	0.0630665	0.511517	-0.299907	-0.109122	-0.165554	8
ENSDARG00000033738: zgc:153867 - zgc:153867	0.0608012	-0.0557603	0.123053	0.0775428	-0.205637	8
ENSDARG00000034173: prkcq - protein kinase C, theta	0.187442	-0.0243021	-0.482475	0.00490184	0.314432	8
ENSDARG00000034268: slit3 - slit homolog 3	-0.122045	0.1275	-0.0792969	-0.0687433	0.142586	8
ENSDARG00000034307: chrne - cholinergic receptor, nicotinic, epsilon	0.151463	0.249857	-0.757918	0.23951	0.117088	8
ENSDARG00000034700: vegfab - vascular endothelial growth factor Ab	-0.251536	0.264172	-0.385007	0.222668	0.149703	8
ENSDARG00000035187: ABL1 - c-abl oncogene 1, non-receptor tyrosine kinase	-0.153544	0.00993289	0.00610306	0.102756	0.0347518	8
ENSDARG00000035420: ophn1 - oligophrenin 1	0.0734788	0.313599	0.0578416	-0.179803	-0.265116	8
ENSDARG00000035423: 0	0	0	0	0	0	8
ENSDARG00000035556: rps6ka3a - ribosomal protein S6 kinase, polypeptide 3a	0.115279	-0.277085	0.000131285	0.128707	0.0329674	8
ENSDARG00000035984: mnx1 - motor neuron and pancreas homeobox 1	-0.0647331	-0.179596	0.30185	0.310629	-0.368149	8
ENSDARG00000036105: dkeyp-92c9.2 - dkeyp-92c9.2	-0.354215	0.211995	0.126282	0.320741	-0.304801	8
ENSDARG00000036402: SPTBN1 - spectrin, beta, non-erythrocytic 1	-0.146243	-0.0480013	0.0986918	-0.17272	0.268272	8
ENSDARG00000036489: MAF1 - MAF1 homolog	-0.015541	-0.0960266	0.352349	0.105886	-0.346667	8
ENSDARG00000036820: mgll - monoglyceride lipase	0.177752	-0.783791	0.396307	-0.174451	0.384183	8
ENSDARG00000037116: cxcl12a - chemokine	-0.364041	-0.556684	0.428138	0.181296	0.311291	8
ENSDARG00000037292: 0	0	0	0	0	0	8
ENSDARG00000037433: fmr1 - fragile X mental retardation 1	-0.290058	0.00429832	-0.0862705	0.184001	0.188029	8
ENSDARG00000037746: bactin1 - bactin1	-0.125184	-0.00166617	0.0206482	0.272532	-0.16633	8
ENSDARG00000037865: CLN3 - ceroid-lipofuscinosis, neuronal 3	-0.067176	0.25035	-0.149149	-0.0308671	-0.0031578	8
ENSDARG00000037870: bactin2 - bactin2	-0.00902775	0.0710862	0.198385	-0.0978106	-0.162633	8
ENSDARG00000037943: zgc:112484 - zgc:112484	0.224258	-0.082877	-0.0545604	-0.0198511	-0.0669693	8
ENSDARG00000038010: rac2 - ras-related C3 botulinum toxin substrate 2	-0.41135	-0.0159785	0.0422019	0.316656	0.0684708	8
ENSDARG00000038059: grb2 - growth factor receptor-bound protein 2	-0.145738	-0.23568	0.173493	0.174921	0.033004	8
ENSDARG00000038225: nras - neuroblastoma RAS viral oncogene homolog	-0.0239663	0.0275296	0.178988	-0.0796989	-0.102852	8
ENSDARG00000038267: pdlim5 - PDZ and LIM domain 5	-0.63508	0.976444	0.00788975	-0.095476	-0.253778	8
ENSDARG00000038442: plcg1 - phospholipase C, gamma 1	0.0680134	-0.0212245	-0.04856	0.0588275	-0.0570564	8
ENSDARG00000038446: nrp2b - neuropilin 2b	-0.117375	-0.303285	0.390965	0.0897905	-0.0600949	8
ENSDARG00000038518: snap29 - synaptosomal-associated protein 29	-0.0643934	-0.404856	-0.0108935	0.31899	0.161153	8
ENSDARG00000038867: shhb - sonic hedgehog b	-0.262257	-0.168298	0.580691	0.166471	-0.316607	8
ENSDARG00000039174: 0	0	0	0	0	0	8
ENSDARG00000039490: pitpna - phosphatidylinositol transfer protein, alpha	-0.145944	-0.202419	-0.191144	0.175305	0.364202	8
ENSDARG00000039528: slit1b - slit homolog 1b	-0.361863	0.364271	0.20848	0.206135	-0.417022	8
ENSDARG00000039577: ptk2bb - protein tyrosine kinase 2 beta, b	0.37817	-0.165446	0.0393364	-0.0926824	-0.159379	8
ENSDARG00000039675: dact1 - dapper homolog 1, antagonist of beta-catenin	-0.159501	-0.294381	0.295702	0.150977	0.00720263	8
ENSDARG00000039697: KIAA1598 - KIAA1598	0.283987	-0.0771277	-0.0711007	-0.123476	-0.0122828	8
ENSDARG00000039959: gdnf - glial cell derived neurotrophic factor	-0.227865	0.321144	-0.352073	-0.11269	0.371484	8
ENSDARG00000039980: ppt1 - palmitoyl-protein thioesterase 1	-0.174871	-0.228765	0.0215525	0.156826	0.225257	8
ENSDARG00000040197: ch1073-355e8.1 - ch1073-355e8.1	-0.137976	0.166562	0.143025	-0.0643645	-0.107246	8
ENSDARG00000041133: rapsn - receptor-associated protein of the synapse, 43kD	0.24297	0.232076	-0.759909	0.214452	0.0704112	8
ENSDARG00000041204: hdac4 - histone deacetylase 4	-0.0780177	-0.0217515	-0.230244	0.0256097	0.304403	8
ENSDARG00000041502: tgfb1a - transforming growth factor, beta 1a	-0.203792	0.226085	-0.501038	0.239607	0.239137	8
ENSDARG00000041878: rab11b - RAB11B, member RAS oncogene family	-0.0817292	-0.310268	-0.125011	0.313159	0.20385	8
ENSDARG00000042128: pacsin1b - protein kinase C and casein kinase substrate in neurons 1b	-0.346865	0.0688752	0.687439	0.114706	-0.524155	8
ENSDARG00000042210: sema3ab - semaphorin 3ab	-0.0286818	-0.101806	-0.00367802	-0.0243001	0.158466	8
ENSDARG00000042440: p2rx7 - purinergic receptor P2X, ligand-gated ion channel, 7	-0.126119	-0.422277	0.303713	-0.137127	0.381809	8
ENSDARG00000042452: 0	0	0	0	0	0	8
ENSDARG00000042545: sema3ga - semaphorin 3ga	-0.233016	0.318355	-0.171316	0.164671	-0.078694	8
ENSDARG00000042624: PAK1 -activated kinase 1	-0.5442	0.0854541	0.288038	-0.0635465	0.234254	8
ENSDARG00000043299: 0	0	0	0	0	0	8
ENSDARG00000044029: EFNB3 - ephrin-B3	0.0646972	0.267564	-0.247043	0.0755109	-0.16073	8
ENSDARG00000044267: sumo1 - SMT3 suppressor of mif two 3 homolog 1	0.139481	-0.236171	0.422881	-0.0321198	-0.294072	8
ENSDARG00000044353: 0	0	0	0	0	0	8
ENSDARG00000044436: RPS6KA4 - ribosomal protein S6 kinase, 90kDa, polypeptide 4	0.0579647	-0.181038	-0.0244634	-0.0251938	0.17273	8
ENSDARG00000044573: cdc42 - cell division cycle 42	-0.149987	-0.241775	-0.099145	0.290151	0.200757	8
ENSDARG00000044601: rtn4a - reticulon 4a	0.0708143	0.331493	-0.366653	-0.0768379	0.041183	8
ENSDARG00000044689: ttc8 - tetratricopeptide repeat domain 8	-0.00199686	-0.389336	-0.0990892	0.230166	0.260256	8
ENSDARG00000044954: slit1a - slit homolog 1a	0.115683	0.50419	-0.0263734	-0.412309	-0.181189	8
ENSDARG00000045045: PAX6 - paired box 6	0.190251	0.205298	-0.00706274	0.0220125	-0.410498	8
ENSDARG00000045064: ablim1b - actin binding LIM protein 1b	0.316283	-0.350406	-0.114249	-0.123715	0.272087	8
ENSDARG00000045094: dkey-222b8.1 - dkey-222b8.1	-0.0157464	0.537231	-0.169356	-0.215675	-0.136454	8
ENSDARG00000045618: clta - clathrin, light chain	-0.139676	-0.345332	-0.0722679	0.315539	0.241738	8
ENSDARG00000045932: 0	0	0	0	0	0	8
ENSDARG00000045948: cap2 - CAP, adenylate cyclase-associated protein, 2	-0.116607	0.411003	-0.697558	0.112842	0.290321	8
ENSDARG00000045971: vegfaa - vascular endothelial growth factor Aa	0.3266	0.402464	-0.460311	-0.0290344	-0.23972	8
ENSDARG00000051763: SNTB2 - syntrophin, beta 2	0.0454295	-0.346743	0.22327	0.120846	-0.0428026	8
ENSDARG00000052063: col4a5 - collagen, type IV, alpha 5	-0.211166	0.0383518	-0.209163	0.115422	0.266556	8
ENSDARG00000052429: syngr2a - synaptogyrin 2a	0.146015	-0.385872	0.0657172	-0.0270293	0.201169	8
ENSDARG00000052482: arhgef11 - Rho guanine nucleotide exchange factor 11	-0.21128	-0.0128209	0.00918509	-0.0661817	0.281098	8
ENSDARG00000052631: thbs4a - thrombospondin 4a	-0.848483	0.402099	0.174699	0.237879	0.0338066	8
ENSDARG00000052649: ube2i2 - ubiquitin-conjugating enzyme E2I2	-0.0596953	-0.189832	0.136366	0.22402	-0.110858	8
ENSDARG00000052673: sept7a - septin 7a	0.142019	-0.109911	0.0083081	0.0699945	-0.110411	8
ENSDARG00000053117: 0	0	0	0	0	0	8
ENSDARG00000053232: itgb1b.1 - integrin, beta 1b.1	-0.0100833	0.0473319	-0.210654	0.190247	-0.0168418	8
ENSDARG00000053255: itgb1b - integrin, beta 1b	0.350108	-0.0932259	0.0652447	-0.0643962	-0.257731	8
ENSDARG00000053468: adam10a - a disintegrin and metalloprotease domain 10a	-0.0335018	-0.284316	0.0120309	0.15593	0.149857	8
ENSDARG00000053528: 0	0	0	0	0	0	8
ENSDARG00000053542: kctd12.2 - potassium channel tetramerisation domain containing 12.2	0.213649	-0.483346	-0.253992	0.182848	0.340842	8
ENSDARG00000053586: creb1 - cAMP responsive element binding protein 1	0.0764057	0.0606449	0.136635	0.135465	-0.40915	8
ENSDARG00000053956: SPTBN2 - spectrin, beta, non-erythrocytic 2	-0.121488	0.0549857	0.119879	0.0308527	-0.084229	8
ENSDARG00000054172: pgrmc1 - progesterone receptor membrane component 1	-0.029587	-0.431023	0.125173	-0.00771005	0.343147	8
ENSDARG00000054649: 0	0	0	0	0	0	8
ENSDARG00000055115: dtnbp1a - dystrobrevin binding protein 1a	-0.157066	-0.219327	-0.184705	0.256793	0.304305	8
ENSDARG00000055373: sema3fb - semaphorin 3fb	-0.10496	-0.253402	-0.0196488	0.169763	0.208248	8
ENSDARG00000056181: ncam1a - neural cell adhesion molecule 1a	-0.431101	0.529297	-0.136802	0.0362164	0.00238897	8
ENSDARG00000056609: atad1b - ATPase family, AAA domain containing 1b	-0.0683558	-0.397688	-0.106172	0.332227	0.239988	8
ENSDARG00000056767: itgb3a - integrin beta 3a	-0.041536	0.271376	-0.298809	0.197006	-0.128037	8
ENSDARG00000056964: ilk - integrin linked kinase	0.0924363	-0.0689017	0.195106	-0.0715055	-0.147135	8
ENSDARG00000057223: efna5b - ephrin A5b	-0.37751	0.228644	-0.274345	0.246261	0.176951	8
ENSDARG00000057452: STON2 - stonin 2	-0.0583881	-0.240294	0.230468	-0.00550845	0.0737223	8
ENSDARG00000057721: hoxa1a - homeo box A1a	0.332451	0.24731	-0.189869	-0.191304	-0.198587	8
ENSDARG00000058115: fgfr2 - fibroblast growth factor receptor 2	0.0994406	0.0833696	0.0494096	-0.076645	-0.155575	8
ENSDARG00000058133: foxd2 - forkhead box D2	0.0647795	0.0712249	0.090889	0.0431775	-0.270071	8
ENSDARG00000058230: rps6kb1 - ribosomal protein S6 kinase b, polypeptide 1	0.278231	-0.194996	-0.025378	0.0257147	-0.0835712	8
ENSDARG00000058393: 0	0	0	0	0	0	8
ENSDARG00000058567: 0	0	0	0	0	0	8
ENSDARG00000058993: ROCK1 - Rho-associated, coiled-coil containing protein kinase 1	0.214362	-0.0620473	-0.0466582	-0.042326	-0.0633301	8
ENSDARG00000058994: 0	0	0	0	0	0	8
ENSDARG00000059036: appa - amyloid beta precursor protein a	-0.284763	-0.0703032	0.100425	-0.0381987	0.292841	8
ENSDARG00000059110: 0	0	0	0	0	0	8
ENSDARG00000059486: 0	0	0	0	0	0	8
ENSDARG00000059871: shrprbck1r - sharpin and rbck1 related	-0.0490888	-0.23986	-0.186446	0.173093	0.302302	8
ENSDARG00000059883: trpv1 - transient receptor potential cation channel, subfamily V, member 1	-0.342584	0.0747752	-0.144929	0.0708577	0.34188	8
ENSDARG00000060200: 0	0	0	0	0	0	8
ENSDARG00000060297: GRLF1 - glucocorticoid receptor DNA binding factor 1	-0.44507	-0.0765253	0.0707807	0.208746	0.242068	8
ENSDARG00000060506: SOS2 - son of sevenless homolog 2	0.214568	-0.0104832	-0.437463	-0.179695	0.413072	8
ENSDARG00000060595: STRN - striatin, calmodulin binding protein	-0.0957011	-0.0148587	-0.28437	0.0924715	0.302459	8
ENSDARG00000060805: MAP1S - microtubule-associated protein 1S	0.490198	-0.229008	-0.105917	-0.120591	-0.0346817	8
ENSDARG00000060849: dlgap4a - discs, large homolog-associated protein 4a	0.152218	0.134576	0.160099	-0.433653	-0.0132398	8
ENSDARG00000061048: ranbp9 - RAN binding protein 9	-0.010764	-0.129783	0.193126	0.0448539	-0.0974326	8
ENSDARG00000061211: zgc:153766 - zgc:153766	0.206345	-0.313305	-0.125824	0.115684	0.117101	8
ENSDARG00000061459: RAPGEF2 2	0.113886	-0.271497	0.0241907	0.14024	-0.00681899	8
ENSDARG00000061880: apbb2 - amyloid beta precursor protein-binding, family B, member 2	0.0689247	0.080079	-0.0700891	-0.120602	0.0416871	8
ENSDARG00000062328: RASGRP2	0.161282	0.0454748	-0.565219	0.359626	-0.00116365	8
ENSDARG00000062352: SEMA4A 4A	-0.000917826	-0.281221	0.181938	0.0522067	0.047994	8
ENSDARG00000062508: 0	0	0	0	0	0	8
ENSDARG00000062577: GRLF1 - glucocorticoid receptor DNA binding factor 1	0.250289	0.179107	-0.0292743	-0.27155	-0.128572	8
ENSDARG00000062974: ITGA2	-0.0521586	-0.065434	-0.0820069	0.0306714	0.168928	8
ENSDARG00000063230: bmp7b - bone morphogenetic protein 7b	0.413163	-0.0602545	-0.307173	0.0456336	-0.091369	8
ENSDARG00000063376: 0	0	0	0	0	0	8
ENSDARG00000063430: THBS1 - thrombospondin 1	-0.391504	0.660823	-0.424347	0.0663362	0.0886912	8
ENSDARG00000067730: 0	0	0	0	0	0	8
ENSDARG00000067801: SEMA4D - sema domain, immunoglobulin domain 4D	-0.0239043	0.350812	-0.493132	-0.102108	0.268332	8
ENSDARG00000067809: ARFGAP1 - ADP-ribosylation factor GTPase activating protein 1	-0.0241034	-0.0637341	-0.236858	0.122197	0.202498	8
ENSDARG00000067920: rab8a - RAB8A, member RAS oncogene family	0.0745519	0.0282615	-0.469208	0.179932	0.186463	8
ENSDARG00000068458: nrg1 - neuregulin 1	0.0598153	-0.158725	-0.00891852	-0.203587	0.311415	8
ENSDARG00000068653: 0	0	0	0	0	0	8
ENSDARG00000068918: map2k2b - mitogen-activated protein kinase kinase 2b	-0.0681065	-0.176962	-0.218401	0.23308	0.230389	8
ENSDARG00000068992: hspa8 - heat shock protein 8	0.221228	-0.0984615	0.122406	-0.04895	-0.196222	8
ENSDARG00000069329: drgx - dorsal root ganglia homeobox	-0.349862	-0.359337	0.503802	0.430903	-0.225505	8
ENSDARG00000069660: chrnb1 - cholinergic receptor, nicotinic, beta 1	0.622375	0.345673	-0.702947	-0.204092	-0.0610091	8
ENSDARG00000069937: dnm2 - dynamin 2	0.338726	0.147288	-0.194036	-0.357789	0.0658099	8
ENSDARG00000070056: 0	0	0	0	0	0	8
ENSDARG00000070428: CR854916.1	-0.118113	-0.0291315	0.363995	0.0693371	-0.286088	8
ENSDARG00000070524: 0	0	0	0	0	0	8
ENSDARG00000070530: 0	0	0	0	0	0	8
ENSDARG00000070573: mapk3 - mitogen-activated protein kinase 3	-0.136445	-0.340533	0.0456994	0.119996	0.311282	8
ENSDARG00000070724: 0	0	0	0	0	0	8
ENSDARG00000070769: foxg1a - forkhead box G1a	0.190061	-0.0139549	0.22344	-0.00515542	-0.394391	8
ENSDARG00000070932: 0	0	0	0	0	0	8
ENSDARG00000071018: ptena - phosphatase and tensin homolog A	-0.2633	-0.289343	0.0412906	0.265822	0.24553	8
ENSDARG00000071152: PICK1 - protein interacting with PRKCA 1	-0.129004	-0.437361	0.0149193	0.308443	0.243002	8
ENSDARG00000071298: 0	0	0	0	0	0	8
ENSDARG00000071374: 0	0	0	0	0	0	8
ENSDARG00000071424: ap3d1 - adaptor-related protein complex 3, delta 1 subunit	-0.044284	-0.211414	0.0642458	0.0482179	0.143234	8
ENSDARG00000071437: ptprc - protein tyrosine phosphatase, receptor type, C	0.000876809	0.162131	-0.602271	0.0676174	0.371646	8
ENSDARG00000071682: 0	0	0	0	0	0	8
ENSDARG00000071865: nrp1a - neuropilin 1a	-0.25696	-0.424458	0.35921	0.221825	0.100384	8
ENSDARG00000073732: ch211-120k19.2 - ch211-120k19.2	-0.16742	-0.10323	-0.0849683	0.181885	0.173733	8
ENSDARG00000073757: PDZRN3 - PDZ domain containing ring finger 3	-0.0471106	-0.253581	-0.228665	0.136098	0.393259	8
ENSDARG00000073810: thbs2b - thrombospondin 2b	-0.339932	0.200302	-0.320603	0.295396	0.164837	8
ENSDARG00000073869: pdzrn3 - PDZ domain containing RING finger 3	0.250496	0.0465089	0.116344	-0.110145	-0.303204	8
ENSDARG00000074184: ARHGAP32 - Rho GTPase activating protein 32	-0.305161	0.261455	0.169802	-0.0351716	-0.0909257	8
ENSDARG00000074186: 0	0	0	0	0	0	8
ENSDARG00000074381: FARP1	-0.299484	-0.466762	0.739252	0.00129621	0.0256979	8
ENSDARG00000074647: 0	0	0	0	0	0	8
ENSDARG00000074845: 0	0	0	0	0	0	8
ENSDARG00000075027: fgfr1bl - fibroblast growth factor receptor 1b, like	-0.173051	0.182934	-0.156623	0.191612	-0.0448715	8
ENSDARG00000075094: 0	0	0	0	0	0	8
ENSDARG00000075369: nck1 - NCK adaptor protein 1	0.0567707	0.123061	0.0215269	0.0612744	-0.262633	8
ENSDARG00000075436: SYTL2 - synaptotagmin-like 2	0.357327	0.0661806	-0.360191	-0.184987	0.12167	8
ENSDARG00000075454: 0	0	0	0	0	0	8
ENSDARG00000075657: SNCAIP - synuclein, alpha interacting protein	-0.199407	0.0411607	0.126398	0.200317	-0.168468	8
ENSDARG00000075758: ywhabb - tyrosine 3-monooxygenase/tryptophan 5-monooxygenase activation protein, beta polypeptide b	-0.0149179	-0.293628	-0.00630252	0.204075	0.110773	8
ENSDARG00000075759: SAMD4A - sterile alpha motif domain containing 4A	0.237614	0.505438	-0.379179	-0.583928	0.220054	8
ENSDARG00000075821: plxnb1a - plexin b1	0.365237	0.231488	-0.259161	-0.25299	-0.0845738	8
ENSDARG00000075853: SH3KBP1 - SH3-domain kinase binding protein 1	-0.184619	-0.114056	-0.0729192	0.0944728	0.277121	8
ENSDARG00000076014: ERC1 - ELKS/RAB6-interacting/CAST family member 1	0.337858	0.378264	-0.440403	-0.328031	0.0523133	8
ENSDARG00000076128: prkar1aa - protein kinase, cAMP-dependent, regulatory, type I, alpha a	-0.0887028	-0.281685	0.149867	0.110904	0.109616	8
ENSDARG00000076259: tbr1a - T-box, brain, 1a	-0.29626	0.34286	-0.242426	0.16577	0.0300554	8
ENSDARG00000076772: ACTR3	0.0699334	-0.139417	0.0904039	0.131213	-0.152134	8
ENSDARG00000076796: 0	0	0	0	0	0	8
ENSDARG00000076924: ALS2 - amyotrophic lateral sclerosis 2	-0.127538	-0.197755	0.0974716	0.0921696	0.135652	8
ENSDARG00000076995: CU693494.1	-0.224237	-0.288057	0.0314133	0.259074	0.221806	8
ENSDARG00000077583: B3GNT1 - UDP-GlcNAc:betaGal beta-1,3-N-acetylglucosaminyltransferase 1	-0.263359	-0.165411	0.189089	0.139581	0.1001	8
ENSDARG00000077686: AAK1 - AP2 associated kinase 1	-0.0459902	0.0198827	-0.150692	-0.123376	0.300175	8
ENSDARG00000077776: ck2b - casein kinase 2 beta	0.145059	-0.22249	0.193109	0.0716729	-0.187351	8
ENSDARG00000077881: chl1a - cell adhesion molecule with homology to L1CAM a	0.404064	-0.17249	-0.203671	-0.116954	0.0890506	8
ENSDARG00000077959: 0	0	0	0	0	0	8
ENSDARG00000078485: 0	0	0	0	0	0	8
ENSDARG00000078486: 0	0	0	0	0	0	8
ENSDARG00000078641: PLXNA1 - plexin A1	-0.0142524	0.23013	-0.193951	-0.0352688	0.0133423	8
ENSDARG00000079006: CU856394.1	0.0295157	0.121364	-0.07389	-0.0902556	0.0132663	8
ENSDARG00000079064: PDE2A - phosphodiesterase 2A, cGMP-stimulated	-0.0427728	0.322978	-0.552358	0.0557538	0.216399	8
ENSDARG00000079066: CABZ01064941.1	-0.329119	0.664174	-0.431564	0.103169	-0.0066599	8
ENSDARG00000079113: SPTBN5 - spectrin, beta, non-erythrocytic 5	-0.107836	-0.0939727	0.163651	-0.206981	0.245138	8
ENSDARG00000079139: SPHK1 - sphingosine kinase 1	0.115016	-0.161515	-0.0342927	0.0721913	0.00860054	8
ENSDARG00000079323: 0	0	0	0	0	0	8
ENSDARG00000079373: 0	0	0	0	0	0	8
ENSDARG00000079388: agrn - agrin	-0.13955	0.402593	-0.168668	-0.283691	0.189316	8
ENSDARG00000079611: SEMA4C - sema domain, immunoglobulin domain 4C	-0.00700074	0.0451816	0.0369361	-0.0361682	-0.0389488	8
ENSDARG00000079679: CCDC46 - coiled-coil domain containing 46	0.11676	0.554941	-0.219917	-0.024839	-0.426945	8
ENSDARG00000079740: EFNA2 - ephrin-A2	-0.0222887	-0.125442	-0.103369	0.132873	0.118226	8
ENSDARG00000079849: 0	0	0	0	0	0	8
ENSDARG00000086187: 0	0	0	0	0	0	8
ENSDARG00000086225: 0	0	0	0	0	0	8
ENSDARG00000086274: UNC13B	-0.116784	-0.714328	0.27226	0.035534	0.523318	8
ENSDARG00000086409: EGFR - epidermal growth factor receptor	-0.151983	0.301244	0.0339081	-0.0231793	-0.15999	8
ENSDARG00000086530: CABZ01041961.2	-0.158622	0.0850574	0.272833	-0.286037	0.0867677	8
ENSDARG00000086649: 0	0	0	0	0	0	8
ENSDARG00000086838: ITGA2	0.19126	-0.245097	-0.267947	0.0485317	0.273253	8
ENSDARG00000087064: KAL1 - Kallmann syndrome 1 sequence	0.00625697	0.000801763	0.117516	-0.0943005	-0.0302747	8
ENSDARG00000087071: 0	0	0	0	0	0	8
ENSDARG00000087129: 0	0	0	0	0	0	8
ENSDARG00000087463: 0	0	0	0	0	0	8
ENSDARG00000087620: 0	0	0	0	0	0	8
ENSDARG00000087746: 0	0	0	0	0	0	8
ENSDARG00000087843: CNTN6 - contactin 6	-0.318265	0.394777	-0.156078	-0.438672	0.518237	8
ENSDARG00000087861: 0	0	0	0	0	0	8
ENSDARG00000087954: 0	0	0	0	0	0	8
ENSDARG00000087980: DCC - deleted in colorectal carcinoma	-0.485226	1.00966	-0.078576	-0.583307	0.137445	8
ENSDARG00000088091: pfn1 - profilin 1	-0.229203	-0.100912	0.324759	0.252249	-0.246893	8
ENSDARG00000088102: 0	0	0	0	0	0	8
ENSDARG00000088333: 0	0	0	0	0	0	8
ENSDARG00000088601: 0	0	0	0	0	0	8
ENSDARG00000088620: 0	0	0	0	0	0	8
ENSDARG00000088866: EGFR - epidermal growth factor receptor	0.364053	-0.527172	0.0736682	-0.254219	0.34367	8
ENSDARG00000088949: 0	0	0	0	0	0	8
ENSDARG00000089040: 0	0	0	0	0	0	8
ENSDARG00000089083: CABZ01072241.1	0.180722	1.16881	-1.00059	-0.487737	0.138796	8
ENSDARG00000089168: EXT1 - exostosin 1	-0.0524303	0.302794	0.0109419	-0.173833	-0.0874727	8
ENSDARG00000089223: NGFR - nerve growth factor receptor	-0.349354	0.204541	0.0401382	0.307478	-0.202803	8
ENSDARG00000089492: 0	0	0	0	0	0	8
ENSDARG00000090046: 0	0	0	0	0	0	8
ENSDARG00000090078: utrn - utrophin	0.0868037	-0.036104	0.288198	-0.324581	-0.0143171	8
ENSDARG00000090196: 0	0	0	0	0	0	8
ENSDARG00000090271: 0	0	0	0	0	0	8
ENSDARG00000090308: 0	0	0	0	0	0	8
ENSDARG00000090425: 0	0	0	0	0	0	8
ENSDARG00000090781: SNTA1 - syntrophin, alpha 1	0.305622	0.188537	-0.573926	-0.0235683	0.103335	8
ENSDARG00000090818: chromosome 9 open reading frame 7	-0.383758	0.0380962	0.0484217	0.43719	-0.13995	8
ENSDARG00000090999: 0	0	0	0	0	0	8
ENSDARG00000091138: ACTR3	0.0198394	-0.162783	0.0780976	0.145389	-0.080542	8
ENSDARG00000091459: 0	0	0	0	0	0	8
ENSDARG00000091510: 0	0	0	0	0	0	8
ENSDARG00000092722: 0	0	0	0	0	0	8
ENSDARG00000093235: 0	0	0	0	0	0	8
ENSDARG00000093420: CREB1 - cAMP responsive element binding protein 1	-0.0943836	0.18095	0.0735931	0.167353	-0.327512	8
ENSDARG00000093752: 0	0	0	0	0	0	8
ENSDARG00000094613: 0	0	0	0	0	0	8
ENSDARG00000095226: pja2 - praja ring finger 2	-0.117982	-0.197357	0.159376	-0.154738	0.3107	8
ENSDARG00000095859: 0	0	0	0	0	0	8
ENSDARG00000095919: 0	0	0	0	0	0	8
ENSDARG00000095983: 0	0	0	0	0	0	8
ENSDARG00000096252: 0	0	0	0	0	0	8
ENSDARG00000096415: 0	0	0	0	0	0	8
ENSDARG00000096546: 0	0	0	0	0	0	8
ENSDARG00000096549: 0	0	0	0	0	0	8
ENSDARG00000096666: 0	0	0	0	0	0	8
ENSDARG00000000102: musk - muscle, skeletal, receptor tyrosine kinase	0.84137	-0.280184	-0.178232	-0.330433	-0.0525213	9
ENSDARG00000000588: graspl - GRP1 -associated scaffold protein like	0.484949	-0.799076	0.80247	0.00422316	-0.492566	9
ENSDARG00000000690: sypl2b - synaptophysin-like 2b	0.435251	-0.0569914	0.123241	-0.0589424	-0.442558	9
ENSDARG00000000861: scrib - scribbled homolog	0.256509	0.105282	0.179045	-0.353686	-0.18715	9
ENSDARG00000001014: MYH9 - myosin, heavy chain 9, non-muscle	0.424352	0.494872	-0.299541	-0.504528	-0.115154	9
ENSDARG00000002952: smo - smoothened homolog	0.60389	0.0872377	0.214249	-0.166503	-0.738873	9
ENSDARG00000003395: col4a3 - collagen, type IV, alpha 3	0.730342	0.306782	-0.595791	-0.0973182	-0.344015	9
ENSDARG00000003399: fgf8a - fibroblast growth factor 8 a	0.667986	-0.312154	1.49772	-0.837339	-1.01622	9
ENSDARG00000004026: chrm5a - cholinergic receptor, muscarinic 5a	0.74659	-1.68364	1.2597	-1.68364	1.361	9
ENSDARG00000004635: epha7 - eph receptor A7	0.629081	-0.111577	-0.176794	-0.159341	-0.18137	9
ENSDARG00000004843: foxp1a - forkhead box P1a	0.635462	0.129022	0.158932	-0.469261	-0.454156	9
ENSDARG00000005320: nipsnap1 - nipsnap1	0.764847	-1.06981	0.736057	-0.425078	-0.00601105	9
ENSDARG00000005462: KIF4A - kinesin family member 4A	0.918379	0.5928	0.0880784	-0.559172	-1.04009	9
ENSDARG00000005600: bmpr1ba - bone morphogenetic protein receptor, type 1ba	0.698353	-0.384669	1.54306	-0.895824	-0.960922	9
ENSDARG00000005645: robo3 - roundabout homolog 3	-0.122033	0.158039	0.670632	-0.138198	-0.56844	9
ENSDARG00000006281: MYH11 - myosin, heavy chain 11, smooth muscle	0.695467	0.152003	-0.27378	-0.289465	-0.284224	9
ENSDARG00000006283: waslb - Wiskott-Aldrich syndrome-like b	0.331202	0.188094	0.157577	-0.415678	-0.261196	9
ENSDARG00000006353: itga5 - integrin, alpha 5	0.422967	-0.102946	0.241404	-0.129614	-0.431811	9
ENSDARG00000006553: rras - related RAS viral oncogene homolog	0.38753	-0.181006	0.0971307	-0.0198079	-0.283847	9
ENSDARG00000006602: chrna2a - cholinergic receptor, nicotinic, alpha polypeptide 2a	0.111081	0.791103	-0.0376903	-0.36121	-0.503283	9
ENSDARG00000007438: ube2i - ubiquitin-conjugating enzyme E2I	0.359905	-0.016716	0.185055	-0.065446	-0.462798	9
ENSDARG00000007461: SRGAP1 - SLIT-ROBO Rho GTPase activating protein 1	0.76107	0.0646794	0.166636	-0.533132	-0.459254	9
ENSDARG00000007723: efnb1 - ephrin B1	0.126947	-0.0461152	0.335968	-0.0746166	-0.342183	9
ENSDARG00000008030: myl9l - myosin, light polypeptide 9, like	0.304507	0.276653	0.122553	-0.196939	-0.506774	9
ENSDARG00000008170: DBNL - drebrin-like	0.502662	0.0580751	0.10083	-0.160467	-0.501101	9
ENSDARG00000008359: cnn3a - calponin 3, acidic a	0.383538	0.0420749	0.213989	-0.31816	-0.321443	9
ENSDARG00000008454: zorba - Orb/CPEB-related RNA-binding protein	0.128261	-0.165033	0.769756	-0.36138	-0.371604	9
ENSDARG00000008494: myl6 - myosin, light chain 6, alkali, smooth muscle and non-muscle	0.516971	-0.672715	0.579698	-0.410178	-0.0137768	9
ENSDARG00000009875: raf1a - v-raf-1 murine leukemia viral oncogene homolog 1a	0.300853	-0.0328296	0.158911	-0.106431	-0.320504	9
ENSDARG00000010270: fezf1 - FEZ family zinc finger 1	0.37262	0.0973841	0.138717	0.0892832	-0.698004	9
ENSDARG00000010408: dkey-49h9.6 - dkey-49h9.6	-0.0115327	0.160315	0.684225	-0.209115	-0.623893	9
ENSDARG00000010477: p2rx3a - purinergic receptor P2X, ligand-gated ion channel, 3a	1.15403	-0.163233	-0.235682	-0.527382	-0.227733	9
ENSDARG00000010478: hsp90a.1 - heat shock protein 90-alpha 1	1.73031	0.00917417	-0.304994	-0.702932	-0.73156	9
ENSDARG00000010767: epha4l - eph receptor A4, like	0.717691	0.970239	-0.273959	-0.482741	-0.93123	9
ENSDARG00000011027: fgfr1a - fibroblast growth factor receptor 1a	0.398199	-0.274825	0.503747	-0.334214	-0.292907	9
ENSDARG00000011190: fgfr1b - fibroblast growth factor receptor 1b	0.813847	0.553792	0.782031	-1.28996	-0.859713	9
ENSDARG00000011533: sema6dl - sema domain, transmembrane domain 6D, like	0.466808	0.00502921	0.19174	-0.245188	-0.418389	9
ENSDARG00000011545: arrb2b - arrestin, beta 2b	0.466989	0.101727	0.00835043	-0.338154	-0.238913	9
ENSDARG00000012874: SNAP23 - synaptosomal-associated protein, 23kDa	0.323131	-0.00404283	0.223868	-0.240274	-0.302682	9
ENSDARG00000013161: ERAS - ES cell expressed Ras	0.272626	-0.1692	0.256089	-0.075757	-0.283757	9
ENSDARG00000014147: axin2 - axin 2	0.551664	-0.0206811	0.199395	-0.201806	-0.528573	9
ENSDARG00000014571: ctnnb2 - catenin, beta 2	0.397068	0.0327642	0.281641	-0.329983	-0.38149	9
ENSDARG00000015502: adam10b - a disintegrin and metalloprotease domain 10b	-0.0449276	0.352432	0.352067	-0.412155	-0.247417	9
ENSDARG00000015554: zic2a - zic family member 2 , a	0.414328	0.0555123	0.374021	-0.351685	-0.492176	9
ENSDARG00000016153: dag1 - dystroglycan 1	0.494444	0.108152	0.24138	-0.565774	-0.278202	9
ENSDARG00000016429: FARP2 - FERM, RhoGEF and pleckstrin domain protein 2	0.259099	-0.104298	0.347229	-0.203733	-0.298297	9
ENSDARG00000017105: vasp - vasodilator-stimulated phosphoprotein	0.300342	-0.10896	0.286703	-0.188929	-0.289156	9
ENSDARG00000017500: rock2a - rho-associated, coiled-coil containing protein kinase 2a	0.617743	0.193202	0.0253624	-0.369152	-0.467156	9
ENSDARG00000018206: nck2a - NCK adaptor protein 2a	0.177556	0.313744	0.150822	-0.274011	-0.368112	9
ENSDARG00000018303: pea3 - ETS-domain transcription factor pea3	0.330451	-0.290905	1.2005	-0.559817	-0.680226	9
ENSDARG00000018440: EPS8 - epidermal growth factor receptor pathway substrate 8	0.535632	-0.278213	0.37253	-0.626819	-0.00312969	9
ENSDARG00000018476: pak2b - p21 -activated kinase 2b	0.140226	0.0298575	0.319742	-0.0915689	-0.398257	9
ENSDARG00000018693: cdh2 - cadherin 2, neuronal	0.298192	-0.00633072	0.486482	-0.306976	-0.471367	9
ENSDARG00000018788: st8sia2 - ST8 alpha-N-acetyl-neuraminide alpha-2,8-sialyltransferase 2	0.5189	0.563566	-0.108328	-0.149286	-0.824853	9
ENSDARG00000019835: nkx2.1b - NK2 homeobox 1b	0.454402	0.237644	0.362829	-0.301338	-0.753537	9
ENSDARG00000020134: sipa1l1 - signal-induced proliferation-associated 1 like 1	0.495659	-0.00493888	0.259589	-0.583294	-0.167015	9
ENSDARG00000020164: efnb2a - ephrin B2a	0.168696	-0.19399	0.478872	-0.193806	-0.259773	9
ENSDARG00000020354: LMX1A - LIM homeobox transcription factor 1, alpha	3.02035	-0.755088	-0.755088	-0.755088	-0.755088	9
ENSDARG00000020373: EXT1 - exostosin 1	0.655846	0.203104	-0.247089	-0.268458	-0.343402	9
ENSDARG00000021664: fzd3a - frizzled homolog 3a	0.42111	0.352732	0.168671	-0.428486	-0.514027	9
ENSDARG00000021916: vax1 - ventral anterior homeobox 1	0.543318	0.352092	-0.269914	-0.208242	-0.417254	9
ENSDARG00000022297: ptpro - protein tyrosine phosphatase, receptor type, O	0.25325	0.29548	0.164362	-0.557025	-0.156068	9
ENSDARG00000022682: add1 - adducin 1	0.405319	0.404153	-0.142731	-0.666433	-0.000308464	9
ENSDARG00000023031: hoxa2b - homeo box A2b	0.48932	0.220325	0.294789	-0.156215	-0.84822	9
ENSDARG00000023527: smad4 - MAD homolog 4	0.261766	0.00209077	0.64495	-0.424893	-0.483914	9
ENSDARG00000025641: gli2a - GLI-Kruppel family member GLI2a	0.957289	0.0511639	0.522806	-0.760333	-0.770925	9
ENSDARG00000026491: lamb1a - laminin, beta 1a	0.159281	-0.347897	1.14247	-0.491125	-0.462732	9
ENSDARG00000026534: axin1 - axin 1	0.321697	-0.0339931	0.409175	-0.354386	-0.342493	9
ENSDARG00000027600: PDLIM5 - PDZ and LIM domain 5	0.573078	-0.0564381	-0.0869798	-0.298741	-0.130919	9
ENSDARG00000029150: hsp90ab1 - heat shock protein 90, alpha , class B member 1	0.353417	0.0503488	0.362253	-0.258445	-0.507574	9
ENSDARG00000029179: foxd1 - forkhead box D1	1.05684	0.413908	-0.15218	-0.614188	-0.704377	9
ENSDARG00000029353: serpine2 - serine , member 2	0.0483352	-0.247957	0.603418	-0.314474	-0.0893219	9
ENSDARG00000029856: cnn3b - calponin 3, acidic b	0.442016	0.235078	0.448314	-0.266452	-0.858956	9
ENSDARG00000030494: hfe2 - hemochromatosis type 2	1.63525	-0.464375	-0.220886	-0.413165	-0.53682	9
ENSDARG00000030532: ARHGEF12 12	0.340043	-0.230937	0.485524	-0.406722	-0.187908	9
ENSDARG00000031219: bmpr1bb - bone morphogenetic protein receptor, type 1bb	0.251413	0.32759	0.371203	-0.641119	-0.309087	9
ENSDARG00000031930: erc1b - ELKS/RAB6-interacting/CAST family member 1b	0.5464	0.354698	-0.199046	-0.466019	-0.236034	9
ENSDARG00000033327: unc5b - unc-5 homolog B	0.641029	0.132727	0.535668	-0.55354	-0.755884	9
ENSDARG00000033443: mdm2 - transformed 3T3 cell double minute 2 homolog	0.735221	-0.369823	0.513079	-0.349105	-0.529372	9
ENSDARG00000033589: EPHB3 - EPH receptor B3	0.17404	0.244384	0.307826	-0.324915	-0.401335	9
ENSDARG00000033666: pi4k2a - phosphatidylinositol 4-kinase type 2 alpha	0.386058	-0.134249	0.26852	-0.283146	-0.237183	9
ENSDARG00000033706: adora2aa - adenosine A2a receptor a	0.970588	0.456281	0.594249	-0.835728	-1.18539	9
ENSDARG00000033733: ntn1a - netrin 1a	0.882574	0.149872	0.264231	-0.400334	-0.896343	9
ENSDARG00000034013: zgc:66326 - zgc:66326	1.07107	0.11994	0.0821439	-0.448886	-0.824266	9
ENSDARG00000036012: DOCK1 - dedicator of cytokinesis 1	0.375444	0.280785	0.0522939	-0.401644	-0.306879	9
ENSDARG00000036279: lamc1 - laminin, gamma 1	0.268403	-0.0113877	0.683495	-0.638795	-0.301715	9
ENSDARG00000038990: wnt3 - wingless-type MMTV integration site family, member 3	0.425943	0.266163	0.265779	-0.444181	-0.513704	9
ENSDARG00000039215: arrb2a - arrestin, beta 2a	0.136881	-0.366626	0.5947	-0.145032	-0.219923	9
ENSDARG00000041959: cxcr4b - chemokine , receptor 4b	0.180911	0.525309	0.448882	-0.307299	-0.847802	9
ENSDARG00000042277: efnb3b - ephrin B3b	0.332001	0.342388	0.0108068	-0.225177	-0.460019	9
ENSDARG00000042296: dlx5a - distal-less homeobox gene 5a	0.372695	0.213608	0.120978	-0.0843942	-0.622887	9
ENSDARG00000042468: sos1 - son of sevenless homolog 1	0.223136	0.534686	0.0624004	-0.827693	0.00747024	9
ENSDARG00000043010: camk2d1 - calcium/calmodulin-dependent protein kinase II delta 1	0.595742	-0.166827	0.356622	-0.393968	-0.391569	9
ENSDARG00000043361: nck2b - NCK adaptor protein 2b	0.400424	0.0691058	-0.0535327	-0.110036	-0.305961	9
ENSDARG00000043658: cxadr - coxsackie virus and adenovirus receptor	0.506202	0.106945	0.578678	-0.521643	-0.670182	9
ENSDARG00000044098: egr2a - early growth response 2a	0.972398	0.52941	0.662081	-0.794688	-1.3692	9
ENSDARG00000044345: cyfip1 - cytoplasmic FMR1 interacting protein 1	0.267941	-0.112609	0.228564	-0.0801013	-0.303795	9
ENSDARG00000045936: pax6b - paired box gene 6b	0.271022	-0.0931537	0.52564	-0.0771566	-0.626352	9
ENSDARG00000052131: gli3 - GLI-Kruppel family member GLI3	0.356729	0.125829	0.306689	-0.341999	-0.447249	9
ENSDARG00000052150: pbx4 - pre-B-cell leukemia transcription factor 4	0.392935	0.667886	0.147747	-0.677818	-0.530751	9
ENSDARG00000054454: epha4a - eph receptor A4a	0.399578	0.215385	0.607134	-0.525234	-0.696863	9
ENSDARG00000055100: cxcl12b - chemokine	0.809316	-0.0644724	0.488188	-0.531614	-0.701418	9
ENSDARG00000055229: ncs1a - neuronal calcium sensor 1a	0.704765	-0.640003	0.875398	-0.446391	-0.493768	9
ENSDARG00000055581: MIB1	0.237057	0.373285	0.372515	-0.351576	-0.631281	9
ENSDARG00000057633: cxcr4a - chemokine receptor 4a	1.11902	0.171911	0.991619	-0.724474	-1.55808	9
ENSDARG00000058011: arx - aristaless related homeobox	0.797024	0.416939	0.0182383	-0.484522	-0.747679	9
ENSDARG00000058212: ndnl2 - necdin-like 2	0.488216	-0.077454	0.0751907	-0.215511	-0.270441	9
ENSDARG00000058256: C1orf187 - chromosome 1 open reading frame 187	0.37917	0.477852	0.501898	-0.635967	-0.722954	9
ENSDARG00000058538: alcamb - activated leukocyte cell adhesion molecule b	0.701739	-0.498231	1.21919	-0.516553	-0.90614	9
ENSDARG00000058656: desma - desmin a	0.894995	0.735881	-0.576004	-0.437538	-0.617334	9
ENSDARG00000058819: nog1 - noggin 1	0.506032	-0.196057	0.720531	-0.457714	-0.572793	9
ENSDARG00000058820: bin1 - bridging integrator 1	1.0904	0.637851	-0.958665	-0.292551	-0.477033	9
ENSDARG00000058822: wnt3a - wingless-type MMTV integration site family, member 3A	0.99857	0.037026	0.621959	-0.656231	-1.00132	9
ENSDARG00000059349: HOMER2 - homer homolog 2	0.320155	-0.101554	0.397612	-0.281387	-0.334826	9
ENSDARG00000059406: raf1b - v-raf-1 murine leukemia viral oncogene homolog 1b	0.346457	0.108048	0.448755	-0.444912	-0.458349	9
ENSDARG00000059809: cask - calcium/calmodulin-dependent serine protein kinase	0.634824	-0.23626	0.403294	-0.441669	-0.360189	9
ENSDARG00000061749: HTR3B - 5-hydroxytryptamine receptor 3B	0.030751	-1.8062	2.13114	-0.104964	-0.250731	9
ENSDARG00000062892: foxe3 - forkhead box E3	1.0447	0.242193	-0.0752851	-0.630407	-0.581204	9
ENSDARG00000063295: myh9a - myosin, heavy polypeptide 9a, non-muscle	0.575133	0.255144	0.228045	-0.346197	-0.712125	9
ENSDARG00000067634: ARHGEF12 12	0.33299	-0.152065	0.33047	-0.210642	-0.300753	9
ENSDARG00000067984: gas1b - growth arrest-specific 1b	0.975017	0.500799	0.203323	-0.63295	-1.04619	9
ENSDARG00000068177: pak2a - p21 -activated kinase 2a	0.272291	-0.0551292	0.479686	-0.262002	-0.434846	9
ENSDARG00000068191: cdh15 - cadherin 15, M-cadherin	1.55931	-0.280691	-0.757034	-0.127425	-0.39416	9
ENSDARG00000068567: shha - sonic hedgehog a	0.414703	0.151201	0.139583	-0.230328	-0.475159	9
ENSDARG00000068910: nos1 - nitric oxide synthase 1	1.50005	0.151613	0.316666	-0.928563	-1.03977	9
ENSDARG00000070161: vamp3 - vesicle-associated membrane protein 3	0.353833	-0.0262677	0.422874	-0.328012	-0.422428	9
ENSDARG00000070677: fezf2 - FEZ family zinc finger 2	0.24492	-0.675316	1.26519	-0.24056	-0.594234	9
ENSDARG00000070903: met - met proto-oncogene	0.26295	-0.0575157	0.284087	-0.272732	-0.216789	9
ENSDARG00000071418: gbx1 - gastrulation brain homeobox 1	0.530503	0.434821	0.348344	-0.249608	-1.06406	9
ENSDARG00000074121: DNMBP - dynamin binding protein	0.60373	0.0380848	-0.149483	-0.200677	-0.291655	9
ENSDARG00000074335: boc - brother of CDO	0.849128	0.461906	-0.0167408	-0.590565	-0.703728	9
ENSDARG00000074849: rac1 - ras-related C3 botulinum toxin substrate 1	0.428834	-0.0766398	0.174242	-0.114635	-0.4118	9
ENSDARG00000075100: NEO1 - neogenin 1	0.284296	0.0910755	0.194343	-0.423776	-0.145938	9
ENSDARG00000075226: CU570793.2 - mothers against decapentaplegic homolog 4	0.351175	0.186062	0.624927	-0.591715	-0.570449	9
ENSDARG00000075565: dkey-63d15.13 - dkey-63d15.13	0.413444	0.540793	-0.0428015	-0.278038	-0.633397	9
ENSDARG00000075693: NUFIP1 - nuclear fragile X mental retardation protein interacting protein 1	0.716749	-0.339569	0.711009	-0.656179	-0.43201	9
ENSDARG00000075845: CTNND1 , delta 1	0.499654	0.268187	0.589173	-0.915315	-0.441698	9
ENSDARG00000075864: ch211-136o4.1 - ch211-136o4.1	0.624105	-0.0640174	0.578938	-0.699762	-0.439263	9
ENSDARG00000076053: LRP6 - low density lipoprotein receptor-related protein 6	0.184954	0.483544	0.00644841	-0.443161	-0.231784	9
ENSDARG00000076059: DOCK1 - dedicator of cytokinesis 1	0.48878	0.234146	0.345435	-0.480599	-0.587762	9
ENSDARG00000076795: LPHN3 - latrophilin 3	0.596008	-0.0750633	0.226533	-0.564434	-0.183044	9
ENSDARG00000076895: flrt3 - fibronectin leucine rich transmembrane 3	0.445357	-0.390019	0.606896	-0.128432	-0.533801	9
ENSDARG00000077103: SEMA4A 4A	0.669449	0.465489	-0.252898	-0.356159	-0.525881	9
ENSDARG00000077298: gas1a - growth arrest-specific 1a	0.352576	-0.13076	0.265245	-0.176221	-0.31084	9
ENSDARG00000077855: ZNRF2 - zinc and ring finger 2	1.15747	-0.182473	0.789824	-1.08642	-0.678403	9
ENSDARG00000078233: CTNND1 , delta 1	0.563761	-0.340992	0.0492279	-0.0705863	-0.20141	9
ENSDARG00000080012: HTR3A receptor 3A	0.481104	-0.170524	1.007	-0.434058	-0.883526	9
ENSDARG00000086057: PLXND1 - plexin D1	0.684477	0.561808	-0.0810114	-0.95124	-0.214034	9
ENSDARG00000086647: CHRNG - cholinergic receptor, nicotinic, gamma	2.77421	-1.22206	-0.246017	-0.817602	-0.488536	9
ENSDARG00000086908: dock1 - dedicator of cytokinesis 1	0.41013	0.312897	0.185465	-0.498686	-0.409806	9
ENSDARG00000087554: cdk1 - cyclin-dependent kinase 1	0.575118	0.28841	0.199288	-0.295981	-0.766834	9
ENSDARG00000087895: mib - mind bomb	0.161915	0.423175	0.27032	-0.305507	-0.549904	9
ENSDARG00000089094: CR407701.1	0.159991	-0.225869	0.585836	-0.00659583	-0.513363	9
ENSDARG00000089288: lamb1a - laminin, beta 1a	0.112715	-0.32948	0.952544	-0.379162	-0.356617	9
ENSDARG00000089350: CCDC46 - coiled-coil domain containing 46	0.764569	0.591831	-0.12886	-0.44129	-0.786251	9
ENSDARG00000089443: CABZ01072473.1	0.557181	0.597328	-0.246891	-0.967943	0.0603261	9
ENSDARG00000089790: efna5a - ephrin A5a	0.366212	-0.0510687	0.261068	-0.122016	-0.454195	9
ENSDARG00000089935: CABZ01104251.1	0.711743	0.201433	0.218313	-0.927609	-0.203881	9
ENSDARG00000091662: NRCAM - neuronal cell adhesion molecule	-0.0460195	0.141733	0.481938	-0.458002	-0.11965	9
ENSDARG00000091902: B3GNT2 - UDP-GlcNAc:betaGal beta-1,3-N-acetylglucosaminyltransferase 2	0.283115	-0.499746	1.01324	-0.390185	-0.406423	9
ENSDARG00000015355: fosl1 - FOS-like antigen 1	1.27128	-0.879527	1.74004	-1.37434	-0.757451	10
ENSDARG00000017360: COL5A3 - collagen, type V, alpha 3	2.27271	0.458242	0.560055	-1.6455	-1.6455	10
ENSDARG00000020884: gli2b - GLI-Kruppel family member GLI2b	0.991655	0.358579	1.19114	-1.38962	-1.15175	10
ENSDARG00000037178: zic2b - zic family member 2 b	1.7712	0.53947	1.48877	-1.57473	-2.22471	10
ENSDARG00000041895: cad - carbamoyl-phosphate synthetase 2, aspartate transcarbamylase, and dihydroorotase	1.85738	0.154775	0.706694	-1.56037	-1.15848	10
ENSDARG00000042485: foxd5 - forkhead box D5	1.27039	-0.0520195	2.89668	-3.75922	-0.355828	10
ENSDARG00000042784: gdf7 - growth/differentiation factor 7	0.595745	1.04519	0.55968	-3.40111	1.20049	10
ENSDARG00000042826: egr2b - early growth response 2b	1.31438	-1.57869	2.98017	-3.30265	0.586793	10
ENSDARG00000055294: atoh1a - atonal homolog 1a	2.121	2.49493	0.753295	-0.387994	-4.98123	10
ENSDARG00000056043: LAMA1 - laminin, alpha 1	0.978073	0.493546	1.67523	-1.49953	-1.64732	10
ENSDARG00000058488: adora2ab - adenosine A2a receptor b	1.31451	-0.831384	2.66422	-1.89118	-1.25617	10
ENSDARG00000075896: ARX - aristaless related homeobox	2.16337	1.7042	2.33944	-3.1035	-3.1035	10
ENSDARG00000089212: HTR3A receptor 3A	2.10553	0.746538	2.76146	-2.80677	-2.80677	10
