# Supplementary material for: Temporal Dysynchrony in brain connectivity gene expression following hypoxia
Source: BMC Genomics. 2016 May 4;17:334. doi: 10.1186/s12864-016-2638-x (PMC4857255; doi:10.1186/s12864-016-2638-x)
Supplement: Additional file 3: — List of K-means cluster analysis of connectivity genes across development during hypoxia. Relative log2 fold change compared to the developmental average is provided. (XLSX 197 kb) [file 12864_2016_2638_MOESM3_ESM.xlsx]

## Sheet: kmeans_clusters.xls
EnsemblGeneId	GeneSymbol	Description	Cluster	24hr_LogRatio	36hr_LogRatio	48hr_LogRatio	60hr_LogRatio	72hr_LogRatio
ENSDARG00000030656	2014-09-03	3-Sep - septin 3	1	-1.4685	-0.190728	0.957249	-0.17469	-0.0450686
ENSDARG00000079699	-	FOXD4L1 - forkhead box D4-like 1	1	-1.65408	-0.2003	1.09194	-0.0981071	0.163293
ENSDARG00000001431	actn3b	actn3b - actinin alpha 3b	1	-1.52084	-0.509534	1.61411	0.480385	0.168187
ENSDARG00000074777	ANK1 (2 of 2)	ANK1 - ankyrin 1, erythrocytic	1	-2.27302	-0.377113	1.56859	0.340524	0.18965
ENSDARG00000055294	atoh1a	atoh1a - atonal homolog 1a	1	-1.10113	0.0375106	1.26309	0.338119	0
ENSDARG00000058820	bin1	bin1 - bridging integrator 1	1	-1.31918	0.524082	1.16979	-0.353477	-0.220426
ENSDARG00000029457	cacna1sa	cacna1sa - calcium channel, voltage-dependent, L type, alpha 1S subunit, a	1	-2.62787	-1.26119	2.45072	-0.032634	-0.161371
ENSDARG00000042552	cacna1sb	cacna1sb - calcium channel, voltage-dependent, L type, alpha 1S subunit, b	1	-2.33817	0.0389788	1.93189	0.23088	-0.164268
ENSDARG00000014273	camk2d2	camk2d2 - calcium/calmodulin-dependent protein kinase II delta 2	1	-1.55754	-0.559472	0.93572	-0.0923318	0.0913798
ENSDARG00000024141	cav3	cav3 - caveolin 3	1	-1.94996	0.208447	1.58156	-0.0192341	-0.0231293
ENSDARG00000038634	CCK (1 of 2)	CCK - cholecystokinin	1	-1.34484	-0.355915	1.41301	0.66282	0.586431
ENSDARG00000034307	chrne	chrne - cholinergic receptor, nicotinic, epsilon	1	-2.7911	-0.0492237	1.90072	-0.590993	-0.472443
ENSDARG00000028524	col5a3b	COL5A3 - collagen, type V, alpha 3	1	-1.66212	-0.555223	2.10527	1.1836	-0.0742305
ENSDARG00000074908	col6a1	col6a1 - collagen, type VI, alpha 1	1	-1.75436	-0.67124	1.26464	-0.321175	-0.102717
ENSDARG00000061436	col6a2	col6a2 - collagen, type VI, alpha 2	1	-1.98172	-0.585347	1.36957	-0.0531859	-0.0561976
ENSDARG00000077139	col6a3	col6a3 - collagen, type VI, alpha 3	1	-1.85789	-1.37212	1.84055	-0.0810669	-0.165601
ENSDARG00000031483	col9a1	col9a1 - collagen, type IX, alpha 1	1	-0.78928	-0.123825	1.87498	0.625406	-0.202283
ENSDARG00000039462	COL9A3	CABZ01076094.1	1	-2.27274	-0.697521	1.94453	-0.0679797	-0.169927
ENSDARG00000018997	cplx2l	cplx2l - complexin 2, like	1	-1.89255	-0.387801	1.44916	-0.0982741	-0.0135871
ENSDARG00000009026	CR388002.1	ANK2 - ankyrin 2, neuronal	1	-2.10626	0.611495	1.36043	0.238074	0.0977379
ENSDARG00000058284	CT990561.1	EPHA5 - EPH receptor A5	1	-1.74469	-0.348456	1.19576	0.0945451	-0.0159556
ENSDARG00000058656	desma	desma - desmin a	1	-1.7175	0.518011	1.36749	0.644743	0.418677
ENSDARG00000006865	glra4a	glra4a - glycine receptor, alpha 4a	1	-1.14339	-0.703694	1.64024	-0.196204	-0.265713
ENSDARG00000052769	glrbb	glrbb - glycine receptor, beta b	1	-1.66358	-0.400621	1.06185	0.416919	0.294699
ENSDARG00000019341	gpc1a	GPC1 - glypican 1	1	-1.87165	-0.814567	0.878557	-0.246011	-0.0657386
ENSDARG00000074316	itga1	ITGA1 - integrin, alpha 1	1	-1.88498	-0.539529	1.72754	0.0356625	-0.233724
ENSDARG00000056767	itgb3a	itgb3a - integrin beta 3a	1	-1.48223	-0.0128754	1.02301	0.47293	0.429034
ENSDARG00000045070	itgb3b	itgb3b - integrin beta 3b	1	-1.32436	-0.342121	1.10142	0.167237	0.100085
ENSDARG00000022013	lama2	lama2 - laminin, alpha 2	1	-1.22503	-0.338855	2.46912	0.818651	-0.176226
ENSDARG00000087250	LAMA2 (2 of 2)	LAMA2 - laminin, alpha 2	1	-1.14086	-0.444098	1.60457	0.42254	-0.154174
ENSDARG00000002084	lamb2	lamb2 - laminin, beta 2	1	-1.40833	0.213492	1.50851	0.0282466	-0.136344
ENSDARG00000060434	MAP1B	MAP1B - microtubule-associated protein 1B	1	-1.89133	-0.308142	1.26668	-0.678043	-0.701492
ENSDARG00000063157	mapk8ip2	mapk8ip2 - mitogen-activated protein kinase 8 interacting protein 2	1	-1.69984	-0.613554	1.34227	0.104266	0.162794
ENSDARG00000069265	matn3b	matn3b - matrilin 3b	1	-1.30587	-0.358855	1.61538	0.433543	0.250359
ENSDARG00000007149	nadl1.2	nadl1.2 - neural adhesion molecule L1.2	1	-1.76757	-0.516065	1.37659	0.360057	0.157878
ENSDARG00000067820	ncana	ncana - neurocan a	1	-1.6326	-1.06582	1.60453	0.475099	-0.279423
ENSDARG00000005783	ncanb	ncanb - neurocan b	1	-1.69512	-1.57451	1.75858	0.32984	-0.00497779
ENSDARG00000061647	nrxn1a	nrxn1a - neurexin 1a	1	-1.44011	-0.690597	1.14691	0.238287	0.174119
ENSDARG00000062693	nrxn3b	nrxn3b - neurexin 3b	1	-1.35108	-0.679488	1.21573	0.0288211	0.210936
ENSDARG00000041133	rapsn	rapsn - receptor-associated protein of the synapse, 43kD	1	-2.02427	0.255762	1.46478	-0.108126	0.0145826
ENSDARG00000063436	RPH3A (1 of 2)	RPH3A	1	-1.27614	0.0976897	1.11294	0.370947	0.164325
ENSDARG00000005775	scn8aa	scn8aa - sodium channel, voltage-gated, type VIII, alpha a	1	-1.38377	-0.550729	1.11959	0.194968	0.131714
ENSDARG00000034300	sema3c	sema3c - semaphorin 3c	1	-1.574	-0.0111662	1.29294	0.0255337	0.089149
ENSDARG00000070442	SEMA7A (1 of 3)	AL954306.1 - Semaphorin 7a	1	-1.16699	-0.458241	1.21675	0.894704	0.37826
ENSDARG00000007275	si:ch211-251b21.1	ch211-251b21.1 - ch211-251b21.1	1	-3.05209	-1.38895	2.15066	-0.0592704	0.172409
ENSDARG00000001127	slc17a6a	slc17a6a - solute carrier family 17 , member 6a	1	-1.6407	-0.32146	1.19185	0.275328	-0.0264217
ENSDARG00000059775	slc32a1	slc32a1 - solute carrier family 32 , member 1	1	-2.07171	-0.470584	1.34954	0.3059	-0.155769
ENSDARG00000000241	slc40a1	slc40a1 - solute carrier family 40 , member 1	1	-2.08192	-0.518378	1.18266	-0.384364	-0.152178
ENSDARG00000020609	snap25a	snap25a - synaptosome-associated protein 25a	1	-2.17088	-0.550074	1.17765	0.0513552	0.109759
ENSDARG00000030490	sptb	sptb - spectrin, beta, erythrocytic	1	-1.56329	-0.0420901	1.64705	0.165128	-0.0841112
ENSDARG00000002564	syngr1a	syngr1a - synaptogyrin 1a	1	-1.76622	-0.0185319	0.998681	0.088985	0.201794
ENSDARG00000025034	syngr3b	zgc:165621 - zgc:165621	1	-1.60029	-0.314413	0.991891	-0.453058	-0.187918
ENSDARG00000057913	syt11a	syt11a - synaptotagmin XIa	1	-1.28455	-0.180668	1.09259	0.32137	0.273951
ENSDARG00000025206	syt2a	syt2a - synaptotagmin IIa	1	-1.61677	-0.604338	1.22091	0.397463	0.14247
ENSDARG00000009564	syt8	syt8 - synaptotagmin VIII	1	-2.45553	0.00850129	1.91117	0.199116	-0.0621906
ENSDARG00000004712	tbr1b	tbr1b - T-box, brain, 1b	1	-2.21902	-0.244667	1.2554	0.173778	0.0391416
ENSDARG00000021948	tnc	tnc - tenascin C	1	-1.4695	-0.150079	1.13231	0.352401	-0.0803071
ENSDARG00000070507	TRPC4 (2 of 2)	TRPC4 - transient receptor potential cation channel, subfamily C, member 4	1	-1.90735	0.386816	1.07542	-0.0968132	0.148636
ENSDARG00000010785	tsp1	thbs1 - thrombospondin 1	1	-1.24154	-0.148565	1.13312	1.05824	0.281111
ENSDARG00000063430	tsp1	THBS1 - thrombospondin 1	1	-1.46629	-0.378196	1.40564	0.839149	0.66415
ENSDARG00000079066	tsp1	CABZ01064941.1	1	-1.22872	-0.346017	1.21021	0.848104	0.620739
ENSDARG00000073810	tsp2	thbs2b - thrombospondin 2b	1	-1.81059	-0.292499	1.58241	0.676558	0.268826
ENSDARG00000078210	TULP1 (2 of 2)	TULP1 - tubby like protein 1	1	-1.84829	0.186052	0.484138	-0.62431	-0.367523
ENSDARG00000060149	ablim1a	ablim1a - actin binding LIM protein 1a	2	-0.743288	-0.786878	0.884277	0.489912	0.218029
ENSDARG00000027740	adcyap1b	adcyap1b - adenylate cyclase activating polypeptide 1b	2	-1.30392	-0.495725	0.722149	0.121699	0.10486
ENSDARG00000079366	AL929222.1	AL929222.1	2	-0.621595	-0.550785	0.460346	-0.0429224	-0.0624387
ENSDARG00000075111	als2a	als2a - amyotrophic lateral sclerosis 2a	2	-0.621865	-0.721113	0.564725	0.102194	0.0806133
ENSDARG00000059093	ANK1 (1 of 2)	ANK1 - ankyrin 1, erythrocytic	2	-0.682784	-0.958878	1.19434	0.472991	-0.0435847
ENSDARG00000014105	apba1a	APBA1 precursor protein-binding, family A, member 1	2	-0.788718	-0.811024	0.724735	-0.0905787	-0.0691262
ENSDARG00000086370	apolipoprotein E	APOE - apolipoprotein E	2	-1.17853	-0.961498	1.24214	0.0657361	0.566132
ENSDARG00000010472	atp1a2a	atp1a2a - ATPase, Na+/K+ transporting, alpha 2a polypeptide	2	-0.737664	-0.326398	1.24902	0.510508	-0.259468
ENSDARG00000018259	atp1a3a	atp1a3a - ATPase, Na+/K+ transporting, alpha 3a polypeptide	2	-1.38942	-0.989321	1.04294	-0.334138	-0.368885
ENSDARG00000036815	atp1a3b	ATP1A3 - ATPase, Na+/K+ transporting, alpha 3 polypeptide	2	-1.04512	-0.623084	0.818327	-0.30465	-0.365154
ENSDARG00000062510	bcl11ba	bcl11ba - B-cell CLL/lymphoma 11Ba	2	-0.87497	-0.796966	0.799177	0.518396	0.0104313
ENSDARG00000042114	BIN1 (1 of 2)	BIN1 - bridging integrator 1	2	-0.54707	-0.827591	0.715075	-0.0464456	-0.194201
ENSDARG00000079822	BSN (2 of 3)	BSN	2	-0.670961	-1.19204	0.818092	0.513778	-0.0413823
ENSDARG00000053454	CABZ01012080.1	CNTN3	2	-0.947721	-0.489347	0.794762	-0.0123082	0.169975
ENSDARG00000003803	CABZ01029738.1	CABZ01029738.1	2	-0.783799	-1.04022	0.806215	0.701557	0.386247
ENSDARG00000079906	cacnb2a	cacnb2a - calcium channel, voltage-dependent, beta 2a	2	-0.942307	-0.879936	0.386631	0.160904	0.149614
ENSDARG00000062174	cacnb4b	cacnb4b - calcium channel, voltage-dependent, beta 4b subunit	2	-1.09713	-0.868697	0.996495	0.135571	0.0139107
ENSDARG00000070567	cadpsb	CADPS - Ca++-dependent secretion activator	2	-1.03534	-0.798189	0.93981	0.0610003	0.0883827
ENSDARG00000031598	calb1	calb1 - calbindin 1	2	-1.29122	-0.352214	0.72183	-0.0991361	0.0469205
ENSDARG00000015002	cdh4	CDH4 - cadherin 4, type 1, R-cadherin	2	-1.00533	-0.734824	0.593795	-0.0245843	0.0893384
ENSDARG00000045087	cdk5r1b	cdk5r1b - cyclin-dependent kinase 5, regulatory subunit 1b	2	-1.47013	-0.905365	0.78842	0.00236613	0.193598
ENSDARG00000060637	clstn2	dkeyp-55c8.1 - dkeyp-55c8.1	2	-1.22777	-0.319949	0.783198	0.106952	0.283633
ENSDARG00000073883	clstn3	CLSTN3 - calsyntenin 3	2	-1.26534	-0.902775	0.885538	-0.0996118	-0.0415433
ENSDARG00000074216	COLQ (2 of 2)	COLQ of asymmetric acetylcholinesterase	2	-0.842439	-0.747735	0.660938	-0.0718914	-0.0597098
ENSDARG00000077736	CPLX1 (2 of 2)	CPLX1 - complexin 1	2	-1.02956	-0.717948	0.585086	0.267341	-0.143507
ENSDARG00000061918	cplx2	cplx2 - complexin 2	2	-1.13929	-0.359982	0.895629	0.0710356	-0.0251313
ENSDARG00000059939	dab1a	dab1a - disabled homolog 1a	2	-1.11562	-0.710036	1.01132	0.0969437	0.105222
ENSDARG00000018856	dclk1a	dclk1 - doublecortin-like kinase 1	2	-0.896643	-0.925699	1.06301	-0.376499	-0.308481
ENSDARG00000055459	dlgap3	dlgap3 - discs, large homolog-associated protein 3	2	-1.38018	-0.613908	0.892952	0.145836	0.205592
ENSDARG00000002587	dpysl3	dpysl3 - dihydropyrimidinase-like 3	2	-1.28342	-0.887853	0.829797	-0.0583178	-0.0297778
ENSDARG00000011141	dpysl5a	dpysl5a - dihydropyrimidinase-like 5a	2	-1.7524	-0.640311	0.773701	-0.816787	-0.578464
ENSDARG00000055552	dvl1b	dvl1b - dishevelled, dsh homolog 1b	2	-0.803455	-0.996196	0.660402	0.156221	0.186062
ENSDARG00000078141	ELFN1 (2 of 2)	BX537305.1	2	-0.946468	-0.537423	0.77483	-0.0278245	0.110545
ENSDARG00000076757	EPHB1	EPHB1 - EPH receptor B1	2	-0.627134	-0.625176	0.978378	0.406072	0.231972
ENSDARG00000037373	ephb2a	ephb2 - Eph receptor B2	2	-1.20492	-0.50811	0.928667	0.131926	0.096475
ENSDARG00000031086	evlb	evlb - Enah/Vasp-like b	2	-1.07672	-0.756032	0.562487	0.182352	0.363742
ENSDARG00000023174	fez1	fez1 - fasciculation and elongation protein zeta 1	2	-1.28779	-0.820331	0.774226	0.0558654	0.159761
ENSDARG00000011370	fyna	fyna - FYN oncogene related to SRC, FGR, YES a	2	-0.716487	-0.672184	0.283663	-0.0134584	0.0581658
ENSDARG00000068989	gabra1	gabra1 - gamma-aminobutyric acid A receptor, alpha 1	2	-0.980702	-0.613726	0.499906	-0.104784	0.0693053
ENSDARG00000076127	GABRB1	GABRB1 - gamma-aminobutyric acid A receptor, beta 1	2	-0.931138	-0.65933	0.79637	-0.0189626	-0.249825
ENSDARG00000053665	gabrg2	GABRG2 - gamma-aminobutyric acid A receptor, gamma 2	2	-0.866345	-0.762777	0.88084	0.229289	-0.0692255
ENSDARG00000027419	gad1b	gad1b - glutamate decarboxylase 1b	2	-1.35417	-0.322672	0.678327	-0.100771	0.0706406
ENSDARG00000015537	gad2	gad2 - glutamate decarboxylase 2	2	-1.34444	-0.958013	1.01966	0.118279	-0.0972845
ENSDARG00000015775	gap43	gap43 - growth associated protein 43	2	-1.14519	-0.725582	0.894901	-0.547125	-0.345977
ENSDARG00000061586	gphnb	gphnb - gephyrin b	2	-0.656652	-0.554351	0.676627	0.124542	0.0889484
ENSDARG00000070173	gria2a	gria2a - glutamate receptor, ionotropic, AMPA 2a	2	-0.54006	-0.848324	0.496926	0.0949392	0.160088
ENSDARG00000052765	gria2b	gria2b - glutamate receptor, ionotropic, AMPA 2b	2	-1.50013	-0.619919	0.988225	-0.118472	0.17136
ENSDARG00000032737	gria3a	gria3a - glutamate receptor, ionotropic, AMPA 3a	2	-1.03739	-0.485645	0.9038	-0.425622	-0.0387827
ENSDARG00000037498	gria3b	gria3b - glutamate receptor, ionotrophic, AMPA 3b	2	-0.683457	-0.839098	0.905568	0.00369044	0.134976
ENSDARG00000059368	gria4b	gria4b - glutamate receptor, ionotropic, AMPA 4b	2	-0.804661	-0.709869	0.383032	-0.107889	0.0664595
ENSDARG00000027828	grin1a	grin1a - glutamate receptor, ionotropic, N-methyl D-aspartate 1a	2	-1.41861	-0.981961	1.05535	-0.145022	0.0300361
ENSDARG00000030376	grin2bb	grin2bb - glutamate receptor, ionotropic, N-methyl D-aspartate 2B, genome duplicate b	2	-0.950608	-0.529744	0.615494	0.381902	0.0525243
ENSDARG00000004150	grm2a	GRM2 - glutamate receptor, metabotropic 2	2	-1.3158	-0.603404	0.874198	-0.0901037	0.0903655
ENSDARG00000074989	Hevin (SPARCL1)	sparcl1 - SPARC-like 1	2	-0.908842	-1.32568	1.3119	-0.0168535	0.103154
ENSDARG00000037917	itga3a	itga3a - integrin, alpha 3a	2	-0.971562	-0.336152	0.767911	-0.58807	-0.0964124
ENSDARG00000012896	kal1a	kal1a - Kallmann syndrome 1a sequence	2	-1.04603	-0.671962	1.25745	0.228699	0.066651
ENSDARG00000058421	lgi1b	lgi1b - leucine-rich, glioma inactivated 1b	2	-0.922576	-1.25835	0.901248	0.281522	0.228353
ENSDARG00000014018	lhx1a	lhx1a - LIM homeobox 1a	2	-0.831207	-1.07099	0.542549	0.175971	0.21019
ENSDARG00000007944	lhx1b	lhx1b - LIM homeobox 1b	2	-0.954062	-0.857324	0.588577	0.221428	0.0592312
ENSDARG00000013414	lin7a	lin7a - lin-7 homolog A	2	-1.2234	-0.284461	0.963832	-0.191919	0.0241773
ENSDARG00000037932	lin7b	lin7b - lin-7 homolog B	2	-0.910186	-0.735704	0.034119	0.048612	-0.0641581
ENSDARG00000003020	lrrc4.2	lrrc4.2 - leucine rich repeat containing 4.2	2	-1.17526	-0.525623	0.30013	0.0581124	0.0327631
ENSDARG00000004597	lrrc4ba	lrrc4ba - leucine rich repeat containing 4Ba	2	-0.576453	-0.862925	0.63385	0.274473	0.0371586
ENSDARG00000014792	lrrc4bb	lrrc4bb - leucine rich repeat containing 4Bb	2	-1.32704	-0.803331	0.928985	-0.00349746	-0.0224586
ENSDARG00000052713	lrrtm1	lrrtm1 - leucine rich repeat transmembrane neuronal 1	2	-0.866056	-0.831412	0.412855	-0.27187	-0.11567
ENSDARG00000038123	myl9a	myl9 - myosin, light chain 9, regulatory	2	-1.10244	-0.486922	0.620245	-0.27691	-0.0488822
ENSDARG00000038814	myrip	myrip - myosin VIIA and Rab interacting protein	2	-0.699329	-0.62392	0.731996	-0.209746	-0.00267625
ENSDARG00000015025	nadl1.1	nadl1.1 - neural adhesion molecule L1.1	2	-0.490658	-1.27183	1.12869	0.880648	0.0772624
ENSDARG00000021351	nefma	NEFM - neurofilament, medium polypeptide	2	-1.18562	-0.626475	1.25052	-0.101645	-0.220047
ENSDARG00000043697	nefmb	nefm - neurofilament, medium polypeptide	2	-0.74986	-0.587333	1.19064	0.258078	-0.259611
ENSDARG00000088708	NGFR (2 of 3)	NGFR - nerve growth factor receptor	2	-0.633569	-1.22045	0.74131	0.0450049	-0.0665609
ENSDARG00000077329	nlgn2a	nlgn2a - neuroligin 2a	2	-1.03055	-0.489467	0.782279	-0.118121	-0.117124
ENSDARG00000079251	nlgn2b	nlgn2b - neuroligin 2b	2	-0.585709	-0.695625	0.434401	-0.0724667	0.0396525
ENSDARG00000004580	nmnat2	nmnat2 - nicotinamide nucleotide adenylyltransferase 2	2	-1.17165	-0.639936	0.583433	-0.166294	-0.000983558
ENSDARG00000055854	nr4a3	nr4a3 - nuclear receptor subfamily 4, group A, member 3	2	-0.479106	-0.829322	1.23507	0.302032	0.234022
ENSDARG00000006396	nrcam	NRCAM - neuronal cell adhesion molecule	2	-0.919468	-0.539644	0.801029	0.247457	0.128227
ENSDARG00000043746	nrxn3a	nrxn3a - neurexin 3a	2	-0.959784	-1.09715	1.39915	0.153894	0.174082
ENSDARG00000018270	olfm1a	olfm1a - olfactomedin 1a	2	-1.0477	-0.408303	0.68266	-0.146397	-0.0378105
ENSDARG00000032865	pacsin1a	pacsin1a - protein kinase C and casein kinase substrate in neurons 1a	2	-1.34013	-0.672566	0.752822	-0.217529	0.0666055
ENSDARG00000012482	pclob	PCLO	2	-0.658527	-0.862949	0.878326	0.523368	-0.0293496
ENSDARG00000038267	pdlim5a	pdlim5 - PDZ and LIM domain 5	2	-0.447411	-1.13742	1.02481	0.849711	0.425783
ENSDARG00000019328	plxna4	plxna4 - plexin A4	2	-0.936651	-0.725	0.974196	0.235588	0.162669
ENSDARG00000069737	pou4f2	pou4f2 - POU domain, class 4, transcription factor 2	2	-0.752823	-1.19298	0.404166	0.160568	-0.0370812
ENSDARG00000061304	ppp1r9a	ppp1r9a - protein phosphatase 1, regulatory subunit 9A	2	-0.794045	-0.5319	1.11605	-0.0764255	-0.00333967
ENSDARG00000077377	PRIMA1	PRIMA1 - proline rich membrane anchor 1	2	-0.691713	-0.444168	0.772981	0.0267024	-0.0871029
ENSDARG00000062208	prrt1	prrt1 - proline-rich transmembrane protein 1	2	-1.41256	-0.935168	1.0148	0.228392	0.0428172
ENSDARG00000061830	prss12	prss12 - protease, serine, 12	2	-0.782463	-0.476653	0.54571	-0.103624	-0.0353115
ENSDARG00000038010	rac2	rac2 - ras-related C3 botulinum toxin substrate 2	2	-1.2178	-0.300146	0.423775	-0.145855	-0.103068
ENSDARG00000076712	RPH3A (2 of 2)	RPH3A	2	-0.777786	-0.773056	0.467587	-0.184062	-0.0779525
ENSDARG00000033437	rps6ka1	rps6ka1 - ribosomal protein S6 kinase a, polypeptide 1	2	-0.930901	-0.379086	0.610207	-0.303706	-0.117521
ENSDARG00000078125	rusc1	RUSC1 - RUN and SH3 domain containing 1	2	-1.14048	-1.14386	1.0251	0.4279	-0.0108671
ENSDARG00000030097	sdcbp	sdcbp - syndecan binding protein	2	-1.44893	-0.542936	0.596783	-0.445409	-0.00675788
ENSDARG00000036031	sept5b	sept5b - septin 5b	2	-0.737252	-1.10361	0.200985	-0.19684	-0.376285
ENSDARG00000063332	shank3a	shank3a - SH3 and multiple ankyrin repeat domains 3a	2	-0.889577	-0.381989	0.901932	0.380336	0.18264
ENSDARG00000015530	si:dkey-169l5.3	GABRQ - gamma-aminobutyric acid receptor, theta	2	-1.37026	-0.919151	0.99403	0.119154	0.175053
ENSDARG00000041150	slc17a6b	slc17a6b - solute carrier family 17 , member 6b	2	-1.25459	-0.235705	0.728381	0.0439165	0.0382438
ENSDARG00000021305	slc30a2	slc30a2 - solute carrier family 30 , member 2	2	-0.993432	-0.537451	1.06021	0.525784	0.19124
ENSDARG00000058117	snap25b	snap25b - synaptosome-associated protein 25b	2	-1.25778	-0.477317	0.483206	-0.347751	0.0574911
ENSDARG00000041627	sncb	sncb - synuclein, beta	2	-1.03879	-0.418186	0.641441	0.122984	0.20179
ENSDARG00000074644	SPOCK1	SPOCK1 - sparc/osteonectin, cwcv and kazal-like domains proteoglycan 1	2	-0.365053	-1.08541	0.950002	0.56969	-0.0141264
ENSDARG00000068624	SPTBN4 (1 of 3)	SPTBN4 - spectrin, beta, non-erythrocytic 4	2	-0.690304	-0.55811	0.482682	-0.256191	0.025284
ENSDARG00000087594	SPTBN4 (2 of 3)	SPTBN4 - spectrin, beta, non-erythrocytic 4	2	-1.04715	-1.36158	1.00455	0.573096	-0.00440749
ENSDARG00000092624	SPTBN4 (3 of 3)	SPTBN4 - spectrin, beta, non-erythrocytic 4	2	-0.566989	-0.939064	0.557256	0.353564	-0.447133
ENSDARG00000059773	SRCIN1 (2 of 2)	SRCIN1 - SRC kinase signaling inhibitor 1	2	-1.08888	-0.70442	0.757622	0.360835	0.0233965
ENSDARG00000045789	srgap2b	srgap2b - SLIT-ROBO Rho GTPase activating protein 2b	2	-0.8103	-0.579095	0.695126	0.0982951	0.22853
ENSDARG00000041747	sspn	sspn - sarcospan	2	-0.719211	-0.535671	1.13203	0.237813	-0.00291223
ENSDARG00000059945	SV2A	SV2A - synaptic vesicle glycoprotein 2A	2	-1.40901	-0.755661	0.975488	0.258278	-0.0526998
ENSDARG00000060368	syn1	syn1 - synapsin I	2	-0.842237	-0.474883	0.802923	-0.0485917	-0.495147
ENSDARG00000042974	sypa	sypa - synaptophysin a	2	-0.767156	-0.845089	0.793207	0.0489491	-0.0898616
ENSDARG00000056105	syt11b	syt11b - synaptotagmin XIb	2	-0.824007	-0.876106	0.795339	0.00509444	0.196927
ENSDARG00000063135	syt12	syt12 - synaptotagmin XII	2	-1.16154	-0.555895	0.394188	0.144086	0.165858
ENSDARG00000014169	SYT2 (1 of 2)	SYT2 - synaptotagmin II	2	-1.00846	-0.682792	1.01923	0.507808	0.0836562
ENSDARG00000036505	syt4	syt4 - synaptotagmin IV	2	-1.13804	-0.358719	0.735563	-0.0870108	0.267066
ENSDARG00000076259	tbr1a	tbr1a - T-box, brain, 1a	2	-1.17665	-0.244238	0.849056	0.0160862	0.0370075
ENSDARG00000011171	TENM2 (1 of 2)	ODZ2	2	-0.820581	-0.708161	1.06339	0.10428	-0.0299289
ENSDARG00000037122	TENM2 (2 of 2)	ODZ2	2	-1.26939	-0.880674	0.84149	0.291911	0.176044
ENSDARG00000030621	th	th - tyrosine hydroxylase	2	-1.09993	-0.428703	0.632797	0.172172	0.165722
ENSDARG00000056092	TMEM57 (3 of 3)	dkey-12h9.6 - dkey-12h9.6	2	-0.992287	-1.00608	0.502093	0.0656204	0.281436
ENSDARG00000061203	trpc1	trpc1 - transient receptor potential cation channel, subfamily C, member 1	2	-0.834324	-0.693791	0.278225	-0.171682	0.151661
ENSDARG00000061829	UNC13A (1 of 5)	dkey-110c1.7 - dkey-110c1.7	2	-0.796152	-0.710197	0.471889	-0.131396	-0.197543
ENSDARG00000056877	vamp2	vamp2 - vesicle-associated membrane protein 2	2	-1.06466	-0.469823	0.521502	0.0867383	0.178388
ENSDARG00000020475	znrf1	znrf1 - zinc and ring finger 1	2	-1.02849	-0.51156	0.501077	-0.0534273	0.00416393
ENSDARG00000055223	ablim2	ABLIM2 - actin binding LIM protein family, member 2	3	-0.270692	-0.377222	1.37917	0.875626	0.596875
ENSDARG00000031796	ache	ache - acetylcholinesterase	3	-0.746437	-0.281431	0.742311	0.147805	0.0513067
ENSDARG00000037746	actb1	bactin1 - bactin1	3	-1.02844	-0.0730001	0.338979	-0.160408	0.0891096
ENSDARG00000007663	amph	amph - amphiphysin	3	-0.462706	-0.300117	0.45696	-0.0690461	0.00528116
ENSDARG00000033899	ap2m1b	ap2m1b - adaptor-related protein complex 2, mu 1 subunit, b	3	-1.1215	-0.271805	0.481495	-0.0612505	-0.0193172
ENSDARG00000067727	BCL11B (2 of 2)	CABZ01032983.1	3	-1.30458	-0.209859	0.412069	0.165645	0.0884406
ENSDARG00000017162	CABZ01076801.1	KIF3C - kinesin family member 3C	3	-0.768512	-0.268911	0.490332	-0.0824634	-0.0220928
ENSDARG00000002167	cacnb1	cacnb1 - calcium channel, voltage-dependent, beta 1 subunit	3	-0.70384	-0.0189415	0.639847	0.164252	-0.0322399
ENSDARG00000031075	cadm1a	cadm1a - cell adhesion molecule 1a	3	-0.631853	0.198697	0.356566	0.439675	0.19916
ENSDARG00000009930	cadm2a	cadm2a - cell adhesion molecule 2a	3	-1.10807	-0.109077	0.670969	0.21793	0.172833
ENSDARG00000056590	calca	calca - calcitonin/calcitonin-related polypeptide, alpha	3	-0.856835	-0.251557	0.535411	0.281726	0.155729
ENSDARG00000053617	camk2a	camk2a - calcium/calmodulin-dependent protein kinase II alpha	3	-1.07909	-0.00888621	0.904314	-0.162447	-0.113237
ENSDARG00000045948	cap2	cap2 - CAP, adenylate cyclase-associated protein, 2	3	-0.454708	-0.263228	0.952	0.211726	-0.172827
ENSDARG00000068191	cdh15	cdh15 - cadherin 15, M-cadherin	3	-1.05255	1.34765	0.528066	0.0200796	0.242297
ENSDARG00000009021	chrna1	chrna1 - cholinergic receptor, nicotinic, alpha polypeptide 1	3	-1.00604	0.184245	0.719282	-0.274895	0.0246402
ENSDARG00000006602	chrna2a	chrna2a - cholinergic receptor, nicotinic, alpha polypeptide 2a	3	-0.730776	-0.300327	0.462405	0.620109	0.193875
ENSDARG00000057025	chrna2b	chrna2b - cholinergic receptor, nicotinic, alpha polypeptide 2b	3	-0.700299	-0.15556	0.481889	0.0359666	-0.011906
ENSDARG00000003420	chrna5	chrna5 - cholinergic receptor, nicotinic, alpha 5	3	-0.609053	0.318635	0.335498	0.549833	0.307329
ENSDARG00000069660	chrnb1	chrnb1 - cholinergic receptor, nicotinic, beta 1	3	-1.16977	0.478691	1.01167	0.546351	0.0813505
ENSDARG00000037865	cln3	CLN3 - ceroid-lipofuscinosis, neuronal 3	3	-0.269085	0.0726945	0.452582	0.173416	-0.0733373
ENSDARG00000031720	clstn1	clstn1 - calsyntenin 1	3	-0.833871	-0.250791	0.607918	0.00660629	0.0802036
ENSDARG00000074480	cnksr2a	cnksr2 - connector enhancer of kinase suppressor of Ras 2	3	-0.926435	-0.15429	0.966371	0.128169	0.145224
ENSDARG00000074524	CNTNAP1	CNTNAP1 - contactin associated protein 1	3	-0.60435	-0.126278	0.434153	-0.131499	0.136138
ENSDARG00000003395	col4a3	col4a3 - collagen, type IV, alpha 3	3	-0.90577	0.178442	1.11767	0.314883	0.0341376
ENSDARG00000002831	col4a4	col4a4 - collagen, type IV, alpha 4	3	-0.82097	0.00251248	0.804256	0.334912	-0.134923
ENSDARG00000024492	col9a2	col9a2 - procollagen, type IX, alpha 2	3	-0.561286	-0.124224	1.07696	0.187835	0.0456212
ENSDARG00000019692	colq	COLQ of asymmetric acetylcholinesterase	3	-0.734456	0.124045	0.690796	0.0266045	0.00499122
ENSDARG00000040991	cttnbp2	cttnbp2 - cortactin binding protein 2	3	-0.451859	-0.196857	0.573972	0.103077	0.0345324
ENSDARG00000003290	dab1b	dab1b - disabled homolog 1b	3	-0.686271	-0.270519	0.396235	0.265828	0.115621
ENSDARG00000021895	disc1	disc1 - disrupted in schizophrenia 1	3	-0.484729	-0.165685	0.335387	0.485869	0.296213
ENSDARG00000042296	dlx5a	dlx5a - distal-less homeobox gene 5a	3	-0.720091	0.409576	0.259594	0.201801	0.219264
ENSDARG00000008487	dmd	dmd - dystrophin	3	-0.263301	0.294895	1.0181	0.54963	-0.00318908
ENSDARG00000059311	dpysl5b	dpysl5b - dihydropyrimidinase-like 5b	3	-1.01527	-0.309589	0.380074	0.520598	0.154429
ENSDARG00000011091	drd2b	drd2b - dopamine receptor D2b	3	-0.530231	0.00606029	0.547445	0.0514477	-0.0518277
ENSDARG00000031015	dtna	dtna - dystrobrevin, alpha	3	-1.02515	-0.0991909	0.690375	0.138803	0.0131857
ENSDARG00000055115	dtnbp1a	dtnbp1a - dystrobrevin binding protein 1a	3	-0.867517	0.00274533	0.348011	0.021432	0.0942492
ENSDARG00000010515	dvl1a	dvl1a - dishevelled, dsh homolog 1a	3	-0.505349	0.0716408	0.708568	0.231986	0.078338
ENSDARG00000020080	ek1	ek1 - eph-like kinase 1	3	-0.389445	-0.142652	0.697837	0.238817	0.203745
ENSDARG00000010767	epha4l	epha4l - eph receptor A4, like	3	-0.912281	0.0978635	1.13765	0.130703	-0.00100351
ENSDARG00000021539	ephb2b	EPHB2 - EPH receptor B2	3	-0.744842	-0.173873	1.16829	0.292123	-0.126808
ENSDARG00000009941	erc1a	erc1a - ELKS/RAB6-interacting/CAST family member 1a	3	-0.418754	-0.182133	0.365889	0.164482	0.222285
ENSDARG00000010270	fezf1	fezf1 - FEZ family zinc finger 1	3	-0.754979	0.365514	0.306166	-0.0974062	0.0748145
ENSDARG00000039615	fgf8b	fgf8b - fibroblast growth factor 8 b	3	-0.905218	-0.025179	0.440169	0.039888	-0.0467592
ENSDARG00000075027	fgfr1bl	fgfr1bl - fibroblast growth factor receptor 1b, like	3	-0.432196	-0.168064	0.658295	0.0214443	0.0807306
ENSDARG00000061042	gabbr2	GABBR2 - gamma-aminobutyric acid B receptor, 2	3	-0.682872	-0.329566	0.636744	0.0779976	0.0489558
ENSDARG00000090883	gabra3	GABRA3 - gamma-aminobutyric acid A receptor, alpha 3	3	-0.586087	-0.489155	0.420873	0.442614	0.196342
ENSDARG00000090808	GABRA3 (1 of 2)	CABZ01113152.1	3	-0.71977	0.283954	0	0.314231	0.272813
ENSDARG00000023771	gabrb3	GABRB3 - gamma-aminobutyric acid A receptor, beta 3	3	-1.04586	0.208385	0.330366	-0.295908	-0.118814
ENSDARG00000039697	gb:bc139653	KIAA1598 - KIAA1598	3	-0.573652	0.0359173	0.16328	0.268167	0.176071
ENSDARG00000090456	GPC1 (2 of 3)	GPC6 - glypican 6	3	-0.479087	-0.149565	0.383264	-0.0704293	0.023154
ENSDARG00000090585	gpc1b	GPC1 - glypican 1	3	-0.854244	-0.00995528	0.735241	0.0471421	0.0136289
ENSDARG00000077715	GRIK3	GRIK3 - glutamate receptor, ionotropic, kainate 3	3	-0.646834	-0.46278	0.277447	0.00582271	0.0378197
ENSDARG00000070620	grin2db	grin2db - glutamate receptor, ionotropic, N-methyl D-aspartate 2D, b	3	-0.461135	-0.397164	0.990521	0.345547	0.300916
ENSDARG00000007195	GRM2 (2 of 2)	GRM2 - glutamate receptor, metabotropic 2	3	-0.832868	-0.0891168	0.5021	-0.22195	-0.0155257
ENSDARG00000040156	grm4	GRM4 - glutamate receptor, metabotropic 4	3	-0.552833	-0.291113	0.424119	0.00588383	0.110159
ENSDARG00000010789	homer3	HOMER3 - homer homolog 3	3	-0.471387	-0.106753	0.1399	0.133576	0.246699
ENSDARG00000057721	hoxa1a	hoxa1a - homeo box A1a	3	-0.754737	0.0211548	0.607041	0.083821	0.121429
ENSDARG00000089083	itga7	CABZ01072241.1	3	-0.847281	-0.113178	1.39471	1.04318	0.481378
ENSDARG00000078717	itga8	ITGA8 - integrin, alpha 8	3	-0.418654	-0.159758	0.519409	0.00179848	-0.0677093
ENSDARG00000006314	itgav	itgav - integrin, alpha V	3	-0.978425	-0.237503	0.597015	0.0963973	0.107455
ENSDARG00000053232	itgb1b.1	itgb1b.1 - integrin, beta 1b.1	3	-0.454487	0.14849	0.431533	0.477477	0.383417
ENSDARG00000022689	itgb1b.2	itgb1b.2 - integrin, beta 1b.2	3	-0.468638	0.0476132	0.407547	0.358548	0.221036
ENSDARG00000061288	kcnc4	kcnc4 - potassium voltage-gated channel, Shaw-related subfamily, member 4	3	-1.27715	0.324708	0.890408	0.137997	0.0686892
ENSDARG00000079840	kcnma1a	KCNMA1 - potassium large conductance calcium-activated channel, subfamily M, alpha member 1	3	-0.333835	0.13782	0.522615	0.426613	0.255397
ENSDARG00000019753	kcnn3	KCNN3 - potassium intermediate/small conductance calcium-activated channel, subfamily N, member 3	3	-0.721965	0.313757	0.654824	0.263651	0.202817
ENSDARG00000060085	kcnq3	kcnq3 - potassium voltage-gated channel, KQT-like subfamily, member 3	3	-1.01609	-0.373618	0.538929	0.303111	0.178647
ENSDARG00000004648	kctd16a	kctd16a - potassium channel tetramerisation domain containing 16a	3	-0.646551	-0.0153309	0.773039	-0.1171	0.117602
ENSDARG00000073857	klf7a	klf7 - Kruppel-like factor 7	3	-0.625549	-0.0853812	0.839589	0.27994	0.164454
ENSDARG00000043821	klf7b	klf7l - Kruppel-like factor 7 , like	3	-0.601742	-0.130945	0.48974	0.234849	0.233972
ENSDARG00000045524	lamb1b	lamb1b - laminin, beta 1b	3	-1.08748	-0.00546654	0.667968	0.443698	0.449883
ENSDARG00000031715	lyn	lyn - v-yes-1 Yamaguchi sarcoma viral related oncogene homolog	3	-1.15081	0.0625615	0.748123	-0.276877	0.0102834
ENSDARG00000075565	lzts1	dkey-63d15.13 - dkey-63d15.13	3	-0.842875	0.0363746	0.603682	0.156374	0.0273399
ENSDARG00000090326	MAPK8IP1 (1 of 2)	MAPK8IP1 - mitogen-activated protein kinase 8 interacting protein 1	3	-0.93371	-0.0761462	0.902454	0.153731	0.230732
ENSDARG00000091191	MAPK8IP1 (2 of 2)	CU855901.3	3	-0.818995	-0.254035	0.366643	-0.10717	0.120128
ENSDARG00000010169	myd88	myd88 - myeloid differentiation primary response gene	3	-0.443888	0.0937201	0.178928	0.0344132	0.323403
ENSDARG00000061937	myo7aa	myo7aa - myosin VIIAa	3	-0.70649	0.232188	0.578617	0.130527	0.0843777
ENSDARG00000074552	ndufs7	ndufs7 - NADH dehydrogenase	3	-0.656439	-0.124795	0.310651	0.0186432	0.0904364
ENSDARG00000032984	ngfrb	ngfrl - nerve growth factor receptor like	3	-0.600252	0.110976	0.649653	0.546071	0.292379
ENSDARG00000077710	nlgn1	nlgn1 - neuroligin 1	3	-0.92801	-0.3645	0.517502	0.162476	0.104575
ENSDARG00000062581	nlgn3a	nlgn3a - neuroligin 3a	3	-0.373297	-0.178142	0.419324	-0.00830755	0.192587
ENSDARG00000043864	nptnb	nptnb - neuroplastin b	3	-0.940951	-0.258639	0.440893	-0.00584023	0.127234
ENSDARG00000071860	nrn1a	nrn1 - neuritin 1	3	-0.641549	-0.303794	0.784259	0.109495	0.14909
ENSDARG00000059897	ntrk2a	ntrk3a - neurotrophic tyrosine kinase, receptor, type 3a	3	-0.695181	-0.0414444	0.615992	0.287712	0.145175
ENSDARG00000007015	olfm2b	OLFM2 - olfactomedin 2	3	-0.857341	0.12113	0.361418	0.25712	0.159635
ENSDARG00000016695	p2rx1	p2rx1 - purinergic receptor P2X, ligand-gated ion channel, 1	3	-0.628337	0.0310178	0.0717456	0.0432308	0.243471
ENSDARG00000029718	p2rx3b	p2rx3b - purinergic receptor P2X, ligand-gated ion channel, 3b	3	-1.52083	0.353202	0.749869	0.0232804	0.23532
ENSDARG00000076845	P2RY1	P2RY1 - purinergic receptor P2Y, G-protein coupled, 1	3	-0.674735	0.144621	0.0926684	0.457421	0.0993139
ENSDARG00000052232	pcdh15a	pcdh15a - protocadherin 15a	3	-0.6183	0.264087	0.167485	-0.09256	-0.0524325
ENSDARG00000079064	PDE2A (1 of 2)	PDE2A - phosphodiesterase 2A, cGMP-stimulated	3	-0.478271	0.27181	0.816645	0.610832	0.399039
ENSDARG00000091508	PDE2A (2 of 2)	CABZ01079081.2	3	-0.672224	-0.0408423	0.549508	0.62938	0.204419
ENSDARG00000032990	plxnb3	plxnb3 - plexin B3	3	-0.473513	-0.274084	0.661123	0.305572	0.034209
ENSDARG00000015278	plxnc1	plxnc1 - plexin C1	3	-1.12584	-0.146324	0.47353	0.0470754	0.0554635
ENSDARG00000013000	ppfia2	PPFIA2 - protein tyrosine phosphatase, receptor type, f polypeptide , alpha 2	3	-1.14411	-0.212373	0.941601	0.258692	0.207504
ENSDARG00000071437	ptprc	ptprc - protein tyrosine phosphatase, receptor type, C	3	-1.21107	0.102662	0.975537	0.241039	0.0918473
ENSDARG00000035970	ptprn2	ptprn2 - protein tyrosine phosphatase, receptor type, N polypeptide 2	3	-0.466099	0.0941424	0.640319	0.0321866	0.169212
ENSDARG00000043835	rab3ab	rab3ab - RAB3A, member RAS oncogene family, b	3	-0.657042	-0.341999	0.652794	0.0355363	-0.169691
ENSDARG00000062328	rasgrp2	RASGRP2	3	-0.600436	0.151486	0.413063	-0.0239175	0.0958584
ENSDARG00000014891	robo2	ROBO2	3	-0.64152	-0.452685	0.650897	0.536292	0.134706
ENSDARG00000042646	ROBO3 (2 of 3)	ROBO3	3	-0.479859	-0.299357	0.843	-0.0277627	0.0602564
ENSDARG00000057927	rps6ka3b	rps6ka3b - ribosomal protein S6 kinase, polypeptide 3b	3	-0.351618	0.0207028	0.286717	0.141766	0.0725137
ENSDARG00000044601	rtn4a	rtn4a - reticulon 4a	3	-0.792914	-0.00417108	0.701451	0.156541	-0.0582223
ENSDARG00000060222	scn1ba	scn1ba - sodium channel, voltage-gated, type I, beta a	3	-1.44656	0.149876	0.725857	-0.0751275	0.0357688
ENSDARG00000036571	sema3e	sema3e - sema domain, immunoglobulin domain 3E	3	-0.45698	-0.0945344	0.529181	0.197218	0.128484
ENSDARG00000011163	sema3fa	sema3fa - semaphorin 3fa	3	-0.673065	-0.069486	0.384901	0.372335	-0.0876144
ENSDARG00000077103	sema4aa	SEMA4A 4A	3	-1.06667	0.255662	0.493249	0.155494	0.218709
ENSDARG00000067801	SEMA4D	SEMA4D - sema domain, immunoglobulin domain 4D	3	-0.735035	-0.06576	0.827632	0.118176	-0.207624
ENSDARG00000058821	sema5a	sema5a - sema domain, seven thrombospondin repeats 5A	3	-0.549136	-0.179701	0.652029	0.312236	0.0283494
ENSDARG00000013843	sept5a	sept5a - septin 5a	3	-0.830522	-0.286639	0.581745	0.268005	0.136725
ENSDARG00000068787	slc6a17	slc6a17 - solute carrier family 6, member 17	3	-1.13052	-0.216072	0.547798	0.623005	0.267123
ENSDARG00000019353	SPARC	sparc - secreted acidic cysteine rich glycoprotein	3	-0.718587	-0.0426627	0.490659	0.0791887	0.207259
ENSDARG00000018788	st8sia2	st8sia2 - ST8 alpha-N-acetyl-neuraminide alpha-2,8-sialyltransferase 2	3	-0.606239	-0.183998	0.632362	0.223918	0.0773504
ENSDARG00000018699	st8sia4	st8sia4 - ST8 alpha-N-acetyl-neuraminide alpha-2,8-sialyltransferase 4	3	-0.494098	-0.0523366	0.57275	0.217552	0.238029
ENSDARG00000060595	STRN	STRN - striatin, calmodulin binding protein	3	-0.501709	-0.313982	0.316208	0.17988	0.118791
ENSDARG00000090540	sv2bb	sv2b - synaptic vesicle glycoprotein 2 b	3	-0.455489	-0.110209	0.327705	0.297255	0.0689637
ENSDARG00000059997	sv2c	sv2c - synaptic vesicle glycoprotein 2C	3	-0.949872	0.198402	0.497731	0.266974	0.00695433
ENSDARG00000075204	SYNDIG1	TMEM90B - transmembrane protein 90B	3	-0.511721	0.225454	0.432726	0.218016	0.257514
ENSDARG00000086156	SYNPO	SYNPO - synaptopodin	3	-0.375089	-0.181104	0.483803	0.44386	0.034401
ENSDARG00000077356	SYPL1	SYPL1 - synaptophysin-like 1	3	-0.985636	-0.03216	0.641753	0.0439463	0.194738
ENSDARG00000030614	syt1a	syt1a - synaptotagmin Ia	3	-0.775541	-0.364131	0.549917	0.120261	0.274893
ENSDARG00000031463	SYT6 (1 of 2)	SYT6 - synaptotagmin VI	3	-0.703413	0.208273	0.403369	0.00835945	-0.0551341
ENSDARG00000076730	syt6a	syt6a - synaptotagmin VIa	3	-0.545769	-0.0345601	0.510631	-0.145087	0.104924
ENSDARG00000075436	sytl2	SYTL2 - synaptotagmin-like 2	3	-0.75001	0.0558451	0.424882	0.343433	-0.255283
ENSDARG00000061956	SYTL2 (1 of 2)	SYTL2 - synaptotagmin-like 2	3	-0.591559	-0.0883081	0.735065	-0.00293413	0.0656292
ENSDARG00000044271	TLN2 (2 of 2)	TLN2 - talin 2	3	-0.432451	-0.166303	0.449935	0.516106	0.0174905
ENSDARG00000021916	vax1	vax1 - ventral anterior homeobox 1	3	-0.811664	0.419159	0.881401	0.377672	0.196004
ENSDARG00000045971	vegfaa	vegfaa - vascular endothelial growth factor Aa	3	-0.644129	0.462751	0.91286	1.00149	0.496977
ENSDARG00000034700	vegfab	vegfab - vascular endothelial growth factor Ab	3	-1.24978	-0.250217	0.949729	0.735905	0.906703
ENSDARG00000011855	AAK1 (1 of 2)	AAK1 - AP2 associated kinase 1	4	-0.801088	-0.100657	0.41657	-0.196038	-0.297149
ENSDARG00000061117	AGAP2	AGAP2 - ArfGAP with GTPase domain, ankyrin repeat and PH domain 2	4	-0.402849	-0.418685	-0.0773497	-0.375346	0.0418111
ENSDARG00000054320	AP2A1	AP2A1 - adaptor-related protein complex 2, alpha 1 subunit	4	-0.266062	-0.167822	0.155177	-0.25853	-0.340577
ENSDARG00000056511	arr3a	arr3l - arrestin 3, retinal , like	4	-0.71701	-0.04163	0.892978	-2.08228	-0.803707
ENSDARG00000056609	atad1b	atad1b - ATPase family, AAA domain containing 1b	4	-0.455866	-0.104906	-0.260116	-0.568303	-0.235492
ENSDARG00000090818	CACFD1	chromosome 9 open reading frame 7	4	-0.525477	-0.733076	0.338148	-0.906907	-0.385522
ENSDARG00000057296	cbln1	cbln1 - cerebellin 1 precursor	4	-1.17048	-0.31436	0.150095	-0.440132	0.0983338
ENSDARG00000044573	cdc42	cdc42 - cell division cycle 42	4	-0.411402	-0.0951108	0.130533	-0.255367	-0.148888
ENSDARG00000087554	cdk1	cdk1 - cyclin-dependent kinase 1	4	-0.264264	-0.123348	0.0773831	-0.33035	-0.73481
ENSDARG00000021124	cfl1	cfl1 - cofilin 1	4	-0.87299	0.0582607	0.259091	-0.458909	-0.410901
ENSDARG00000011113	chrna10	chrna10 - cholinergic receptor, nicotinic, alpha 10	4	0	0	0	-0.897528	-0.208884
ENSDARG00000052764	chrnb3a	chrnb3a - cholinergic receptor, nicotinic, beta polypeptide 3a	4	-0.655618	-0.285479	0.0276091	-0.421209	-0.0961801
ENSDARG00000019342	chrnd	chrnd - cholinergic receptor, nicotinic, delta polypeptide	4	-1.36339	0.288232	0.521158	-0.638286	-0.351341
ENSDARG00000032626	cib2	cib2 - calcium and integrin binding family member 2	4	-0.455705	-0.460133	-0.321527	-0.17331	-0.0126038
ENSDARG00000045618	clta	clta - clathrin, light chain	4	-0.197667	-0.057096	-0.117811	-0.41549	-0.279985
ENSDARG00000045685	cntn1b	cntn1b - contactin 1b	4	-0.151296	-0.494709	0.168686	-0.678984	-0.116083
ENSDARG00000073699	COL9A1 (2 of 2)	COL9A1 - collagen, type IX, alpha 1	4	-0.391668	-0.774212	0.0726995	-0.504003	-0.14294
ENSDARG00000059978	cplx4a	cplx4a - complexin 4a	4	0	0	0	-0.487325	-0.516697
ENSDARG00000056742	crmp1	crmp1 - collapsin response mediator protein 1	4	-1.16406	-0.540572	0.315771	-0.769818	-0.187788
ENSDARG00000075712	CTBP2	CTBP2 - C-terminal binding protein 2	4	-0.291538	-0.202518	0.666716	-0.288023	-0.285793
ENSDARG00000032083	dpysl2b	dpysl2b - dihydropyrimidinase-like 2b	4	-0.646883	-0.52062	0.261777	-0.125687	-0.18082
ENSDARG00000057316	dpysl4	dpysl4 - dihydropyrimidinase-like 4	4	-0.432544	-0.726248	0.429549	-0.614799	-0.553888
ENSDARG00000087681	DRAXIN (2 of 2)	C1orf187 - chromosome 1 open reading frame 187	4	-0.699785	0	0	-0.13794	0.129223
ENSDARG00000071492	fbxo45	fbxo45 - F-box protein 45	4	-0.493562	-0.229227	0.169079	-0.315828	-0.104663
ENSDARG00000086257	FP102463.1	FP102463.1	4	-0.457984	0.0268821	0.278798	-0.525744	-0.0890323
ENSDARG00000070730	gabra5	gabra5 - gamma-aminobutyric acid A receptor, alpha 5	4	-0.227144	-0.484853	0.142932	-0.250919	-0.0427022
ENSDARG00000058103	glra4b	glra4b - glycine receptor, alpha 4b	4	-0.656572	-0.331743	-0.824421	-0.637955	-0.0121616
ENSDARG00000052782	glrba	glrba - gylcine receptor, beta a	4	0	-0.469017	0	-0.325823	-0.482342
ENSDARG00000075764	grik5	grik5 - glutamate receptor, ionotropic, kainate 5	4	-0.957645	-0.427519	0.132126	-0.0682132	0.00601682
ENSDARG00000010478	hsp90aa1.1	hsp90a.1 - heat shock protein 90-alpha 1	4	-0.684957	0.920009	0.10456	-1.36455	-0.844782
ENSDARG00000024746	hsp90aa1.2	hsp90a.2 - heat shock protein 90-alpha 2	4	-1.38285	-0.444349	0.80345	-1.11236	-0.372656
ENSDARG00000037403	HSPA8 (1 of 2)	hspa8l - heat shock protein 8-like	4	-0.494131	-0.211706	0.38941	-0.336569	-0.272605
ENSDARG00000005034	ispd	ISPD - isoprenoid synthase domain containing	4	-0.680074	-0.239203	0.513995	-0.458137	-0.117198
ENSDARG00000086838	ITGA2 (2 of 2)	ITGA2	4	-0.943949	-0.264072	-0.0439645	-0.89841	-0.208707
ENSDARG00000053542	kctd12.2	kctd12.2 - potassium channel tetramerisation domain containing 12.2	4	-0.84075	-0.00771842	0.100681	-0.554524	-0.311648
ENSDARG00000087538	kif3a	kif3a - kinesin family member 3A	4	-0.481938	-0.103997	0.238941	-0.415157	-0.187502
ENSDARG00000027322	lin7c	lin7c - lin-7 homolog C	4	-0.509745	-0.0125844	0.16499	-0.113762	-0.0902217
ENSDARG00000027552	mapk1	mapk1 - mitogen-activated protein kinase 1	4	-0.364218	-0.124133	0.0930649	-0.336001	-0.204656
ENSDARG00000062531	mapk8ip3	mapk8ip3 - mitogen-activated protein kinase 8 interacting protein 3	4	-0.525653	-0.510365	0.258259	0.110297	-0.417344
ENSDARG00000058222	mpp4a	mpp4a - membrane protein, palmitoylated 4a	4	0	-0.277818	0.245289	-0.789637	-0.273626
ENSDARG00000004616	mtmr2	mtmr2 - myotubularin related protein 2	4	-0.673381	-0.297045	0.244791	-0.507904	-0.309555
ENSDARG00000009782	myh11a	myh11a - myosin, heavy polypeptide 11, smooth muscle a	4	-0.924332	-0.25645	0.452183	-0.705267	-0.36902
ENSDARG00000006281	myh11b	MYH11 - myosin, heavy chain 11, smooth muscle	4	-0.224123	-0.262999	-0.0337237	-0.322549	-0.149704
ENSDARG00000073732	myh14	ch211-120k19.2 - ch211-120k19.2	4	0.18028	-0.316903	-0.021165	-0.649925	-0.546664
ENSDARG00000043361	nck2b	nck2b - NCK adaptor protein 2b	4	-0.363866	0.0871809	0.181988	-0.200808	-0.140118
ENSDARG00000058212	ndnl2	ndnl2 - necdin-like 2	4	-0.339906	0.0289941	-0.134851	-0.493495	-0.358881
ENSDARG00000071596	neto1l	neto1l - neuropilin -like 1, like	4	-0.325175	-0.607495	0.117299	-0.198747	-0.212188
ENSDARG00000041023	NPTN (1 of 3)	CU469568.1	4	-0.291349	-0.472101	0.274431	-0.251195	0.0440434
ENSDARG00000089817	NPTN (3 of 3)	NPTN - neuroplastin	4	-0.522709	-0.234358	0.207156	-0.497257	-0.0157876
ENSDARG00000008127	pcdh15b	pcdh15b - protocadherin 15b	4	-0.269145	-0.209028	0.160536	-0.122641	-0.228981
ENSDARG00000042586	PCDH8	PCDH8 - protocadherin 8	4	-0.397908	-0.10264	-0.126786	-0.324295	0.0580462
ENSDARG00000012682	pfn2l	pfn2l - profilin 2 like	4	-1.08035	-0.0849141	0.229376	-0.80391	-0.646835
ENSDARG00000039490	pitpnaa	pitpna - phosphatidylinositol transfer protein, alpha	4	-0.684985	-0.531474	0.104552	-0.81703	-0.40237
ENSDARG00000044091	pitpnab	PITPNA - phosphatidylinositol transfer protein, alpha	4	-0.725731	-0.595627	0.503883	-0.528493	-0.206843
ENSDARG00000016809	prkacab	prkacab - protein kinase, cAMP-dependent, catalytic, alpha, genome duplicate b	4	-0.428451	-0.248172	0.0388658	-0.15115	-0.177389
ENSDARG00000034173	prkcq	prkcq - protein kinase C, theta	4	-0.198619	-0.0997429	0.328336	-0.456506	-0.395658
ENSDARG00000041878	rab11ba	rab11b - RAB11B, member RAS oncogene family	4	-0.357239	-0.167561	-0.0323975	-0.339314	-0.147367
ENSDARG00000023324	rab11bb	zgc:92772 - zgc:92772	4	-0.774242	-0.0554521	-0.153204	-0.0660778	-0.102789
ENSDARG00000067920	rab8a	rab8a - RAB8A, member RAS oncogene family	4	-0.907752	-0.472503	0.386618	-0.549654	-0.315496
ENSDARG00000004301	rhogb	rhogb - ras homolog gene family, member Gb	4	-0.58453	-0.341672	0.405706	-0.160015	-0.17508
ENSDARG00000019622	rims2a	rims2a - regulating synaptic membrane exocytosis 2a	4	-0.510571	-0.394713	0.410846	-0.0935177	-0.140751
ENSDARG00000010610	sarm1	sarm1 - sterile alpha and TIR motif containing 1	4	-0.455665	-0.508521	0.24297	-0.333638	-0.00278177
ENSDARG00000023600	sh3gl2	sh3gl2 - SH3-domain GRB2-like 2	4	-0.890913	-0.34534	0.209905	-0.208196	0.123479
ENSDARG00000055190	slc17a5	slc17a5 - solute carrier family 17 , member 5	4	-0.128255	-0.290164	-0.24741	-0.571793	-0.253071
ENSDARG00000090106	SLC17A7 (3 of 3)	SLC17A7 , member 7	4	-0.586792	-0.452527	0.437316	-0.204717	-0.378935
ENSDARG00000060506	sos2	SOS2 - son of sevenless homolog 2	4	-0.0976463	-0.459656	0.0415555	-0.167788	-0.333303
ENSDARG00000002732	spon2b	spon2b - spondin 2b, extracellular matrix protein	4	0	-0.257367	-0.309841	-0.698662	-0.0704102
ENSDARG00000060711	SV2B (2 of 3)	SV2B - synaptic vesicle glycoprotein 2B	4	-0.406727	-0.108404	0.409263	-0.306008	0.0127827
ENSDARG00000057427	sv2ba	SV2B - synaptic vesicle glycoprotein 2B	4	0	0	0.30472	-1.62039	-0.687977
ENSDARG00000056833	svopa	svopa - SV2 related protein homolog a	4	-0.33243	-0.864648	-0.204012	-0.266739	0.0778866
ENSDARG00000014871	syngr3a	syngr3 - synaptogyrin 3	4	-0.437943	-0.365994	0.169564	-0.200176	-0.143128
ENSDARG00000002230	sypb	sypb - synaptophysin b	4	-0.202878	-0.580225	0.0434915	-0.668116	-0.293289
ENSDARG00000037941	syt5a	syt5a - synaptotagmin Va	4	0	0	0	-0.371095	-0.963212
ENSDARG00000003994	syt9a	syt9a - synaptotagmin IXa	4	-0.741598	-0.175031	0.233133	-0.147542	0.0442384
ENSDARG00000027087	tgfb2	tgfb2 - transforming growth factor, beta 2	4	-0.640727	-0.232162	0.402634	-0.178571	-0.0693927
ENSDARG00000017901	tln2a	tln2 - talin 2	4	-0.127262	0.123295	0.570056	-0.448313	-0.46303
ENSDARG00000005625	tmem57a	tmem57a - transmembrane protein 57a	4	-0.520968	-0.69664	0.0311761	-0.253976	-0.00342279
ENSDARG00000020771	tnr	tnr - tenascin R	4	-0.304542	-0.768449	0.265508	-0.271088	-0.105423
ENSDARG00000027418	trappc4	trappc4 - trafficking protein particle complex 4	4	-0.528783	-0.248051	-0.144761	-0.284961	-0.188909
ENSDARG00000075295	TULP1 (1 of 2)	TULP1 - tubby like protein 1	4	0	0	-0.0847258	-1.01433	0.271973
ENSDARG00000052649	ube2i2	ube2i2 - ubiquitin-conjugating enzyme E2I2	4	-0.250185	-0.243221	-0.12934	-0.393896	-0.125379
ENSDARG00000025889	usp14	usp14 - ubiquitin specific protease 14	4	-0.566766	-0.00379389	0.0300733	-1.037	-0.73063
ENSDARG00000016163	usp33	usp33 - ubiquitin specific peptidase 33	4	-0.367092	-0.318342	0.160681	-0.332614	-0.0024816
ENSDARG00000031283	vamp1	vamp1 - vesicle-associated membrane protein 1	4	-0.361991	-0.453327	0.167367	-0.185741	-0.155813
ENSDARG00000075758	ywhabb	ywhabb - tyrosine 3-monooxygenase/tryptophan 5-monooxygenase activation protein, beta polypeptide b	4	-0.436814	-0.103293	-0.100297	-0.677712	-0.348107
ENSDARG00000037943	zgc:112484	zgc:112484 - zgc:112484	4	-0.331724	-0.0612434	0.180762	-0.246651	-0.189308
ENSDARG00000089350	zgc:165627	CCDC46 - coiled-coil domain containing 46	4	-0.255141	-0.048282	0.4232	-0.261722	-0.333816
ENSDARG00000075706	-	MYRIP - myosin VIIA and Rab interacting protein	5	-0.269377	-0.276522	0.227638	0.0315823	-0.0585546
ENSDARG00000061736	ank3a	ANK3	5	-0.126314	-0.502926	0.47117	0.690253	0.33827
ENSDARG00000077582	ank3b	ank3b - ankyrin 3b	5	-0.298246	-0.487917	0.969888	0.569165	0.162665
ENSDARG00000003512	anks1b	anks1b - ankyrin repeat and sterile alpha motif domain containing 1B	5	0.0857821	-0.23423	0.414025	-0.0145943	-0.154801
ENSDARG00000055543	appb	appb - amyloid beta precursor protein b	5	-0.406366	-0.283209	0.249733	0.0299849	0.0886463
ENSDARG00000060297	arhgap35	GRLF1 - glucocorticoid receptor DNA binding factor 1	5	0.319874	-1.01134	-0.139403	-0.00428089	-0.310171
ENSDARG00000043241	arrb1	arrb1 - arrestin, beta 1	5	-0.455963	-0.566504	0.370842	-0.148051	-0.0455558
ENSDARG00000071637	ASIC1 (2 of 2)	ACCN2 - amiloride-sensitive cation channel 2, neuronal	5	0	-0.690154	0	-0.0415314	0.0803007
ENSDARG00000008329	asic1a	accn2b - amiloride-sensitive cation channel 2 b	5	-0.0206753	-0.697501	-0.123285	0.153458	0.131192
ENSDARG00000006849	asic2	accn1 - amiloride-sensitive cation channel 1	5	-0.284622	-0.417242	0.146259	-0.117974	0.0396665
ENSDARG00000071678	atcaya	atcaya - ataxia, cerebellar, Cayman type a	5	0	-0.495351	0.160324	0.197898	0.287691
ENSDARG00000079161	BSN (1 of 3)	BSN	5	-0.39142	-1.02706	0.708991	0.48651	-0.0922751
ENSDARG00000086319	BSN (3 of 3)	CR847984.1	5	0	-0.258305	0.452531	0.0538889	-0.0609143
ENSDARG00000079679	BX088708.1	CCDC46 - coiled-coil domain containing 46	5	-0.308588	-0.303707	0.437913	-0.0938499	-0.117662
ENSDARG00000079670	BX255895.1	LRRC7 - leucine rich repeat containing 7	5	0.114056	-0.628294	0.516109	0.0460095	0.103477
ENSDARG00000059523	BX465851.1	RIMS4 - regulating synaptic membrane exocytosis 4	5	0	-0.254182	0.540253	-0.0416152	0.123734
ENSDARG00000075483	BX649314.1	PLXNA1 - plexin A1	5	-0.106504	-0.292208	0.423147	0.197443	0.0364647
ENSDARG00000019990	cabp1a	cabp1 - calcium binding protein 1	5	0	-0.355476	0.302554	-0.0504904	0.0307546
ENSDARG00000034011	CABZ01072856.1	GABRA2 A receptor, alpha 2	5	-0.210641	-0.56823	0.432649	0.0135537	-0.0203738
ENSDARG00000059134	CABZ01087549.1	CABZ01087549.1	5	0	-0.367371	0.0241155	0.251252	0.260586
ENSDARG00000087843	CABZ01092722.1	CNTN6 - contactin 6	5	-0.446182	-0.31472	0.316996	0.586989	0.0203115
ENSDARG00000018436	CABZ01096573.1	LPHN1 - latrophilin 1	5	0	-0.900288	0.535734	0.21404	-0.188606
ENSDARG00000086526	CABZ01102518.1	RELN - reelin	5	0	-0.647905	0.506781	0.412313	-0.0908724
ENSDARG00000088723	CABZ01114089.1	CABZ01114089.1	5	0.317398	-0.373666	0.39175	0.13298	0.0145679
ENSDARG00000008398	cacna1c	cacna1c - calcium channel, voltage-dependent, L type, alpha 1C subunit	5	-0.132707	-0.521629	0.390742	0.122852	0.0668306
ENSDARG00000024004	cacna1da	cacna1da - calcium channel, voltage-dependent, L type, alpha 1D subunit, a	5	-0.32772	-0.805143	0.837812	0.33943	0.120005
ENSDARG00000089913	cacna1g	CACNA1G - calcium channel, voltage-dependent, T type, alpha 1G subunit	5	0.156268	-0.572122	0.517864	0.0466659	0.0528308
ENSDARG00000070528	cacna1hb	CACNA1H - calcium channel, voltage-dependent, T type, alpha 1H subunit	5	0	-0.5397	0	0.352885	-0.06012
ENSDARG00000070522	cacna1i	cacna1i - calcium channel, voltage-dependent, T type, alpha 1I subunit	5	-0.0408759	-0.627784	0.566266	0.0504273	0.0636448
ENSDARG00000001881	cacnb3a	cacnb3a - calcium channel, voltage-dependent, beta 3a	5	0	-0.578187	0.124014	-0.224988	0.0775553
ENSDARG00000009738	cacnb4a	cacnb4a - calcium channel, voltage-dependent, beta 4a subunit	5	-0.294774	-0.194571	0.330473	0.238072	0.142006
ENSDARG00000042677	cadm1b	cadm1b - cell adhesion molecule 1b	5	0	-0.302033	0.0153004	0.475687	0.323458
ENSDARG00000016350	cap1	cap1 - Cap1 CAP, adenylate cyclase-associated protein 1	5	-0.258063	-0.448158	0.381285	0.0249831	-0.105425
ENSDARG00000037916	cdk5r1a	cdk5r1a - cyclin-dependent kinase 5, regulatory subunit 1a	5	0	-0.399592	0.531925	0.0104007	0.035621
ENSDARG00000032493	chn1	chn1 - chimerin 1	5	-0.0343168	-0.445017	-0.0640675	0.28757	0.262642
ENSDARG00000055577	chrm2a	chrm2a - cholinergic receptor, muscarinic 2a	5	0	-0.74392	0.616221	0.314421	0.228012
ENSDARG00000071091	chrm3a	chrm3a - cholinergic receptor, muscarinic 3a	5	0	-0.521977	0.354369	-0.0824955	0.17315
ENSDARG00000054497	chrna3	CHRNA3 - cholinergic receptor, nicotinic, alpha 3	5	0	-0.418055	0.4106	-0.000211678	0.215088
ENSDARG00000054680	chrna9	chrna9 - cholinergic receptor, nicotinic, alpha 9	5	0	-0.643398	0	0	0.0388871
ENSDARG00000022532	chrnb1l	BX649313.1	5	0.167978	-0.489398	0.659947	-0.0655223	0.246055
ENSDARG00000017790	chrnb2b	chrnb2b - cholinergic receptor, nicotinic, beta 2b	5	-0.197907	-0.636751	-0.0145496	-0.0127318	0.213543
ENSDARG00000019983	CHRNB4	CHRNB4 - cholinergic receptor, nicotinic, beta 4	5	0	-0.392953	0.109834	-0.0257912	0.088353
ENSDARG00000010280	clasp1a	CLASP1 - cytoplasmic linker associated protein 1	5	-0.136712	-0.441805	0.358194	-0.0761678	-0.248454
ENSDARG00000043662	cnih2	cnih2 - cornichon homolog 2	5	0	-0.627819	0.275701	-0.191582	0.050669
ENSDARG00000073707	cnksr2b	CNKSR2 - connector enhancer of kinase suppressor of Ras 2	5	0.0176471	-0.154376	0.527059	0.301593	0.23976
ENSDARG00000000472	cntn2	cntn2 - contactin 2	5	-0.370645	-0.567006	0.5911	0.285078	0.215426
ENSDARG00000011407	COL2A1 (1 of 2)	COL2A1 - collagen, type II, alpha 1	5	-0.232065	-0.461127	1.02336	0.574576	-0.0549778
ENSDARG00000069093	col2a1a	col2a1a - collagen type II, alpha-1a	5	-0.24772	-0.552788	1.08809	0.369765	-0.158945
ENSDARG00000012593	col5a1	COL5A1 - collagen, type V, alpha 1	5	-0.309126	-0.325992	0.874348	0.909191	0.0731625
ENSDARG00000031678	col5a2a	COL5A2 - collagen, type V, alpha 2	5	0.121027	-0.218675	0.265958	0.250654	0.0718088
ENSDARG00000060103	cpeb3	cpeb3 - cytoplasmic polyadenylation element binding protein 3	5	-0.130052	-0.117655	0.479954	0.262576	-0.0585672
ENSDARG00000061082	CR936337.1	ERC2 - ELKS/RAB6-interacting/CAST family member 2	5	-0.385191	-0.783866	0.777481	0.394012	0.0458405
ENSDARG00000062415	ctnnd2a	ctnnd2a - catenin , delta 2a	5	0.119529	-0.422839	0.287148	0.447789	0.175325
ENSDARG00000003779	ctnnd2b	ctnnd2b - catenin , delta 2b	5	0.221782	-0.205811	0.378965	0.325925	-0.203501
ENSDARG00000016494	ddc	ddc - dopa decarboxylase	5	0	-0.0699171	0.660148	0.345058	0.0599261
ENSDARG00000076691	dlg2	dlg2 - discs, large homolog 2	5	-0.276586	-0.901353	0.52393	-0.0363267	-0.128651
ENSDARG00000039385	dlg4	dlg4 - discs, large homolog 4	5	0	-0.505829	0.423535	0.0516154	0.127145
ENSDARG00000041926	DLG4 (2 of 2)	DLG4	5	-0.0682573	-0.26874	0.596818	0.163235	0.363003
ENSDARG00000020270	DNM2 (1 of 2)	DNM2 - dynamin 2	5	-0.222076	-0.27095	0.78026	0.128977	-0.268769
ENSDARG00000032238	dnm3	DNM3 - dynamin 3	5	-0.309788	-0.327946	0.0603726	0.0163102	0.307142
ENSDARG00000038974	DPYSL2 (2 of 2)	DPYSL2 - dihydropyrimidinase-like 2	5	-0.357719	-0.718883	0.255157	0.120017	0.0393131
ENSDARG00000056926	drd2a	drd2a - dopamine receptor D2a	5	0	-0.268071	0.612658	0.0499467	-0.0817009
ENSDARG00000001912	drd4-rs	drd4-rs - dopamine receptor D4 related sequence	5	-0.331606	-0.259289	0.350326	0.081785	0.132227
ENSDARG00000013020	dtnbb	dtnb - dystrobrevin, beta	5	0.00124787	-0.557466	0.31761	0.0245652	0.0656378
ENSDARG00000057223	efna5b	efna5b - ephrin A5b	5	-0.12243	-0.215413	0.436028	0.338813	0.203571
ENSDARG00000044029	efnb3a	EFNB3 - ephrin-B3	5	-0.092651	-0.13929	0.449999	-0.0825453	-0.224954
ENSDARG00000074372	elfn1b	elfn1 - extracellular leucine-rich repeat and fibronectin type III domain containing 1	5	-0.117443	-0.116171	0.374429	0.0540395	-0.034921
ENSDARG00000063695	FARP1 (1 of 2)	FARP1	5	0.36974	-1.04695	0.460849	-0.313573	-0.312003
ENSDARG00000018967	gabbr1a	gabbr1a - gamma-aminobutyric acid B receptor, 1a	5	-0.0562608	-0.39243	0.122676	0.272674	-0.00797272
ENSDARG00000016667	gabbr1b	gabbr1b - gamma-aminobutyric acid B receptor, 1b	5	-0.244051	-0.428852	0.560171	0.163685	0.189393
ENSDARG00000018935	GABRB2 (1 of 2)	GABRB2 A receptor, beta 2	5	0	-0.567821	0.645709	-0.0169553	-0.177535
ENSDARG00000059763	gabrd	gabrd - gamma-aminobutyric acid A receptor, delta	5	0	-0.395495	0.249661	0.0249566	-0.00540908
ENSDARG00000056957	GABRG1	GABRG1 - gamma-aminobutyric acid A receptor, gamma 1	5	0	-0.716123	1.04975	-0.159853	-0.211648
ENSDARG00000093411	gad1a	gad1a - glutamate decarboxylase 1a	5	-0.38059	-0.437285	0.1161	0.226182	-0.025968
ENSDARG00000042784	gdf7	gdf7 - growth/differentiation factor 7	5	-0.367061	-0.270511	0.309263	0	0.0469283
ENSDARG00000039959	gdnfa	gdnf - glial cell derived neurotrophic factor	5	-0.226267	-0.0826876	0.53564	0.230278	0.142751
ENSDARG00000013975	gfra1b	gfra1b - gdnf family receptor alpha 1b	5	-0.43579	-0.348289	0.484234	-0.0731891	0.0661847
ENSDARG00000087704	gfra3	GFRA3 - GDNF family receptor alpha 3	5	-0.366176	-0.249074	0.38372	0.303664	0.053973
ENSDARG00000012019	glra1	glra1 - glycine receptor, alpha 1	5	0.347207	-1.17455	0.356108	0.0424302	0.0671247
ENSDARG00000011066	GLRA3	GLRA3 - glycine receptor, alpha 3	5	-0.288953	-0.243677	0.733562	0.0498712	-0.0398958
ENSDARG00000037496	gria4a	gria4a - glutamate receptor, ionotropic, AMPA 4a	5	-0.130787	-0.839882	0.829244	0.0904576	0.205263
ENSDARG00000055302	grid2	grid2 - glutamate receptor, ionotropic, delta 2	5	-0.020058	-0.601817	0.330902	0.083457	0.152913
ENSDARG00000074515	GRIK2 (1 of 2)	GRIK2 - glutamate receptor, ionotropic, kainate 2	5	-0.524769	-0.596756	0.581391	0.482439	0.210329
ENSDARG00000026753	grik4	grik4 - glutamate receptor, ionotropic, kainate 4	5	0	-0.114026	0.435544	0.126375	0.177002
ENSDARG00000078151	GRIK5 (2 of 2)	GRIK5 - glutamate receptor, ionotropic, kainate 5	5	0	-0.862278	0.186228	0.0633202	0.0691864
ENSDARG00000025728	grin1b	grin1b - glutamate receptor, ionotropic, N-methyl D-aspartate 1b	5	0	-1.13614	0.664527	-0.0627544	0.270305
ENSDARG00000034493	grin2aa	grin2aa - glutamate receptor, ionotropic, N-methyl D-aspartate 2A, a	5	0.264741	-0.144664	0.621182	0.00526738	0.082087
ENSDARG00000079348	GRIN2B (2 of 2)	GRIN2B - glutamate receptor, ionotropic, N-methyl D-aspartate 2B	5	-0.232111	-0.508832	0.669072	0.412363	0.0901736
ENSDARG00000077560	grin2cb	GRIN2C - glutamate receptor, ionotropic, N-methyl D-aspartate 2C	5	0	-0.446787	0.101477	0.0995812	-0.0824521
ENSDARG00000026796	grm1a	grm1a - glutamate receptor, metabotropic 1a	5	0	-0.404888	0.300699	-0.165024	0.0932903
ENSDARG00000031712	grm3	grm3 - glutamate receptor, metabotropic 3	5	0	-1.16285	0.387107	0.173947	0.140061
ENSDARG00000075227	GRM5 (2 of 2)	GRM5 - glutamate receptor, metabotropic 5	5	0	-0.638371	0.134609	0.0563316	0.113479
ENSDARG00000074419	hcn4l	HCN4 - hyperpolarization activated cyclic nucleotide-gated potassium channel 4	5	0	-0.453473	0.559326	-0.0818071	0.102022
ENSDARG00000075792	iqsec3a	IQSEC3 - IQ motif and Sec7 domain 3	5	0	-0.943981	0.899066	-0.137829	-0.185095
ENSDARG00000093091	iqsec3b	IQSEC3 - IQ motif and Sec7 domain 3	5	0	-0.614352	0.469652	0.233144	-0.146622
ENSDARG00000071863	itgb1a	itgb1a - integrin, beta 1a	5	0.289291	-0.312184	0.206179	0.0844642	0.0301171
ENSDARG00000060095	KCNB1	KCNB1 - potassium voltage-gated channel, Shab-related subfamily, member 1	5	0	-0.53147	0.83721	0.0365517	0.130804
ENSDARG00000029916	KCNQ2 (1 of 3)	KCNQ2 - potassium voltage-gated channel, KQT-like subfamily, member 2	5	0	-0.673519	0.23814	0.282775	0.0651014
ENSDARG00000091130	KCNQ2 (3 of 3)	KCNQ2 - potassium voltage-gated channel, KQT-like subfamily, member 2	5	0	-0.637506	0.355312	0.167783	0.322976
ENSDARG00000060459	LRFN2 (1 of 2)	LRFN2 - leucine rich repeat and fibronectin type III domain containing 2	5	0	-0.578791	0.392606	0.243964	-0.0692311
ENSDARG00000070074	lrp8	LRP8 - low density lipoprotein receptor-related protein 8, apolipoprotein e receptor	5	-0.21898	-0.76157	0.503318	0.162403	0.0652146
ENSDARG00000069402	lrrc4.1	lrrc4.1 - leucine rich repeat containing 4.1	5	-0.435659	-0.676089	0.698618	0.286918	0.018867
ENSDARG00000059535	LRRTM4 (1 of 4)	LRRTM4 - leucine rich repeat transmembrane neuronal 4	5	0	-0.484472	0.366586	0.118049	0.117564
ENSDARG00000078839	LRRTM4 (3 of 4)	LRRTM4 - leucine rich repeat transmembrane neuronal 4	5	0.0866596	-0.436469	0.428586	0.287351	-0.0232896
ENSDARG00000021590	magi2	magi2 - membrane associated guanylate kinase, WW and PDZ domain containing 2	5	-0.339489	-0.285944	0.629309	0.265176	0.0663362
ENSDARG00000073769	MAGI2 (2 of 2)	MAGI2 - membrane associated guanylate kinase, WW and PDZ domain containing 2	5	-0.0751509	-0.4345	0.143512	0.257927	-0.0610459
ENSDARG00000027602	mb21d2b	LRFN1 - leucine rich repeat and fibronectin type III domain containing 1	5	-0.0982264	-0.748499	0.323327	0.349012	0.0761797
ENSDARG00000001220	mycbp2	mycbp2 - MYC binding protein 2	5	-0.391075	-0.530591	0.49811	-0.0437411	-0.204588
ENSDARG00000001014	MYH9 (1 of 2)	MYH9 - myosin, heavy chain 9, non-muscle	5	0.000292904	-0.500824	0.483261	0.319026	-0.434024
ENSDARG00000058771	Nav1	NAV1 - neuron navigator 1	5	0.238651	-0.556937	0.606688	0.499221	-0.176067
ENSDARG00000056181	ncam1a	ncam1a - neural cell adhesion molecule 1a	5	0.0416906	-0.526573	0.69758	0.546396	-0.000997691
ENSDARG00000074262	nck1a	NCK1 - NCK adaptor protein 1	5	-0.442371	-0.329568	0.0919154	0.0269191	0.155088
ENSDARG00000061099	nfasca	nfasca - neurofascin homolog a	5	0.343987	-0.452232	0.363363	0.162404	0.073494
ENSDARG00000077761	nlgn4b	nlgn4b - neuroligin 4b	5	0.209042	-0.840781	0.128936	0.577116	0.148307
ENSDARG00000063635	nrxn1b	nrxn1b - neurexin 1b	5	-0.352251	-0.364868	0.673199	0.332245	0.155177
ENSDARG00000061506	nsmfb	nelf - nasal embryonic LHRH factor	5	0.0921624	-0.352449	0.425255	0.270983	0.255303
ENSDARG00000004586	ntrk1	ntrk1 - neurotrophic tyrosine kinase, receptor, type 1	5	-0.14323	-0.168383	0.419481	0.184932	0.0397496
ENSDARG00000059645	ntrk2b	ntrk2b - neurotrophic tyrosine kinase, receptor, type 2b	5	0	-0.783745	0.563612	0.0288211	0.0300942
ENSDARG00000041660	oprd1a	oprd1a - opioid receptor, delta 1a	5	0	-0.390456	0.275208	-0.0424261	-0.00947428
ENSDARG00000030832	otof	otof - otoferlin	5	0.289102	-0.539568	0.209213	0.221728	0.131601
ENSDARG00000020581	OTOF (1 of 2)	OTOF - otoferlin	5	-0.25399	-0.287728	0.461349	0.276648	0.200094
ENSDARG00000063299	pcloa	PCLO	5	-0.32299	-0.658441	0.647409	0.599702	0.135152
ENSDARG00000073757	pdzrn3a	PDZRN3 - PDZ domain containing ring finger 3	5	-0.237081	-0.117618	0.217285	0.249297	0.0398464
ENSDARG00000012866	picalm	picalm - phosphatidylinositol binding clathrin assembly protein	5	-0.136848	-0.397883	0.256183	0.093984	0.0208778
ENSDARG00000014137	picalml	picalml - phosphatidylinositol binding clathrin assembly protein, like	5	-0.350616	-0.439719	0.141251	0.0506139	0.0103465
ENSDARG00000036985	plxnb2b	plxnb2b - plexin b2b	5	0.173813	-0.132106	0.618074	0.430436	0.112186
ENSDARG00000089367	PRRT2	PRRT2 - proline-rich transmembrane protein 2	5	-0.394091	-0.617079	0.208646	0.512984	0.334029
ENSDARG00000053210	psd3l	psd3l - pleckstrin and Sec7 domain containing 3, like	5	-0.0300798	-0.417607	0.244481	-0.00601602	0.172514
ENSDARG00000042803	rab3b	rab3b - RAB3B, member RAS oncogene family	5	0	-0.449142	0.248751	-0.0510518	0.101626
ENSDARG00000005482	rapgef2	RAPGEF2 2	5	-0.143069	-0.164863	0.474119	0.444833	0.100412
ENSDARG00000038188	RELN (1 of 4)	RELN - reelin	5	0.515213	-0.953849	0.699664	0.499829	0.0415793
ENSDARG00000077935	relnl	relnl - reelin, like	5	0.201439	-0.797396	-0.050081	0.385287	0.0923973
ENSDARG00000074680	rims1a	rims1a - regulating synaptic membrane exocytosis 1a	5	-0.0242514	-0.558051	0.0292052	0.278353	-0.00319353
ENSDARG00000091823	RIMS2 (4 of 4)	CABZ01084869.1	5	0	-0.723513	0.311869	0.207945	-0.357685
ENSDARG00000062305	rims3	rims3 - regulating synaptic membrane exocytosis 3	5	0	-0.480747	0.416454	0.125108	0.00740386
ENSDARG00000028469	RPS6KA2	RPS6KA2 - ribosomal protein S6 kinase, 90kDa, polypeptide 2	5	0	-0.746184	-0.127321	-0.0701058	0.0102247
ENSDARG00000060551	RPS6KA5	RPS6KA5 - ribosomal protein S6 kinase, 90kDa, polypeptide 5	5	0.174412	-0.301395	0.181185	0.366042	-0.0424923
ENSDARG00000071252	scn1bb	scn1bb - sodium channel, voltage-gated, type I, beta b	5	0	-0.338537	0.59035	0.0239261	-0.127195
ENSDARG00000062359	scn3b	scn3b - sodium channel, voltage-gated, type III, beta	5	0	-0.325108	0.325375	0.0641514	0.172886
ENSDARG00000042545	sema3ga	sema3ga - semaphorin 3ga	5	-0.225519	-0.175699	0.578311	0.523197	0.269954
ENSDARG00000043028	sema6a	sema6a - sema domain, transmembrane domain 6A	5	0.331274	-0.770407	0.452757	0.601508	0.18197
ENSDARG00000000189	sema6e	sema6e - sema domain, transmembrane domain 6E	5	-0.0170111	-0.581455	0.607232	0.186951	-0.0388096
ENSDARG00000060539	SHANK1 (1 of 2)	SHANK1 - SH3 and multiple ankyrin repeat domains 1	5	-0.0352137	-0.861874	0.469779	0.259506	0.0501827
ENSDARG00000062144	shank3a	ch211-218n12.1 - ch211-218n12.1	5	0	-0.230664	0.513647	-0.0147858	-0.0862305
ENSDARG00000063054	shank3b	shank3b - SH3 and multiple ankyrin repeat domains 3b	5	-0.312615	-0.439691	0.724848	-0.0561322	0.022113
ENSDARG00000052642	SHISA9 (2 of 2)	SHISA9	5	0	-0.0865529	1.12059	0.047402	0.31177
ENSDARG00000015110	slc18a2	slc18a2 - solute carrier family 18 , member 2	5	0.0283969	0.0308155	0.585477	0.0981673	0.232528
ENSDARG00000039528	slit1b	slit1b - slit homolog 1b	5	0.0774491	-0.317276	0.261483	0.548582	0.446112
ENSDARG00000045094	SMAD4 (3 of 6)	dkey-222b8.1 - dkey-222b8.1	5	-0.272595	-0.167072	0.457105	0.430176	0.11786
ENSDARG00000055252	SNAP23 (2 of 2)	SNAP23 - synaptosomal-associated protein, 23kDa	5	-0.0855437	-0.0834625	0.374424	0.242827	0.156294
ENSDARG00000057448	SRCIN1 (1 of 2)	SRCIN1 - SRC kinase signaling inhibitor 1	5	-0.246528	-0.497817	0.396131	0.188904	0.145021
ENSDARG00000002656	stxbp5a	stxbp5a - syntaxin binding protein 5a	5	0.366612	-0.524171	0.246992	-0.195104	-0.0574866
ENSDARG00000086965	SV2C (2 of 2)	SV2C - synaptic vesicle glycoprotein 2C	5	0	-0.558163	0	0	-0.251031
ENSDARG00000009499	syne1a	syne1a - spectrin repeat containing, nuclear envelope 1a	5	-0.26009	-0.318526	0.360537	0.0800288	-0.227737
ENSDARG00000063068	syne1b	SYNE1 - spectrin repeat containing, nuclear envelope 1	5	-0.0836669	-0.582497	0.736623	0.113915	-0.12381
ENSDARG00000045750	syt10	syt10 - synaptotagmin X	5	0	-0.575456	0.671082	0.0663662	0.114442
ENSDARG00000060741	SYT17	SYT17 - synaptotagmin XVII	5	0	-0.258776	0.770634	9.67053e-05	0.0394167
ENSDARG00000075830	syt3	SYT3 - synaptotagmin III	5	0	-0.493543	0.342164	0.263521	-0.0738577
ENSDARG00000063568	SYT7 (1 of 2)	SYT7 - synaptotagmin VII	5	0.0386194	-0.221271	0.244346	0.603694	0.114253
ENSDARG00000041502	TGF-beta 1	tgfb1a - transforming growth factor, beta 1a	5	-0.162306	-0.134747	0.630102	0.34197	0.247547
ENSDARG00000079858	tmem163a	tmem163 - transmembrane protein 163	5	0.128586	-0.226022	0.360356	0.0609861	0.0897236
ENSDARG00000068149	tprg1l	tprg1l - tumor protein p63 regulated 1-like	5	-0.248278	-0.49589	0.528596	0.0810557	-0.144962
ENSDARG00000039123	trim9	trim9 - tripartite motif-containing 9	5	-0.270363	-0.242715	0.0379169	0.304226	0.0481155
ENSDARG00000087214	UNC13A (2 of 5)	UNC13A	5	0	-0.527441	0	0.298766	0.11531
ENSDARG00000091647	UNC13A (5 of 5)	CABZ01080014.1	5	0.165878	-0.402644	0.570914	0.309816	0.147775
ENSDARG00000069731	unc13c	unc13c - unc-13 homolog C	5	-0.218016	-0.462071	0.472896	0.399261	0.171794
ENSDARG00000053220	UNC13C (1 of 4)	CU856137.1 - LOC566456 protein	5	-0.248788	-0.768886	0.520717	0.206147	-0.0220982
ENSDARG00000087669	UNC13C (3 of 4)	CABZ01078696.1	5	-0.282594	-0.334522	0.436486	0.0920473	-0.0451372
ENSDARG00000087946	UNC13C (4 of 4)	CABZ01083607.1	5	0	-0.559642	0.2007	0.255652	0.0166879
ENSDARG00000074543	unc5a	unc5a - unc-5 homolog A	5	0	-0.50675	0.985945	0.177653	0.0938486
ENSDARG00000051876	ush1c	ush1c - Usher syndrome 1C	5	0	-0.289094	0.459457	0.133494	-0.0648493
ENSDARG00000078432	ZACN (1 of 2)	ZACN - zinc activated ligand-gated ion channel	5	0	-0.511524	0.636622	0.228792	0.0483884
ENSDARG00000088469	ZACN (2 of 2)	ZACN - zinc activated ligand-gated ion channel	5	0	-0.300449	0.226071	0.204763	0.237695
ENSDARG00000027590	2014-09-02	2-Sep - septin 2	6	0.21536	0.251551	-0.288661	-0.374446	-0.280847
ENSDARG00000052673	2014-09-07	sept7a - septin 7a	6	-0.171888	0.0800918	-0.0428178	-0.125409	-0.114369
ENSDARG00000063376	-	CBLN3 - cerebellin 3 precursor	6	0	0	0	0	0
ENSDARG00000087129	-	CR792443.1	6	0	0	0	0	0
ENSDARG00000035187	abl1	ABL1 - c-abl oncogene 1, non-receptor tyrosine kinase	6	-0.273343	-0.24967	0.0649362	0.0226495	-0.079151
ENSDARG00000013841	abl2	abl2 - v-abl Abelson murine leukemia viral oncogene homolog 2	6	0.237457	-0.0765524	-0.125873	0.210451	0.0808328
ENSDARG00000029772	ablim3	ablim3 - actin binding LIM protein family, member 3	6	0	0	0	0	0
ENSDARG00000088168	ablim3	ablim3 - actin binding LIM protein family, member 3	6	0	0	0	0	0.00378293
ENSDARG00000087298	ABLIM3 (2 of 3)	ABLIM3 - actin binding LIM protein family, member 3	6	0	0	0	0	0.14892
ENSDARG00000076772	ACTR3 (1 of 2)	ACTR3	6	0.0327002	0.0832785	-0.176545	-0.330179	-0.00115935
ENSDARG00000091138	ACTR3 (2 of 2)	ACTR3	6	0.0639109	0.11824	-0.137686	-0.290795	-0.0165138
ENSDARG00000053468	adam10a	adam10a - a disintegrin and metalloprotease domain 10a	6	0.0485818	-0.0614529	-0.143929	-0.111426	0.0917557
ENSDARG00000004015	adcyap1a	adcyap1a - adenylate cyclase activating polypeptide 1a	6	0	0	0	0	-0.0640242
ENSDARG00000070056	ADORA1 (1 of 2)	ADORA1 - adenosine A1 receptor	6	0	0	0	0	0
ENSDARG00000040841	adra2a	adra2a - adrenergic, alpha-2A-, receptor	6	0	0	0	0.307965	-0.0804999
ENSDARG00000059891	AL929217.1	AL929217.1	6	0	0	0	0.203796	-0.0371895
ENSDARG00000035152	ap2b1	ap2b1 - adaptor-related protein complex 2, beta 1 subunit	6	-0.050808	-0.107394	0.0296944	-0.0524565	-0.0134198
ENSDARG00000002790	ap2m1a	ap2m1a - adaptor-related protein complex 2, mu 1 subunit, a	6	-0.16013	0.131413	-0.109075	-0.44763	-0.166363
ENSDARG00000026967	ap2s1	AP2S1 - adaptor-related protein complex 2, sigma 1 subunit	6	0.119848	0.132502	0.115513	-0.373286	-0.53558
ENSDARG00000067809	ARFGAP1	ARFGAP1 - ADP-ribosylation factor GTPase activating protein 1	6	0.124792	-0.0939729	0.14561	-0.324639	-0.0975573
ENSDARG00000063474	arfgef1	arfgef1 - ADP-ribosylation factor guanine nucleotide-exchange factor 1	6	-0.103469	-0.265268	0.149317	-0.229946	-0.0725043
ENSDARG00000075334	ARHGAP32 (2 of 2)	dkey-287f10.3 - dkey-287f10.3	6	-0.308609	0.165969	0.0910868	-0.215638	-0.0254734
ENSDARG00000096252	artna	#N/A	6	0	0	0	0	0
ENSDARG00000023267	atad1a	atad1a - ATPase family, AAA domain containing 1a	6	-0.115408	-0.364788	-0.06515	-0.208084	0.0881094
ENSDARG00000071682	ATCAY (3 of 3)	atcaya - ataxia, cerebellar, Cayman type a	6	0	0	0	0	0
ENSDARG00000059781	atcayb	atcayb - ataxia, cerebellar, Cayman type b	6	0	0.0833095	-0.00413201	-0.0650071	-0.0736411
ENSDARG00000069090	atp6v0d1	atp6v0d1 - ATPase, H+ transporting, V0 subunit D isoform 1	6	-0.300428	0.247654	-0.0247919	-0.113248	0.0328432
ENSDARG00000058567	avp	avpl - arginine vasopressin-like	6	0	0	0	0	0
ENSDARG00000077583	B3GNT1	B3GNT1 - UDP-GlcNAc:betaGal beta-1,3-N-acetylglucosaminyltransferase 1	6	0.279144	-0.110114	-0.266576	-0.00101956	0.0408834
ENSDARG00000088601	B3GNT2 (2 of 4)	dkey-175m17.6 - dkey-175m17.6	6	0	0	0	0	0
ENSDARG00000052376	b3gnt2a	B3GNT2 - UDP-GlcNAc:betaGal beta-1,3-N-acetylglucosaminyltransferase 2	6	0	0	0	0	-0.219624
ENSDARG00000018817	bdnf	bdnf - brain-derived neurotrophic factor	6	-0.333862	-0.0817614	0.193117	-0.0493486	0.298883
ENSDARG00000053117	BX571840.1	BX571840.1	6	0	0	0	0	0
ENSDARG00000089800	BX927237.2	PRR7 - proline rich 7	6	0	0	0	0	0.0354517
ENSDARG00000033411	cabp1b	CABP1 - calcium binding protein 1	6	0	0	0	0	-0.207659
ENSDARG00000008866	cabp4	ch73-56f16.1 - ch73-56f16.1	6	0	0	0	0	0
ENSDARG00000086187	CABZ01069081.1	CABZ01069081.1	6	0	0	0	0	0
ENSDARG00000042608	CABZ01078431.1	ICA1 - islet cell autoantigen 1, 69kDa	6	0.173371	-0.492976	-0.0895493	-0.0541457	0.123399
ENSDARG00000090271	CABZ01088685.1	CABZ01088685.1	6	0	0	0	0	0
ENSDARG00000074198	CABZ01102516.1	RELN - reelin	6	0	-0.387471	0	0	-0.058776
ENSDARG00000039240	CACNG5 (2 of 2)	CACNG5 - calcium channel, voltage-dependent, gamma subunit 5	6	0	0	0	0	0.125375
ENSDARG00000003326	cacng5a	CACNG5 - calcium channel, voltage-dependent, gamma subunit 5	6	0	0	0	0	-0.0544403
ENSDARG00000020450	cacng8a	CACNG8 - calcium channel, voltage-dependent, gamma subunit 8	6	0	-0.275602	0.318569	-0.221361	-0.0399259
ENSDARG00000070626	cacng8b	CACNG8 - calcium channel, voltage-dependent, gamma subunit 8	6	-0.0980446	-0.277595	0.0653199	0.165912	0.0113417
ENSDARG00000062633	cadm2b	CADM2 - cell adhesion molecule 2	6	0	0	-0.117298	-0.206701	0.00915388
ENSDARG00000035103	CASK (1 of 2)	CASK	6	-0.0251485	-0.133445	0.210793	0.100029	-0.0705512
ENSDARG00000061240	cbln4	cbln4 - cerebellin 4 precursor	6	0	0	0	-0.316778	-0.110195
ENSDARG00000070810	cck	CCK - cholecystokinin	6	0	-0.463742	0	-0.0227376	0.0613753
ENSDARG00000032072	cdk16	cdk16 - cyclin-dependent kinase 16	6	-0.0293686	-0.0947728	0.209248	0.00759382	-0.158847
ENSDARG00000056683	cdk5	cdk5 - cyclin-dependent protein kinase 5	6	0.264668	-0.125571	-0.224916	-0.131073	-0.0214846
ENSDARG00000029994	chrm2b	CHRM2 - cholinergic receptor, muscarinic 2	6	0	0	0	0	0
ENSDARG00000071298	chrm3b	CHRM3 - cholinergic receptor, muscarinic 3	6	0	0	0	0	0
ENSDARG00000069598	chrm5b	chrm5b - cholinergic receptor, muscarinic 5b	6	0	0	0	0	0.0619489
ENSDARG00000058393	chrna4	chrna4 - cholinergic receptor, nicotinic, alpha 4	6	0	0	0	0	0
ENSDARG00000070724	chrna4	chrna4 - cholinergic receptor, nicotinic, alpha 4	6	0	0	0	0	0
ENSDARG00000087071	CHRNA4 (3 of 3)	CHRNA4 - cholinergic receptor, nicotinic, alpha 4	6	0	0	0	0	0
ENSDARG00000035785	chrna7	chrna7 - cholinergic receptor, nicotinic, alpha polypeptide 7	6	0	0	0	0.123852	0.00727321
ENSDARG00000011029	CHRNA9 (1 of 3)	CHRNA9 - cholinergic receptor, nicotinic, alpha 9	6	0	0	0	0	0
ENSDARG00000044353	CHRNA9 (2 of 3)	CR847523.1	6	0	0	0	0	0
ENSDARG00000038508	chrnb3b	chrnb3b - cholinergic receptor, nicotinic, beta polypeptide 3b	6	0	-0.0251146	0	-0.169742	-0.126219
ENSDARG00000012818	ck2a2a	ck2a2a - casein kinase 2 alpha 2a	6	-0.00756468	-0.0622291	0.0135572	0.0509875	-0.0481644
ENSDARG00000013582	ck2a2b	ck2a2b - casein kinase 2 alpha 2b	6	0.381092	-0.0571508	-0.294033	-0.0153427	-0.379556
ENSDARG00000077776	ck2b	ck2b - casein kinase 2 beta	6	0.14955	0.148944	-0.333284	-0.400477	-0.21191
ENSDARG00000060638	CLSTN2 (2 of 2)	CR848665.1	6	0.205164	-0.0696554	-0.0432707	-0.188702	-0.0510245
ENSDARG00000042107	CNGB1 (1 of 2)	CNGB1 - cyclic nucleotide gated channel beta 1	6	0	0	0	0	-0.112746
ENSDARG00000068242	cngb1a	cngb1a - cyclic nucleotide gated channel beta 1a	6	0	0	0	0	-0.176306
ENSDARG00000014953	cnih3	CNIH3 - cornichon homolog 3	6	0	0	0	-0.176335	-0.131115
ENSDARG00000029856	cnn3b	cnn3b - calponin 3, acidic b	6	0.21438	0.344655	-0.195703	0.00277328	-0.216215
ENSDARG00000052063	col4a5	col4a5 - collagen, type IV, alpha 5	6	0.0152551	-0.0982074	0.245894	0.224137	-0.048786
ENSDARG00000024847	col5a2b	COL5A2 - collagen, type V, alpha 2	6	0	0	-0.0800735	-0.279459	-0.323032
ENSDARG00000045932	cpeb1a	zgc:194449 - zgc:194449	6	0	0	0	0	0
ENSDARG00000060495	CPEB4 (2 of 3)	CPEB4 - cytoplasmic polyadenylation element binding protein 4	6	0.08633	-0.266953	0.0372046	0.0570303	-0.0624805
ENSDARG00000074474	CPEB4 (3 of 3)	CPEB4 - cytoplasmic polyadenylation element binding protein 4	6	-0.10417	-0.164434	0.24792	-0.111283	-0.0455911
ENSDARG00000062508	cplx3a	cplx3a - complexin 3a	6	0	0	0	0	0
ENSDARG00000091510	cplx3a	CPLX3 - complexin 3	6	0	0	0	0	0
ENSDARG00000089486	cplx3b	cplx3b - complexin 3b	6	0	0	0.0501724	-0.0290841	-0.0133636
ENSDARG00000059486	cplx4b	cplx4b - complexin 4b	6	0	0	0	0	0
ENSDARG00000037292	CU019640.1	CHRM1 - cholinergic receptor, muscarinic 1	6	0	0	0	0	0
ENSDARG00000075094	CU207281.1	CU207281.1	6	0	0	0	0	0
ENSDARG00000077959	CU207281.2	CU207281.2	6	0	0	0	0	0
ENSDARG00000088102	CU681836.2	SHANK1 - SH3 and multiple ankyrin repeat domains 1	6	0	0	0	0	0
ENSDARG00000091702	CU928126.3	CU928126.3	6	0.288619	-0.367792	-0.188169	-0.315149	-0.0839974
ENSDARG00000008170	dbnla	DBNL - drebrin-like	6	-0.00471639	0.209238	0.164766	-0.0592195	-0.0389162
ENSDARG00000005221	desmb	desmb - desmin b	6	0	0	0	-0.261569	-0.18128
ENSDARG00000009677	dlg1	dlg1 - discs, large homolog 1	6	-0.132762	0.0452592	0.19771	-0.0990109	-0.0192256
ENSDARG00000012203	dlg3	dlg3 - discs, large homolog 3	6	-0.0369992	0.122777	-0.470834	-0.148266	0.0291975
ENSDARG00000076796	dlg3	dlg3 - discs, large homolog 3	6	0	0	0	0	0
ENSDARG00000014280	dlgap1a	dlgap1a - discs, large homolog-associated protein 1a	6	0	-0.538249	-0.095118	-0.0102716	-0.111935
ENSDARG00000059340	DLGAP2 (1 of 3)	DLGAP2 homolog-associated protein 2	6	0.0497522	-0.0103495	0.163858	0.109099	0.0183529
ENSDARG00000076070	DLGAP2 (2 of 3)	DLGAP2 homolog-associated protein 2	6	0	0	0	0	-0.0842561
ENSDARG00000092376	dlgap2b	dlgap2b - discs, large homolog-associated protein 2b	6	0	-0.304826	0	-0.033398	0.0717348
ENSDARG00000058494	dnaja3a	dnaja3a - DnaJ homolog, subfamily A, member 3A	6	-0.286829	-0.117846	-0.0864938	-0.179039	-0.0612317
ENSDARG00000095983	dnaja3b	#N/A	6	0	0	0	0	0
ENSDARG00000042948	dnajc5aa	dnajc5aa - DnaJ homolog, subfamily C, member 5aa	6	0.0938168	-0.14496	0.0948396	-0.104282	-0.001523
ENSDARG00000004836	dnajc5ab	DNAJC5 homolog, subfamily C, member 5	6	-0.247498	0.0187347	0.0329529	0.148573	0.107362
ENSDARG00000069937	dnm2a	dnm2 - dynamin 2	6	0.36963	-0.234004	0.179282	-0.154798	-0.451317
ENSDARG00000078736	DOC2A	DOC2A - double C2-like domains, alpha	6	0.139501	0	0	-0.11062	-0.0642417
ENSDARG00000088293	DOC2B	DOC2B - double C2-like domains, beta	6	0.261025	-0.0405522	0.219463	-0.0252567	0.0490364
ENSDARG00000014858	drd2l	drd2l - dopamine receptor D2 like	6	0	0	0	0	0
ENSDARG00000038363	drd4a	drd4a - dopamine receptor D4a	6	0	0	0	-0.552723	-0.0596497
ENSDARG00000035820	drd4b	drd4b - dopamine receptor D4b	6	0	0	0	0	0.0128857
ENSDARG00000095919	DVL1 (3 of 3)	#N/A	6	0	0	0	0	0
ENSDARG00000031372	efna2	efna2 - ephrin A2	6	-0.0730348	-0.0228118	0.321262	0.0531948	-0.0267844
ENSDARG00000079740	EFNA2 (2 of 2)	EFNA2 - ephrin-A2	6	0.0885929	0.217146	0.158493	-0.258377	-0.152424
ENSDARG00000059416	EGFLAM	EGFLAM - EGF-like, fibronectin type III and laminin G domains	6	0	0	-0.531839	-0.0858128	0.00833395
ENSDARG00000032049	enah	enah - enabled homolog	6	0.504563	0.0954188	0.0615927	-0.119109	-0.221532
ENSDARG00000076014	ERC1 (3 of 3)	ERC1 - ELKS/RAB6-interacting/CAST family member 1	6	0.0811002	-0.112535	0.362977	-0.00237668	-0.209483
ENSDARG00000090308	ERC2 (2 of 2)	ERC2 - ELKS/RAB6-interacting/CAST family member 2	6	0	0	0	0	0
ENSDARG00000017795	EXT1 (1 of 4)	CABZ01078741.1	6	0	0	0	0	0.0840957
ENSDARG00000087768	EXT1 (3 of 4)	CABZ01069108.1	6	0	0	0	-0.0684266	-0.0192052
ENSDARG00000020373	ext1a	EXT1 - exostosin 1	6	-0.200376	0.215181	0.389935	-0.195129	-0.112943
ENSDARG00000025091	ezrb	ezr - ezrin	6	0.0947996	0.149032	-0.100366	-0.15317	-0.0882141
ENSDARG00000079373	fosl1b	FOSL1 - FOS-like antigen 1	6	0	0	0	0	0
ENSDARG00000087620	fosl1b	FOSL1 - FOS-like antigen 1	6	0	0	0	0	0
ENSDARG00000058133	foxd2	foxd2 - forkhead box D2	6	0.045846	0.152513	0.174562	0.0797347	0.0946188
ENSDARG00000021032	foxd3	foxd3 - forkhead box D3	6	0	0	0	0	0
ENSDARG00000070769	foxg1a	foxg1a - forkhead box G1a	6	-0.0666744	0.283352	0.0135224	-0.00439863	0.0977796
ENSDARG00000022893	FP928982.1	FP928982.1 - E3 ubiquitin-protein ligase Praja-2	6	0.106215	0.319127	-0.476404	-0.149316	0.13351
ENSDARG00000055069	FRRS1L	chromosome 9 open reading frame 4	6	-0.188676	-0.368426	0.00425042	-0.0428458	0.0754934
ENSDARG00000070005	GABRA2 (2 of 3)	GABRA2 A receptor, alpha 2	6	0	0	0	0	-0.0857052
ENSDARG00000091459	GABRA2 (3 of 3)	GABRA2 A receptor, alpha 2	6	0	0	0	0	0
ENSDARG00000013389	GABRA4	GABRA4 - gamma-aminobutyric acid A receptor, alpha 4	6	0	0	0	0	0.0581039
ENSDARG00000075058	gabra6a	gabra6a - gamma-aminobutyric acid A receptor, alpha 6a	6	0	0	0	0	-0.491801
ENSDARG00000058736	gabra6b	gabra6b - gamma-aminobutyric acid A receptor, alpha 6b	6	0	0	0	0	-0.180096
ENSDARG00000079586	gabrb2	gabrb2 - gamma-aminobutyric acid A receptor, beta 2	6	-0.526515	0.0977915	-0.0912828	-0.171928	0.012642
ENSDARG00000017545	GABRG3	GABRG3 - gamma-aminobutyric acid A receptor, gamma 3	6	0	0	0.344841	-0.159424	-0.0225474
ENSDARG00000020901	gabrp	GABRP - gamma-aminobutyric acid A receptor, pi	6	-0.545725	0.0642241	-0.405141	-0.0351034	0.11558
ENSDARG00000043902	gabrr1	gabrr1 - gamma-aminobutyric acid receptor, rho 1	6	0	0	0	0	-0.0436695
ENSDARG00000052982	gabrr2a	GABRR2 receptor, rho 2	6	0	0	0	-0.3044	-0.16068
ENSDARG00000014057	gabrr2b	GABRR2 receptor, rho 2	6	0	0	0	0	0
ENSDARG00000027153	GABRR3 (1 of 2)	zgc:194845 - zgc:194845	6	0	0.306568	0.423165	-0.298276	0.271875
ENSDARG00000010771	gipc1	gipc1 - GIPC PDZ domain containing family, member 1	6	0.185424	-0.097317	-0.0866733	-0.0123133	-0.260094
ENSDARG00000023117	gopc	gopc - golgi associated PDZ and coiled-coil motif containing	6	0.222643	0.0288199	-0.149251	-0.339943	-0.0801487
ENSDARG00000014709	grb2a	GRB2 - growth factor receptor-bound protein 2	6	0.142638	-0.0635564	0.119968	-0.0345459	-0.119299
ENSDARG00000032714	gria1b	gria1b - glutamate receptor, ionotropic, AMPA 1b	6	0.400754	-0.301398	-0.114816	-0.497041	0.091273
ENSDARG00000074583	GRID1 (2 of 2)	GRID1 - glutamate receptor, ionotropic, delta 1	6	0.0958464	-0.182066	-0.335298	-0.107852	0.0856403
ENSDARG00000044161	grid1b	GRID1 - glutamate receptor, ionotropic, delta 1	6	0	0	0	-0.21243	0.0237129
ENSDARG00000076103	grid2ipa	GRID2IP interacting protein	6	0	0	0	0	0.214741
ENSDARG00000091173	GRIK2 (2 of 2)	GRIK2 - glutamate receptor, ionotropic, kainate 2	6	0	-0.386895	-0.0270147	0.120825	0.0611776
ENSDARG00000078149	grin2ca	grin2ca - glutamate receptor, ionotropic, N-methyl D-aspartate 2Ca	6	0	-0.241366	-0.0436276	0.359486	-0.0144982
ENSDARG00000005364	grin3b	grin3b - glutamate receptor, ionotropic, N-methyl-D-aspartate 3B	6	-0.0198143	-0.136977	-0.0818382	0.00239445	0.0321731
ENSDARG00000074647	GRIN3B (2 of 2)	GRIN3B - glutamate receptor, ionotropic, N-methyl-D-aspartate 3B	6	0	0	0	0	0
ENSDARG00000041162	GRM1 (2 of 2)	GRM1 - glutamate receptor, metabotropic 1	6	0	0	0	0	0.0605585
ENSDARG00000004445	GRM5 (1 of 2)	GRM5 - glutamate receptor, metabotropic 5	6	0	0	0	-0.0410821	0.00341151
ENSDARG00000037390	gsg1l	gsg1l - gsg1-like	6	0	0	0	-0.145683	0.168356
ENSDARG00000017803	gsk3b	gsk3b - glycogen synthase kinase 3 beta	6	0.318029	-0.209653	-0.154151	-0.0993395	-0.305668
ENSDARG00000052468	GSK3B (2 of 2)	GSK3B - glycogen synthase kinase 3 beta	6	-0.267927	0.279033	0.476263	-0.169851	-0.117478
ENSDARG00000061685	hcn4	hcn4 - hyperpolarization activated cyclic nucleotide-gated potassium channel 4	6	0	-0.059307	0	-0.0817365	0.135771
ENSDARG00000070932	hcrt	hcrt - hypocretin neuropeptide precursor	6	0	0	0	0	0
ENSDARG00000075454	hdc	hdc - histidine decarboxylase	6	0	0	0	0	0
ENSDARG00000073803	HOMER1	HOMER1	6	0	0	0.390816	-0.0894379	0.071608
ENSDARG00000070524	hrasa	hrasa - v-Ha-ras Harvey rat sarcoma viral oncogene homolog a	6	0	0	0	0	0
ENSDARG00000070530	hrasa	hrasa - v-Ha-ras Harvey rat sarcoma viral oncogene homolog a	6	0	0	0	0	0
ENSDARG00000005651	hrasb	hrasb - #NAME?	6	0.271059	-0.0950589	-0.355089	-0.0674837	0.0827834
ENSDARG00000078740	il1rapl1b	il1rapl1b - interleukin 1 receptor accessory protein-like 1b	6	0	0	0	-0.224022	0.0405497
ENSDARG00000004023	isl1	isl1 - islet1	6	0.236999	-0.305969	-0.235253	-0.217851	0.103028
ENSDARG00000053499	isl2b	isl2b - islet2b	6	-0.426646	0.13809	0.133521	0.0454698	0.0922184
ENSDARG00000018687	itga2b	itga2b - integrin, alpha 2b	6	0	0	0	0	0.187945
ENSDARG00000063560	kcnk9	KCNK9 - potassium channel, subfamily K, member 9	6	0	0	0	0.150975	-0.149768
ENSDARG00000075307	kcnq2a	KCNQ2 - potassium voltage-gated channel, KQT-like subfamily, member 2	6	0.173788	-0.241601	0.232622	-0.0462983	0.0948099
ENSDARG00000088949	KCNQ3 (2 of 2)	KCNQ3 - potassium voltage-gated channel, KQT-like subfamily, member 3	6	0	0	0	0	0
ENSDARG00000069843	kctd12.1	kctd12.1 - potassium channel tetramerisation domain containing 12.1	6	0.0599592	0.230169	0.190073	-0.077137	-0.00579369
ENSDARG00000020102	kctd16b	kctd16b - potassium channel tetramerisation domain containing 16b	6	0	0	0	-0.0662388	-0.0384721
ENSDARG00000067507	kctd8	kctd8 - potassium channel tetramerisation domain containing 8	6	0	0	0.37035	-0.078209	0.0500711
ENSDARG00000037324	klhl17	klhl17 - kelch-like 17	6	-0.0486683	-0.484361	-0.0593512	-0.337713	0.00499335
ENSDARG00000010844	kras	kras - v-Ki-ras2 Kirsten rat sarcoma viral oncogene homolog	6	-0.123764	-0.0571158	0.127604	-0.400053	-0.127892
ENSDARG00000020493	lgi1a	lgi1a - leucine-rich, glioma inactivated 1a	6	0.240359	-0.11878	-0.183343	-0.0618015	0.155705
ENSDARG00000041358	lgi3	lgi3 - leucine-rich repeat LGI family, member 3	6	0	0	0	0.0635842	0.137763
ENSDARG00000039458	lhx4	LHX4 - LIM homeobox 4	6	-0.562706	-0.368985	-0.0836989	0.019987	0.312877
ENSDARG00000063651	limk1a	limk1 - LIM domain kinase 1	6	0.241276	-0.294621	0.152557	-0.0834603	-0.252939
ENSDARG00000020354	lmx1a	LMX1A - LIM homeobox transcription factor 1, alpha	6	0.0748372	0	0	0	0
ENSDARG00000089130	LPHN1 (3 of 4)	LPHN3 - latrophilin 3	6	0	0	0	0	-0.0282279
ENSDARG00000077489	LRFN2 (2 of 2)	LRFN2 - leucine rich repeat and fibronectin type III domain containing 2	6	0	0	0.010803	-0.0703431	0.010761
ENSDARG00000039500	LRFN3	LRFN3 - leucine rich repeat and fibronectin type III domain containing 3	6	0	0	-0.00761653	-0.0435084	-0.0441837
ENSDARG00000016739	LRRC4C	LRRC4C - leucine rich repeat containing 4C	6	0	-0.180363	0.0572128	-0.103134	0.000624432
ENSDARG00000006169	lrrk2	LRRK2 - leucine-rich repeat kinase 2	6	-0.149593	-0.0123106	0.190941	0.160701	-0.0356934
ENSDARG00000071374	lrrtm2	lrrtm2 - leucine rich repeat transmembrane neuronal 2	6	0	0	0	0	0
ENSDARG00000090425	lrrtm2	lrrtm2 - leucine rich repeat transmembrane neuronal 2	6	0	0	0	0	0
ENSDARG00000080015	lrrtm4l1	lrrtm4l1 - leucine rich repeat transmembrane neuronal 4 like 1	6	0	0	0	-0.0244577	-0.0677526
ENSDARG00000077562	lrrtm4l2	LRRTM4 - leucine rich repeat transmembrane neuronal 4	6	0	0	0	-0.0129822	-0.114073
ENSDARG00000060805	MAP1S (2 of 2)	MAP1S - microtubule-associated protein 1S	6	-0.00156256	0.30632	-0.0903492	-0.205298	-0.364317
ENSDARG00000007825	map2k1	map2k1 - mitogen-activated protein kinase kinase 1	6	-0.330076	0.18503	0.0405279	-0.216886	0.0120131
ENSDARG00000006609	map2k2a	map2k2a - mitogen-activated protein kinase kinase 2a	6	0.278242	0.118377	-0.374931	-0.343202	-0.291296
ENSDARG00000068918	map2k2b	map2k2b - mitogen-activated protein kinase kinase 2b	6	-0.0248284	-0.28534	0.171397	-0.224686	-0.140833
ENSDARG00000070573	mapk3	mapk3 - mitogen-activated protein kinase 3	6	0.163562	-0.0278809	-0.263103	0.00206668	-0.0138773
ENSDARG00000035984	mnx1	mnx1 - motor neuron and pancreas homeobox 1	6	-0.0219161	0.0410351	-0.445822	-0.0358162	0.0888928
ENSDARG00000009386	MPP4 (1 of 3)	MPP4	6	0	0	0	0	0.0288458
ENSDARG00000076872	MPP4 (3 of 3)	MPP4	6	0	0	0	-0.131396	-0.133865
ENSDARG00000093235	MPST	MPST - mercaptopyruvate sulfurtransferase	6	0	0	0	0	0
ENSDARG00000063295	myh9a	myh9a - myosin, heavy polypeptide 9a, non-muscle	6	0.291264	0.140257	0.0474395	0.0118416	-0.149258
ENSDARG00000014433	myl12.1	myl12.1 - myosin, light chain 12, genome duplicate 1	6	-0.253979	0.190346	-0.0981817	-0.140999	0.0250039
ENSDARG00000025326	myl12.2	myl12.2 - myosin, light chain 12, genome duplicate 2	6	0.235834	0.0751152	-0.438682	-0.307862	-0.134601
ENSDARG00000017004	myo10	myo10l2 - myosin X-like 2	6	-0.155388	-0.101276	0.287689	-0.0976903	-0.239707
ENSDARG00000075369	nck1b	nck1 - NCK adaptor protein 1	6	0.0482434	-0.0283908	0.0202387	-0.121988	0.0391878
ENSDARG00000054186	ncs1b	ncs1b - neuronal calcium sensor 1b	6	0	-0.157264	0.188825	-0.0905477	0.0679726
ENSDARG00000068483	neto1	neto1 - neuropilin -like 1	6	0	0	0	0	-0.202302
ENSDARG00000056910	NFASC (1 of 2)	NFASC - neurofascin	6	-0.211101	-0.132269	0.0972868	-0.0631569	0.128927
ENSDARG00000089223	ngfrb	NGFR - nerve growth factor receptor	6	-0.203816	-0.201138	-0.079588	-0.0207998	0.277028
ENSDARG00000062376	nlgn3b	nlgn3b - neuroligin 3b	6	-0.0095711	-0.415539	0.151579	-0.135318	-0.11303
ENSDARG00000043299	nmu	NMU - neuromedin U	6	0	0	0	0	0
ENSDARG00000053528	NOG (1 of 3)	CT573006.1	6	0	0	0	0	0
ENSDARG00000079003	nog3	nog3 - noggin 3	6	0	0	0	0	0.00642091
ENSDARG00000038225	nras	nras - neuroblastoma RAS viral oncogene homolog	6	0.287846	-0.187692	-0.0660512	-0.00921666	-0.300583
ENSDARG00000068458	nrg1	nrg1 - neuregulin 1	6	0.117945	0.24341	-0.137203	0.0402007	0.015349
ENSDARG00000042656	nrn1b	NRN1 - neuritin 1	6	0	0	0	0	-0.0128141
ENSDARG00000096546	nrp2a	#N/A	6	0	0	0	0	0
ENSDARG00000079849	NRTN	AL840638.3	6	0	0	0	0	0
ENSDARG00000060025	nsmfa	NELF - nasal embryonic LHRH factor	6	-0.0481652	-0.123013	0.00110794	0.195986	0.284577
ENSDARG00000087671	ntn4	ntn4 - netrin 4	6	0	0	0	0	0.041078
ENSDARG00000027279	numb	numb - numb homolog	6	0.00838615	-0.182707	0.177096	0.0280773	0.112792
ENSDARG00000071493	olfm3a	olfm3a - olfactomedin 3a	6	0	-0.432363	0.00327909	-0.324516	0.0753453
ENSDARG00000039174	olfm3b	olfm3b - olfactomedin 3b	6	0	0	0	0	0
ENSDARG00000037159	oprd1b	oprd1b - opioid receptor, delta 1b	6	0	0	0	0	0.0997425
ENSDARG00000042845	oxt	oxtl - oxytocin-like	6	0	0	0	0	-0.180362
ENSDARG00000002300	p2rx2	p2rx2 - purinergic receptor P2X, ligand-gated ion channel, 2	6	0	0	0	0	0.145724
ENSDARG00000044752	p2rx4a	p2rx4a - purinergic receptor P2X, ligand-gated ion channel, 4a	6	0	0.0118032	-0.605238	0	-0.0808473
ENSDARG00000042452	p2rx4b	p2rx4b - purinergic receptor P2X, ligand-gated ion channel, 4b	6	0	0	0	0	0
ENSDARG00000074186	pak1	pak1 - p21/Cdc42/Rac1-activated kinase 1	6	0	0	0	0	0
ENSDARG00000018476	pak2b	pak2b - p21 -activated kinase 2b	6	0.404456	-0.0364084	-0.328435	-0.0169217	-0.17397
ENSDARG00000073869	pdzrn3b	pdzrn3 - PDZ domain containing RING finger 3	6	0.0596097	0.184125	0.0247222	0.0559692	0.0252255
ENSDARG00000054172	pgrmc1	pgrmc1 - progesterone receptor membrane component 1	6	0.142914	0.0719811	-0.499839	-0.669256	-0.305969
ENSDARG00000076001	pip5k1ca	PIP5K1C - phosphatidylinositol-4-phosphate 5-kinase, type I, gamma	6	0.139964	0.0174878	-0.420815	0.0699985	0.158839
ENSDARG00000009442	pip5k1cb	PIP5K1C - phosphatidylinositol-4-phosphate 5-kinase, type I, gamma	6	0	0	0	0.0420912	0.286664
ENSDARG00000074579	PLA2G10	PLA2G10 - phospholipase A2, group X	6	0	0	0	0	-0.071085
ENSDARG00000038442	plcg1	plcg1 - phospholipase C, gamma 1	6	-0.0724928	0.0216715	0.0320906	-0.00976302	-0.0710805
ENSDARG00000078641	PLXNA1	PLXNA1 - plexin A1	6	0.330795	-0.134679	0.271417	0.171673	-0.0219088
ENSDARG00000017211	plxnb1b	plxnb1b - plexin b1b	6	0.361158	0.0534996	0.0365381	-0.0918423	-0.214341
ENSDARG00000006206	pou4f3	pou4f3 - POU domain, class 4, transcription factor 3	6	0	-0.333218	-0.329238	-0.407119	-0.0796946
ENSDARG00000039980	ppt1	ppt1 - palmitoyl-protein thioesterase 1	6	-0.0241021	0.0129166	-0.158763	0.129849	0.210721
ENSDARG00000004561	prkcg	prkcg - protein kinase C, gamma	6	0	0	0	0	0.337231
ENSDARG00000004870	psen1	psen1 - presenilin 1	6	0.129913	0.119963	-0.22445	-0.027534	-0.231699
ENSDARG00000095859	ptch1	#N/A	6	0	0	0	0	0
ENSDARG00000071018	ptena	ptena - phosphatase and tensin homolog A	6	-0.316318	-0.0279834	-0.025751	0.108739	0.0672549
ENSDARG00000056623	ptenb	ptenb - phosphatase and tensin homolog B	6	-0.296246	-0.148207	0.0281532	0.0302999	-0.0566252
ENSDARG00000004672	ptk2.1	ptk2.1 - protein tyrosine kinase 2a	6	0.402402	-0.0215442	-0.0776387	-0.0639449	0.0276857
ENSDARG00000020334	ptpn11a	ptpn11a - protein tyrosine phosphatase, non-receptor type 11, a	6	0.162664	0.0546713	-0.215396	-0.0717179	-0.0402618
ENSDARG00000001769	ptpra	ptpra - protein tyrosine phosphatase, receptor type, A	6	0.268844	0.00308288	-0.130072	0.212662	0.0018714
ENSDARG00000089172	PTPRM	PTPRM - protein tyrosine phosphatase, receptor type, M	6	0	0	0	0	0.165834
ENSDARG00000090086	rab11bb	zgc:92772 - zgc:92772	6	-0.340866	0	-0.0607672	-0.129698	-0.209496
ENSDARG00000014462	rab3c	rab3c - RAB3C, member RAS oncogene family	6	-0.00405497	-0.183636	-0.34496	-0.18875	-0.155493
ENSDARG00000004171	rabac1	rabac1 - Rab acceptor 1	6	0.258502	0.0136313	-0.349336	-0.0898919	0.0442919
ENSDARG00000074849	rac1	rac1 - ras-related C3 botulinum toxin substrate 1	6	0.0469313	0.160958	-0.200196	-0.415334	-0.315677
ENSDARG00000087861	RAC1 (4 of 8)	RAC1	6	0	0	0	0	0
ENSDARG00000087954	RAC1 (5 of 8)	RAC1	6	0	0	0	0	0
ENSDARG00000094613	RAC1 (6 of 8)	RAC1	6	0	0	0	0	0
ENSDARG00000096549	RAC1 (7 of 8)	#N/A	6	0	0	0	0	0
ENSDARG00000096666	RAC1 (8 of 8)	#N/A	6	0	0	0	0	0
ENSDARG00000013203	rac1l	rac1l - ras-related C3 botulinum toxin substrate 1 like	6	0	0	0	0	0
ENSDARG00000054649	rac1l	RAC1	6	0	0	0	0	0
ENSDARG00000096415	raf1a	#N/A	6	0	0	0	0	0
ENSDARG00000087154	RASGRP2 (2 of 2)	RASGRP2	6	0	0	0	0	0.126927
ENSDARG00000074845	rgmb	rgmb - RGM domain family, member B	6	0	0	0	0	0
ENSDARG00000079323	rgmb	rgmb - RGM domain family, member B	6	0	0	0	0	0
ENSDARG00000060200	RGS14 (2 of 2)	RGS10 - regulator of G-protein signaling 10	6	0	0	0	0	0
ENSDARG00000021521	rgs14a	rgs14a - regulator of G-protein signaling 14a	6	0	0	0	0	0
ENSDARG00000026845	rhoaa	rhoaa - ras homolog gene family, member Aa	6	-0.259862	0.00639729	-0.156199	-0.326674	-0.166405
ENSDARG00000015429	rhoac	rhoac - ras homolog gene family, member Ac	6	-0.062642	0.032168	-0.196149	-0.293782	-0.107092
ENSDARG00000021309	rhoae	rhoae - ras homolog gene family, member Ae	6	0.091455	-0.0862335	0.0310224	0.223521	0.273421
ENSDARG00000068653	rhoga	rhoga - ras homolog gene family, member Ga	6	0	0	0	0	0
ENSDARG00000093752	rimbp2	RIMBP2 - RIMS binding protein 2	6	0	0	0	0	0
ENSDARG00000088977	RIMBP2 (3 of 4)	RIMBP2 - RIMS binding protein 2	6	0	-0.0233025	0.0677623	0.10489	-0.0276778
ENSDARG00000013690	RIMS1 (1 of 2)	RIMS1 - regulating synaptic membrane exocytosis 1	6	0.275793	-0.0822578	0.0819403	-0.0672864	-0.302002
ENSDARG00000078902	RIMS2 (3 of 4)	dkey-179o14.1 - dkey-179o14.1	6	0.285562	-0.531952	0.00615972	-0.228469	-0.185888
ENSDARG00000030547	rnd1	rnd1 - Rho family GTPase 1	6	0.158637	0.095855	-0.262142	-0.383082	0.0394054
ENSDARG00000069522	ROBO3 (3 of 3)	ROBO3	6	0	0	0.11671	0.190545	0.00506342
ENSDARG00000058993	rock1	ROCK1 - Rho-associated, coiled-coil containing protein kinase 1	6	0.0233883	0.155392	0.0727517	0.155959	0.00245413
ENSDARG00000090999	ROCK2 (10 of 10)	CABZ01032979.1	6	0	0	0	0	0
ENSDARG00000086649	ROCK2 (3 of 10)	CABZ01087255.1	6	0	0	0	0	0
ENSDARG00000087746	ROCK2 (4 of 10)	CABZ01073950.1	6	0	0	0	0	0
ENSDARG00000088333	ROCK2 (5 of 10)	CABZ01092952.1	6	0	0	0	0	0
ENSDARG00000088620	ROCK2 (6 of 10)	CABZ01090710.1	6	0	0	0	0	0
ENSDARG00000089040	ROCK2 (7 of 10)	CABZ01068322.1	6	0	0	0	0	0
ENSDARG00000089492	ROCK2 (8 of 10)	CABZ01068320.1	6	0	0	0	0	0
ENSDARG00000090046	ROCK2 (9 of 10)	ROCK2 - Rho-associated, coiled-coil containing protein kinase 2	6	0	0	0	0	0
ENSDARG00000035556	rps6ka3a	rps6ka3a - ribosomal protein S6 kinase, polypeptide 3a	6	0.0547706	0.275451	-0.125606	0.0959995	0.0482519
ENSDARG00000044436	rps6ka4	RPS6KA4 - ribosomal protein S6 kinase, 90kDa, polypeptide 4	6	0.408777	0.0198885	-0.243696	-0.205046	-0.289825
ENSDARG00000058230	rps6kb1b	rps6kb1 - ribosomal protein S6 kinase b, polypeptide 1	6	-0.039099	0.146626	-0.0981846	-0.300153	-0.173528
ENSDARG00000006553	rras	rras - related RAS viral oncogene homolog	6	-0.050112	-0.0110193	-0.147228	-0.294849	-0.029439
ENSDARG00000090035	rtn4r	rtn4r - reticulon 4 receptor	6	0	0	0	0	0.173779
ENSDARG00000007231	ryk	ryk - receptor-like tyrosine kinase	6	0.257275	-0.173523	0.0592504	-0.0337026	-0.0188466
ENSDARG00000036911	scamp1	scamp1 - secretory carrier membrane protein 1	6	-0.0487382	-0.254027	0.272398	-0.0968717	-0.235339
ENSDARG00000018743	scamp5	scamp5 - secretory carrier membrane protein 5	6	0.136374	-0.309661	-0.0307057	0.034662	-0.0577546
ENSDARG00000040274	SCAMP5 (2 of 2)	SCAMP5 - secretory carrier membrane protein 5	6	0	0	0	-0.477427	-0.0526262
ENSDARG00000070170	SCN1B (2 of 3)	SCN1B - sodium channel, voltage-gated, type I, beta	6	-0.34297	-0.0651232	-0.130018	0.23282	0.234841
ENSDARG00000019235	sema3aa	sema3aa - semaphorin 3aa	6	-0.150098	0.0197809	-0.0283307	0.0174146	0.0193545
ENSDARG00000079014	SEMA4F	SEMA4F - sema domain, immunoglobulin domain 4F	6	-0.191459	-0.165439	0.19556	-0.0738206	0.252992
ENSDARG00000090776	SEMA7A (3 of 3)	CABZ01111959.1	6	0	-0.113017	0	-0.0629312	-0.038212
ENSDARG00000039901	SH3GL2 (2 of 2)	SH3GL2 - SH3-domain GRB2-like 2	6	0	0	0	0.0566007	-0.130249
ENSDARG00000075853	sh3kbp1	SH3KBP1 - SH3-domain kinase binding protein 1	6	-0.186266	-0.00117909	-0.118485	0.0100158	-0.0287804
ENSDARG00000086129	SHANK1 (2 of 2)	SHANK1 - SH3 and multiple ankyrin repeat domains 1	6	0	0	0	0	0.0266981
ENSDARG00000045145	shisa9	shisa9 - shisa homolog 9	6	0	-0.329579	0.0741824	-0.152609	0.182947
ENSDARG00000059871	shrprbck1r	shrprbck1r - sharpin and rbck1 related	6	0.0337928	-0.167143	-0.0025234	0.289785	0.257255
ENSDARG00000037427	si:ch211-39a7.1	ch211-39a7.1 - ch211-39a7.1	6	0	-0.41578	0	-0.116567	-0.0290394
ENSDARG00000087224	si:ch73-380n15.2	ch73-380n15.2 - ch73-380n15.2	6	0	0	0	0	-0.0929712
ENSDARG00000091615	si:dkey-192o1.3	dkey-192o1.3 - dkey-192o1.3	6	0	0	0	-0.081903	0.104481
ENSDARG00000044381	siah2l	siah2l - seven in absentia homolog 2 -like	6	-0.431683	-0.263703	-0.0574852	0.101928	0.230021
ENSDARG00000016480	slc17a7	slc17a7 - solute carrier family 17 , member 7	6	0	-0.156705	-0.488727	-0.559642	-0.209922
ENSDARG00000057728	slc17a8	slc17a8 - solute carrier family 17 , member 8	6	0	0	0	0.224366	0.257748
ENSDARG00000020344	slc2a8	slc2a8 - solute carrier family 2 , member 8	6	-0.0488825	0.0472217	0.0548505	-0.220681	0.0733615
ENSDARG00000012874	SNAP23 (1 of 2)	SNAP23 - synaptosomal-associated protein, 23kDa	6	0.107465	0.175186	-0.144037	0.0413751	0.0902659
ENSDARG00000038518	snap29	snap29 - synaptosomal-associated protein 29	6	0.149736	-0.122178	-0.336365	-0.33912	0.0224225
ENSDARG00000062382	snapin	snapin - SNAP-associated protein	6	-0.474461	-0.170065	-0.126499	-0.0630891	0.0224943
ENSDARG00000075657	SNCAIP	SNCAIP - synuclein, alpha interacting protein	6	0.100708	-0.0476536	0.0422277	0.162083	0.214762
ENSDARG00000078485	snpha	snpha - syntaphilin a	6	0	0	0	0	0
ENSDARG00000041729	sntb1	SNTB1 - syntrophin, beta 1	6	-0.280408	0.020593	0.360968	0.0267019	0.0679457
ENSDARG00000061211	spg20b	zgc:153766 - zgc:153766	6	-0.0539512	0.149391	-0.145523	0.1977	0.103966
ENSDARG00000079139	SPHK1	SPHK1 - sphingosine kinase 1	6	-0.0325693	0.00410339	-0.00814017	0.144656	0.118097
ENSDARG00000058994	STX1A	STX1A - syntaxin 1A	6	0	0	0	0	0
ENSDARG00000014951	svopb	svopb - SV2 related protein homolog b	6	0	0	0	0	0
ENSDARG00000090196	SYN3	CU694368.3	6	0	0	0	0	0
ENSDARG00000035944	sync	SYNC - syncoilin, intermediate filament protein	6	0	0	0	0	-0.275622
ENSDARG00000023209	syngr1b	syngr1b - synaptogyrin 1b	6	0	0	0	0	0
ENSDARG00000030752	syngr2b	SYNGR2 - synaptogyrin 2	6	0	0	0	0	0.210297
ENSDARG00000086225	syngr2b	syngr2b - synaptogyrin 2b	6	0	0	0	0	0
ENSDARG00000044278	synpr	synpr - synaptoporin	6	0	0	0	-0.0345103	-0.00220607
ENSDARG00000055307	sypl2a	sypl2a - synaptophysin-like 2a	6	-0.320301	0.261349	0.0952734	-0.229612	-0.208104
ENSDARG00000000690	sypl2b	sypl2b - synaptophysin-like 2b	6	-0.301911	0.274645	-0.121769	-0.308278	-0.0795387
ENSDARG00000042350	syt1b	syt1b - synaptotagmin Ib	6	0	0	0	0	0.156381
ENSDARG00000078060	syt7b	syt7b - synaptotagmin VIIb	6	0	0	0	0	-0.0193338
ENSDARG00000029239	syt9b	syt9b - synaptotagmin IXb	6	-0.265636	0.0657775	-0.195316	-0.260874	0.022749
ENSDARG00000089190	TANC1	TANC1 - tetratricopeptide repeat, ankyrin repeat and coiled-coil containing 1	6	0.0213815	-0.0943022	0.165505	0.245938	-0.060392
ENSDARG00000012741	tmem57b	tmem57b - transmembrane protein 57b	6	-0.0249551	-0.176175	-0.00640149	0.00648294	0.0725117
ENSDARG00000000370	trio	trio - triple functional domain	6	-0.251913	-0.125965	0.20245	-0.0590036	0.0855583
ENSDARG00000062183	TRPC4	TRPC4 - transient receptor potential cation channel, subfamily C, member 4	6	0	0	0	0	-0.00707185
ENSDARG00000060837	trpc5b	TRPC5 - transient receptor potential cation channel, subfamily C, member 5	6	0	0	0	-0.0383418	-0.115529
ENSDARG00000067730	trpc6b	TRPC6 - transient receptor potential cation channel, subfamily C, member 6	6	0	0	0	0	0
ENSDARG00000027523	TRPC7 (1 of 4)	dkey-106m10.4 - dkey-106m10.4	6	0	0	0	0	-0.134241
ENSDARG00000037660	TRPC7 (2 of 4)	CABZ01064228.1	6	0	0	0	0	-0.0514002
ENSDARG00000079469	TRPC7 (3 of 4)	CABZ01029594.1	6	0	0	0	0	0.0205442
ENSDARG00000087463	TRPC7 (4 of 4)	TRPC3 - transient receptor potential cation channel, subfamily C, member 3	6	0	0	0	0	0
ENSDARG00000060410	tsp2	THBS2 - thrombospondin 2	6	-0.508687	0.701116	0	-0.296391	-0.112674
ENSDARG00000092466	tsp2	thbs2a - thrombospondin 2a	6	0	0	0	0	0.1561
ENSDARG00000052631	tsp4	thbs4a - thrombospondin 4a	6	0.297946	-0.0739502	0.37399	-0.445247	-0.204549
ENSDARG00000044689	ttc8	ttc8 - tetratricopeptide repeat domain 8	6	0.312007	-0.200882	-0.189656	-0.267697	0.139837
ENSDARG00000007438	ube2i	ube2i - ubiquitin-conjugating enzyme E2I	6	0.0759665	0.132194	-0.165803	-0.178388	-0.135576
ENSDARG00000090528	UNC13A (3 of 5)	UNC13A	6	0	0	0	0	0.0267844
ENSDARG00000017391	unc13ba	UNC13B	6	0	-0.368236	0.103603	-0.170691	-0.380852
ENSDARG00000092722	UNC5D (2 of 2)	unc5da - unc-5 homolog Da	6	0	0	0	0	0
ENSDARG00000062725	unc5da	UNC5D	6	0	0	0	0.272566	0.0867909
ENSDARG00000059110	VASP (2 of 2)	zgc:162320 - zgc:162320	6	0	0	0	0	0
ENSDARG00000076495	vwc2	vwc2 - von Willebrand factor C domain containing 2	6	0	0	0	-0.0745233	-0.0360843
ENSDARG00000069134	vwc2l	vwc2l - von Willebrand factor C domain-containing protein 2-like	6	0	0	0.501087	-0.11857	0.129156
ENSDARG00000014495	wnt5a	wnt5a - wingless-type MMTV integration site family, member 5a	6	0	0	0	0	0.0450585
ENSDARG00000013078	ywhaba	ywhaba - tyrosine 3-monooxygenase/tryptophan 5-monooxygenase activation protein, beta polypeptide a	6	-0.192667	0.124263	-0.0739537	-0.190225	-0.174906
ENSDARG00000035423	zgc:123194	TUBB4 - tubulin, beta 4	6	0	0	0	0	0
ENSDARG00000033738	zgc:153867	zgc:153867 - zgc:153867	6	-0.235079	0.0940894	0.0071238	0.0607868	0.0997601
ENSDARG00000094512	zgc:171544	zgc:171544 - zgc:171544	6	0	0	0	-0.168948	-0.148237
ENSDARG00000075231	zgc:172282	zgc:172282 - zgc:172282	6	0	0	0	-0.0801466	-0.0455207
ENSDARG00000013161	zgc:55558	ERAS - ES cell expressed Ras	6	0.0696686	0.190476	-0.261759	-0.0979468	-0.1841
ENSDARG00000006686	zmynd19	zmynd19 - zinc finger, MYND domain containing 19	6	0.331142	-0.306249	-0.103138	-0.302932	-0.344997
ENSDARG00000078486	znrf2b	znrf2 - zinc and ring finger 2	6	0	0	0	0	0
ENSDARG00000089935	-	CABZ01104251.1	7	0.347578	0.223392	-0.0589766	0.46147	-0.00916497
ENSDARG00000037870	actb2	bactin2 - bactin2	7	0.258024	0.161402	-0.0460016	0.893844	0.464911
ENSDARG00000033706	adora2aa	adora2aa - adenosine A2a receptor a	7	0.375155	0.698926	-0.131668	0.543405	0.309645
ENSDARG00000071424	ap3d1	ap3d1 - adaptor-related protein complex 3, delta 1 subunit	7	0.302647	0.281248	-0.122907	0.462781	0.199563
ENSDARG00000076560	apbb1	APBB1 - amyloid beta	7	0.236702	0.0404945	0.134967	0.373533	0.0573588
ENSDARG00000061880	apbb2b	apbb2 - amyloid beta precursor protein-binding, family B, member 2	7	0.312378	0.170573	0.162897	0.459451	0.0954798
ENSDARG00000062577	ARHGAP35 (2 of 2)	GRLF1 - glucocorticoid receptor DNA binding factor 1	7	0.287058	0.0720878	0.20661	0.3517	0.0209915
ENSDARG00000011545	arrb2b	arrb2b - arrestin, beta 2b	7	0.0972402	0.399605	0.091868	0.720738	0.158417
ENSDARG00000058011	arxa	arx - aristaless related homeobox	7	-0.489163	0.504563	0.204928	0.222941	0.135032
ENSDARG00000014147	axin2	axin2 - axin 2	7	0.0589585	0.690559	-0.0608721	0.26411	0.171025
ENSDARG00000063230	bmp7b	bmp7b - bone morphogenetic protein 7b	7	0.0372315	0.287555	0.282771	0.271162	-0.0060179
ENSDARG00000074335	boc	boc - brother of CDO	7	-0.0393804	0.785403	0.345785	0.499396	0.257383
ENSDARG00000077437	CABZ01062452.1	PLXNA1 - plexin A1	7	-0.0440272	0.0592614	0.248693	0.586824	0.127439
ENSDARG00000091504	CABZ01117756.1	UNC13A	7	0	0	0	0.391917	0.205083
ENSDARG00000013312	cadps2	cadps2 - Ca2+-dependent activator protein for secretion 2	7	-0.133846	0.278648	0.335941	0.18379	-0.0456506
ENSDARG00000036105	CDK5R1 (1 of 3)	dkeyp-92c9.2 - dkeyp-92c9.2	7	0.106272	-0.137933	0.263097	0.463332	0.353234
ENSDARG00000076233	CHL1 (1 of 2)	CHL1	7	-0.218764	0.00626575	0.249705	0.340937	0.193225
ENSDARG00000077881	chl1a	chl1a - cell adhesion molecule with homology to L1CAM a	7	0.0444458	0.548008	0.0928545	0.191771	0.0588091
ENSDARG00000055559	chrna6	chrna6 - cholinergic receptor, nicotinic, alpha 6	7	0	0.0470566	0.143048	0.249458	0.141005
ENSDARG00000086647	chrng	CHRNG - cholinergic receptor, nicotinic, gamma	7	-0.960003	2.68608	-0.157882	-0.0438244	0.0719901
ENSDARG00000008359	cnn3a	cnn3a - calponin 3, acidic a	7	0.184267	0.546101	-0.0721222	0.330311	0.319808
ENSDARG00000053586	creb1a	creb1 - cAMP responsive element binding protein 1	7	-0.170101	0.133274	0.0293432	0.280907	0.302746
ENSDARG00000093420	creb1b	CREB1 - cAMP responsive element binding protein 1	7	0.133048	0.108247	0.319427	0.356408	0.31941
ENSDARG00000036375	cyfip2	CYFIP2 - cytoplasmic FMR1 interacting protein 2	7	0.268448	0.181362	-0.106454	0.385415	0.272553
ENSDARG00000014592	DENND1A	DENND1A - DENN/MADD domain containing 1A	7	0.20256	0.198554	0.0963246	0.376096	0.210914
ENSDARG00000060849	dlgap4a	dlgap4a - discs, large homolog-associated protein 4a	7	0.331152	0.272139	-0.0982473	0.442058	-0.107185
ENSDARG00000074121	dnmbp	DNMBP - dynamin binding protein	7	-0.211267	0.666804	0.273373	0.567598	0.219479
ENSDARG00000042277	efnb3b	efnb3b - ephrin B3b	7	0.0156657	0.26551	0.251672	0.179735	0.156089
ENSDARG00000056909	EGFR (2 of 4)	EGFR - epidermal growth factor receptor	7	0.0923988	0.459385	0.106627	0.185962	0.21807
ENSDARG00000086409	EGFR (3 of 4)	EGFR - epidermal growth factor receptor	7	0.164475	-0.0339738	0.105491	0.288971	0.294022
ENSDARG00000013847	egfra	egfra - epidermal growth factor receptor a	7	0.158768	0.00229529	0.512941	0.766764	0.617008
ENSDARG00000044098	egr2a	egr2a - early growth response 2a	7	0.22063	0.220761	-0.0411956	0.394114	0.404051
ENSDARG00000011600	epha4b	epha4b - eph receptor A4b	7	-0.225881	0.232806	0.483444	0.233157	0.124388
ENSDARG00000004635	epha7	epha7 - eph receptor A7	7	-0.0886604	0.64782	0.157383	0.06375	0.0224895
ENSDARG00000026294	erbb2	erbb2 - v-erb-b2 erythroblastic leukemia viral oncogene homolog 2, neuro/glioblastoma derived oncogene homolog	7	0.284124	0.0379423	0.0550854	0.219343	0.100783
ENSDARG00000031930	erc1b	erc1b - ELKS/RAB6-interacting/CAST family member 1b	7	0.0991285	0.258629	0.360809	0.259441	-0.0265099
ENSDARG00000055183	etv1	etv1 - ets variant gene 1	7	0.138157	0.281777	0.156147	0.0624002	0.0466527
ENSDARG00000011449	fes	fes - feline sarcoma oncogene	7	-0.301352	0.0418519	0.238674	0.306421	0.109376
ENSDARG00000058115	fgfr2	fgfr2 - fibroblast growth factor receptor 2	7	0.25564	0.235234	0.0895618	0.131573	0.0331939
ENSDARG00000037433	fmr1	fmr1 - fragile X mental retardation 1	7	0.00551467	-0.143023	0.133119	0.358016	0.178354
ENSDARG00000029179	foxd1	foxd1 - forkhead box D1	7	-0.332053	0.944796	0.542895	0.511867	-0.0406011
ENSDARG00000062892	foxe3	foxe3 - forkhead box E3	7	0.0588957	0.589153	0.205814	0.248074	0.378218
ENSDARG00000004843	foxp1a	foxp1a - forkhead box P1a	7	0.214654	0.650898	0.0315881	0.885544	0.373369
ENSDARG00000021664	fzd3a	fzd3a - frizzled homolog 3a	7	0.216386	0.146785	0.0450523	0.478475	-0.113423
ENSDARG00000067984	gas1b	gas1b - growth arrest-specific 1b	7	-0.193064	0.665379	0.299017	0.549965	0.356802
ENSDARG00000071418	gbx1	gbx1 - gastrulation brain homeobox 1	7	-0.26256	0.448005	0.149176	0.186485	0.151642
ENSDARG00000015053	grip1	grip1 - glutamate receptor interacting protein 1	7	-0.381378	0.209013	0.18253	0.238061	0.105422
ENSDARG00000041204	hdac4	hdac4 - histone deacetylase 4	7	0.0262771	0.191701	0.202947	0.63863	0.389453
ENSDARG00000030494	hfe2	hfe2 - hemochromatosis type 2	7	-0.379696	0.884816	-0.250725	-0.103551	0.0327113
ENSDARG00000023031	hoxa2b	hoxa2b - homeo box A2b	7	0.107221	0.341412	0.0628157	0.154137	0.221521
ENSDARG00000029150	hsp90ab1	hsp90ab1 - heat shock protein 90, alpha , class B member 1	7	0.268277	0.276669	-0.186011	0.414274	0.170063
ENSDARG00000068992	hspa8	hspa8 - heat shock protein 8	7	0.00185463	0.271941	-0.070942	0.170517	0.147698
ENSDARG00000062974	itga2.2	ITGA2	7	0.400757	0.168127	0.256928	0.500996	0.475058
ENSDARG00000012824	itga3b	itga3b - integrin, alpha 3b	7	0.23023	0.290882	0.0459213	0.114697	0.104174
ENSDARG00000053255	itgb1b	itgb1b - integrin, beta 1b	7	0.204562	0.298608	-0.0447444	0.0120479	0.116375
ENSDARG00000009850	KIF3A (1 of 3)	KIF3A - kinesin family member 3A	7	0.0195591	-0.00395492	-0.395506	0.570104	0.0793664
ENSDARG00000005462	KIF4A	KIF4A - kinesin family member 4A	7	-0.214106	0.347475	0.391596	0.347429	-0.572182
ENSDARG00000003022	limk1b	LIMK1 - LIM domain kinase 1	7	-0.214907	0.113885	0.367005	0.245968	0.109937
ENSDARG00000076795	LPHN1 (2 of 4)	LPHN3 - latrophilin 3	7	-0.0945368	0.551362	-0.264809	0.15402	0.197689
ENSDARG00000000102	musk	musk - muscle, skeletal, receptor tyrosine kinase	7	0.278812	0.632043	0.0127957	0.147511	0.145613
ENSDARG00000008030	myl9b	myl9l - myosin, light polypeptide 9, like	7	-0.159269	0.271181	0.302064	0.71567	0.450371
ENSDARG00000007220	ncam1b	ncam1b - neural cell adhesion molecule 1b	7	-0.182009	0.0572444	0.495325	0.402582	0.248493
ENSDARG00000018206	nck2a	nck2a - NCK adaptor protein 2a	7	0.62392	0.491085	0.253041	0.240599	0.163638
ENSDARG00000008937	neo1	neo1 - neogenin 1	7	0.320108	0.166447	-0.086831	0.410372	0.0339569
ENSDARG00000019835	nkx2.1b	nkx2.1b - NK2 homeobox 1b	7	-0.105714	0.552206	-0.0373084	0.132331	0.193668
ENSDARG00000068910	nos1	nos1 - nitric oxide synthase 1	7	0.214243	0.689506	-0.093609	0.221088	-0.0276114
ENSDARG00000079006	NRP2 (3 of 4)	CU856394.1	7	-0.194137	0.161376	0.207139	0.300112	0.128989
ENSDARG00000031622	nrp2a	nrp2a - neuropilin 2a	7	-0.114697	0.303394	0.214985	0.395091	0.269187
ENSDARG00000059043	ntf3	ntf3 - neurotrophin 3	7	-0.0555966	0.0930359	0.613332	0.377182	0.0468889
ENSDARG00000033733	ntn1a	ntn1a - netrin 1a	7	0.133555	0.792711	0.0089454	0.353306	0.246801
ENSDARG00000022531	ntn1b	ntn1b - netrin 1b	7	-0.138695	-0.00383691	0.272708	0.329501	0.179054
ENSDARG00000035420	ophn1	ophn1 - oligophrenin 1	7	0.10392	-0.0575796	0.0979159	0.41197	0.0358432
ENSDARG00000010477	p2rx3a	p2rx3a - purinergic receptor P2X, ligand-gated ion channel, 3a	7	-0.399352	0.426111	-0.215408	0.0741799	0.0882702
ENSDARG00000045045	pax6a	PAX6 - paired box 6	7	0.0921917	0.484527	0.269977	0.113525	0.089078
ENSDARG00000027600	pdlim5b	PDLIM5 - PDZ and LIM domain 5	7	0.0540931	0.500993	-0.129105	0.402272	0.228586
ENSDARG00000088091	pfn1	pfn1 - profilin 1	7	0.0280951	0.0970993	-0.18239	0.353409	0.639446
ENSDARG00000095226	pja2	pja2 - praja ring finger 2	7	0.124093	0.231176	-0.0765777	0.37884	0.0756105
ENSDARG00000062707	plat	PLAT - plasminogen activator, tissue	7	0.116323	0.026883	0.553817	0.456085	0.265848
ENSDARG00000075821	plxnb1a	plxnb1a - plexin b1	7	-0.182908	0.316159	0.354519	0.19469	-0.0962138
ENSDARG00000014134	prkacaa	prkacaa - protein kinase, cAMP-dependent, catalytic, alpha, genome duplicate a	7	0.11376	0.267848	0.130513	0.106975	-0.0692566
ENSDARG00000076128	prkar1aa	prkar1aa - protein kinase, cAMP-dependent, regulatory, type I, alpha a	7	0.427447	0.32839	-0.177292	0.501304	0.437491
ENSDARG00000016404	ptch1	ptch1 - patched 1	7	-0.0555672	0.365313	0.433809	0.551204	0.192791
ENSDARG00000039577	ptk2bb	ptk2bb - protein tyrosine kinase 2 beta, b	7	0.0384773	0.358568	-0.061369	0.383457	0.174279
ENSDARG00000009875	raf1a	raf1a - v-raf-1 murine leukemia viral oncogene homolog 1a	7	0.391392	0.425139	-0.0993472	0.357643	0.262732
ENSDARG00000012248	rgma	rgma - RGM domain family, member A	7	0.238607	0.230751	-0.200922	0.163088	0.0807216
ENSDARG00000034013	rgmd	zgc:66326 - zgc:66326	7	-0.314227	1.02201	0.0809818	0.205967	0.0623773
ENSDARG00000074614	RIMBP2 (2 of 4)	RIMBP2 - RIMS binding protein 2	7	0	0	0	0.400726	0.0782988
ENSDARG00000004218	rnd1l	rnd1l - Rho family GTPase 1 like	7	-0.324895	0.487781	-0.00686573	0.0577973	0.178973
ENSDARG00000017500	rock2a	rock2a - rho-associated, coiled-coil containing protein kinase 2a	7	0.12631	0.310662	0.189675	0.210857	-0.0825962
ENSDARG00000075759	SAMD4A	SAMD4A - sterile alpha motif domain containing 4A	7	0.405192	0.294623	0.559661	0.865552	-0.000243804
ENSDARG00000062352	sema4ab	SEMA4A 4A	7	0.293166	0.211113	-0.242466	0.411503	0.243404
ENSDARG00000079611	SEMA4C	SEMA4C - sema domain, immunoglobulin domain 4C	7	0.44298	0.234709	0.0222136	0.269702	0.209437
ENSDARG00000011533	sema6dl	sema6dl - sema domain, transmembrane domain 6D, like	7	0.245719	0.251268	-0.0791846	0.257457	0.177641
ENSDARG00000068567	shha	shha - sonic hedgehog a	7	0.158624	0.593905	0.159136	0.539502	0.19899
ENSDARG00000044954	slit1a	slit1a - slit homolog 1a	7	0.410794	0.155718	0.325511	1.02336	0.314304
ENSDARG00000002952	smo	smo - smoothened homolog	7	-0.00472905	0.353889	-0.0648155	0.0613148	0.0138209
ENSDARG00000090781	SNTA1	SNTA1 - syntrophin, alpha 1	7	0.094034	0.42952	0.552875	0.0336465	0.0885532
ENSDARG00000007461	srgap1	SRGAP1 - SLIT-ROBO Rho GTPase activating protein 1	7	0.385505	0.718704	0.0295088	0.629472	0.368149
ENSDARG00000079926	syt15	SYT15 - synaptotagmin XV	7	0	0.979663	0	0.383973	0.252229
ENSDARG00000019426	TRIO (2 of 2)	TRIO	7	0.18564	0.174465	0.181209	0.458685	0.263644
ENSDARG00000038990	wnt3	wnt3 - wingless-type MMTV integration site family, member 3	7	0.381288	0.520093	0.0205806	0.256522	0.10075
ENSDARG00000010721	2014-09-06	6-Sep - septin 6	8	0.537138	0.193908	-0.460743	-0.0455546	0.0155283
ENSDARG00000045064	ablim1b	ablim1b - actin binding LIM protein 1b	8	0.705413	0.537218	0.0618961	0.13383	0.249861
ENSDARG00000075694	adora1	ADORA1 - adenosine A1 receptor	8	0.44698	-0.215417	-0.866645	-0.549378	-0.0185125
ENSDARG00000030532	ARHGEF12 (1 of 2)	ARHGEF12 12	8	0.897589	0.500582	-0.533467	0.177988	-0.147879
ENSDARG00000067634	arhgef12b	ARHGEF12 12	8	0.628144	0.46445	-0.18523	-0.00267977	0.012784
ENSDARG00000039215	arrb2a	arrb2a - arrestin, beta 2a	8	0.7653	0.493465	-0.620675	0.13567	0.0812815
ENSDARG00000075896	ARX (2 of 2)	ARX - aristaless related homeobox	8	0.409561	0.681847	-0.294989	0	0
ENSDARG00000026534	axin1	axin1 - axin 1	8	0.558536	0.552364	-0.189302	0.472504	0.108456
ENSDARG00000089094	B3GNT2 (3 of 4)	CR407701.1	8	0.76602	0.533398	-0.574375	0.0033932	0.107034
ENSDARG00000076030	cacnb3b	cacnb3b - calcium channel, voltage-dependent, beta 3b	8	0.300465	0.165473	-0.583381	-0.385722	0.151565
ENSDARG00000041895	cad	cad - carbamoyl-phosphate synthetase 2, aspartate transcarbamylase, and dihydroorotase	8	0.401893	0.972952	-0.043396	0.155141	-0.770831
ENSDARG00000043010	camk2d1	camk2d1 - calcium/calmodulin-dependent protein kinase II delta 1	8	0.383123	0.457317	-0.309834	-0.162249	-0.293535
ENSDARG00000059809	cask	cask - calcium/calmodulin-dependent serine protein kinase	8	0.548635	0.336967	-0.328749	0.311945	0.391279
ENSDARG00000018693	cdh2	cdh2 - cadherin 2, neuronal	8	0.745675	0.444788	-0.335334	0.105189	-0.0646369
ENSDARG00000037478	CDH8	CDH8 - cadherin 8, type 2	8	0.771871	0.0314937	-0.534976	-0.0210837	0.116184
ENSDARG00000009121	CHRM1 (1 of 2)	CHRM1 - cholinergic receptor, muscarinic 1	8	0.153552	0.499856	-0.489758	0.0436642	0.138012
ENSDARG00000017360	col5a3a	COL5A3 - collagen, type V, alpha 3	8	0.577648	0.13037	-0.69174	0	0
ENSDARG00000008454	cpeb1b	zorba - Orb/CPEB-related RNA-binding protein	8	0.936883	0.0583393	-0.491423	0.159852	0.186835
ENSDARG00000086274	CR855996.2	UNC13B	8	1.06419	0.495238	-0.488622	-0.022877	-0.0149237
ENSDARG00000075845	CT583626.2	CTNND1 , delta 1	8	0.545733	0.445359	-0.336488	0.462485	0.176612
ENSDARG00000014571	ctnnb1	ctnnb2 - catenin, beta 2	8	0.573313	0.208909	-0.279251	0.284099	-0.0988187
ENSDARG00000043658	cxadr	cxadr - coxsackie virus and adenovirus receptor	8	0.7225	0.685448	-0.308704	0.441948	0.173132
ENSDARG00000037116	cxcl12a	cxcl12a - chemokine	8	0.905218	0.324833	-0.552835	0.440777	0.267723
ENSDARG00000055100	cxcl12b	cxcl12b - chemokine	8	0.540891	0.569233	-0.405262	0.299959	0.137988
ENSDARG00000057633	cxcr4a	cxcr4a - chemokine receptor 4a	8	0.620571	0.542257	-0.401208	0.228441	0.230656
ENSDARG00000044345	cyfip1	cyfip1 - cytoplasmic FMR1 interacting protein 1	8	0.530257	0.433192	-0.190892	0.234162	0.143817
ENSDARG00000039675	dact1	dact1 - dapper homolog 1, antagonist of beta-catenin	8	0.418775	0.38138	-0.346528	0.0582805	0.114638
ENSDARG00000016153	dag1	dag1 - dystroglycan 1	8	0.669421	0.494168	-0.0348354	0.544936	0.00744781
ENSDARG00000076059	DOCK1 (2 of 3)	DOCK1 - dedicator of cytokinesis 1	8	0.5785	0.307724	-0.00406249	0.208941	0.0218321
ENSDARG00000069329	drgx	drgx - dorsal root ganglia homeobox	8	0.486664	0.228236	-0.641	-0.106556	0.132816
ENSDARG00000055206	dtnbp1b	dtnbp1b - dystrobrevin binding protein 1b	8	0.561834	0.175674	-0.243134	-0.372678	0.0555868
ENSDARG00000089790	efna5a	efna5a - ephrin A5a	8	0.554651	0.460318	-0.0518466	0.108824	0.0885327
ENSDARG00000007723	efnb1	efnb1 - ephrin B1	8	0.719991	0.192388	-0.238981	0.118174	0.176876
ENSDARG00000088866	EGFR (4 of 4)	EGFR - epidermal growth factor receptor	8	0.448417	0.464719	-0.302543	0.339056	0.240423
ENSDARG00000054454	epha4a	epha4a - eph receptor A4a	8	0.766084	0.348842	-0.305275	0.17297	0.0566913
ENSDARG00000020164	ephrinB2a	efnb2a - ephrin B2a	8	0.833722	0.396724	-0.433072	0.0888816	0.0744895
ENSDARG00000018440	EPS8	EPS8 - epidermal growth factor receptor pathway substrate 8	8	0.77604	0.807613	-0.269992	0.202995	0.0570635
ENSDARG00000060012	f2r	f2r - coagulation factor II receptor	8	0.683694	0.178496	-0.179342	-0.174627	0.0867236
ENSDARG00000016429	farp2	FARP2 - FERM, RhoGEF and pleckstrin domain protein 2	8	0.648256	0.391039	-0.271568	0.0807929	-0.0300433
ENSDARG00000022260	FEZ2 (1 of 2)	ch211-57i17.1 - ch211-57i17.1	8	0.494483	0.22123	-0.282642	0.226084	0.0829638
ENSDARG00000073784	FEZ2 (2 of 2)	CU467885.2	8	0.970356	0.225363	-0.465528	0.620315	0.502143
ENSDARG00000011027	fgfr1a	fgfr1a - fibroblast growth factor receptor 1a	8	0.935825	0.51859	-0.472714	0.318981	0.0465495
ENSDARG00000076895	flrt3	flrt3 - fibronectin leucine rich transmembrane 3	8	0.683892	0.885274	-0.613466	0.174857	0.126098
ENSDARG00000013047	GABRR1 (1 of 2)	GABRR1 receptor, rho 1	8	1.06875	0.260746	-0.645067	0.127821	-0.0021432
ENSDARG00000077298	gas1a	gas1a - growth arrest-specific 1a	8	0.371511	0.495465	-0.30657	0.101678	-0.0942442
ENSDARG00000002933	gbx2	gbx2 - gastrulation brain homeo box 2	8	0.691471	-0.0865051	-0.483665	-0.152569	0.0578875
ENSDARG00000025641	gli2a	gli2a - GLI-Kruppel family member GLI2a	8	0.552042	0.80525	-0.162024	0.448111	-0.0987794
ENSDARG00000052131	gli3	gli3 - GLI-Kruppel family member GLI3	8	0.537865	0.289051	-0.103791	0.152554	0.0298312
ENSDARG00000038059	grb2b	grb2 - growth factor receptor-bound protein 2	8	0.306029	0.309314	-0.271578	-0.053654	-0.0760929
ENSDARG00000040627	GRIK1 (1 of 2)	GRIK1 - glutamate receptor, ionotropic, kainate 1	8	0.458663	0	-0.514163	-0.276882	0.160767
ENSDARG00000069139	grik1a	grik1a - glutamate receptor, ionotropic, kainate 1a	8	0.809918	0.304218	-0.354027	-0.13606	0.15468
ENSDARG00000070543	grin2ab	grin2ab - glutamate receptor, ionotropic, N-methyl D-aspartate 2A, b	8	0.633418	0.149874	-0.394429	-0.476337	0.111367
ENSDARG00000075802	GRIN3A	GRIN3A - glutamate receptor, ionotropic, N-methyl-D-aspartate 3A	8	0.604367	0.700117	-0.051801	0.508989	0.301361
ENSDARG00000059349	HOMER2	HOMER2 - homer homolog 2	8	0.528717	0.33141	-0.169798	0.420028	0.228632
ENSDARG00000075864	igsf9a	ch211-136o4.1 - ch211-136o4.1	8	1.0229	0.226349	-0.1402	0.248632	-0.102201
ENSDARG00000062045	il1rapl1a	il1rapl1a - interleukin 1 receptor accessory protein-like 1a	8	0.595228	0.0412241	-0.192739	-0.0990115	0.0430532
ENSDARG00000056964	ilk	ilk - integrin linked kinase	8	0.507167	0.281234	-0.148659	0.45008	0.158969
ENSDARG00000003971	isl2a	isl2a - islet2a	8	0.674161	0.258072	-0.371859	0.344814	0.218868
ENSDARG00000006353	itga5	itga5 - integrin, alpha 5	8	0.323615	0.420126	-0.207548	-0.0519467	-0.0134831
ENSDARG00000074149	ITPR1 (2 of 2)	ITPR1 - inositol 1,4,5-triphosphate receptor, type 1	8	0.529955	0.164334	-0.133864	-0.185467	0.028908
ENSDARG00000060237	kcnma1b	KCNMA1 - potassium large conductance calcium-activated channel, subfamily M, alpha member 1	8	0.6512	0.347002	0	0.11373	0.0519828
ENSDARG00000036279	lamc1	lamc1 - laminin, gamma 1	8	1.16164	0.252273	-0.341001	0.487789	-0.220386
ENSDARG00000031222	lhx2b	lhx2b - LIM homeobox 2b	8	0.693507	0.272698	-0.278738	0.477287	0.108964
ENSDARG00000036489	MAF1	MAF1 - MAF1 homolog	8	0.473168	0.272276	-0.282543	0.0562213	0.0591385
ENSDARG00000033443	mdm2	mdm2 - transformed 3T3 cell double minute 2 homolog	8	0.735265	0.914528	-0.435796	0.566668	0.472782
ENSDARG00000036820	mgll	mgll - monoglyceride lipase	8	1.09548	0.31057	-0.90106	-0.220941	-0.363489
ENSDARG00000008494	myl6	myl6 - myosin, light chain 6, alkali, smooth muscle and non-muscle	8	0.732256	0.640995	-0.792607	-0.178836	-0.212269
ENSDARG00000044632	myo7ab	myo7ab - myosin VIIAb	8	0.727639	0.251611	-0.939075	-0.424894	-0.0552694
ENSDARG00000055229	ncs1a	ncs1a - neuronal calcium sensor 1a	8	0.912637	0.650791	-0.869125	0.0139913	0.147501
ENSDARG00000005320	nipsnap1	nipsnap1 - nipsnap1	8	0.776257	0.551334	-0.97025	-0.496613	-0.292949
ENSDARG00000058819	nog1	nog1 - noggin 1	8	0.92643	0.871941	-0.527856	0.139054	0.0691417
ENSDARG00000071865	nrp1a	nrp1a - neuropilin 1a	8	0.852315	0.168795	-0.393349	0.36796	0.18562
ENSDARG00000038446	nrp2b	nrp2b - neuropilin 2b	8	0.88998	0.100674	-0.426838	0.176733	0.194764
ENSDARG00000075693	NUFIP1	NUFIP1 - nuclear fragile X mental retardation protein interacting protein 1	8	0.570684	0.401366	-0.744094	0.245628	-0.0129331
ENSDARG00000042440	p2rx7	p2rx7 - purinergic receptor P2X, ligand-gated ion channel, 7	8	0.445773	0.293465	-0.2664	0.240715	0.268062
ENSDARG00000068177	pak2a	pak2a - p21 -activated kinase 2a	8	0.639485	0.444201	-0.392538	0.0828827	-0.0630326
ENSDARG00000045936	pax6b	pax6b - paired box gene 6b	8	0.632704	0.771192	-0.370454	0.0139936	0.112073
ENSDARG00000033666	pi4k2a	pi4k2a - phosphatidylinositol 4-kinase type 2 alpha	8	0.362997	0.162811	-0.254521	0.0817422	0.00306799
ENSDARG00000071152	PICK1	PICK1 - protein interacting with PRKCA 1	8	0.2865	0.235758	-0.276577	0.0728834	0.160894
ENSDARG00000061048	ranbp9	ranbp9 - RAN binding protein 9	8	0.413815	0.182559	-0.315538	0.206194	0.203387
ENSDARG00000061459	RAPGEF2 (2 of 2)	RAPGEF2 2	8	0.568745	0.647409	-0.120523	-0.0252773	0.223566
ENSDARG00000001154	rimbp2	rimbp2 - RIMS binding protein 2	8	0.704906	0.686484	0.0259676	0.444983	0.374366
ENSDARG00000004877	rock2b	rock2b - rho-associated, coiled-coil containing protein kinase 2b	8	0.574917	0.198431	-0.151464	-0.167147	-0.0582735
ENSDARG00000055373	sema3fb	sema3fb - semaphorin 3fb	8	0.53199	0.151377	-0.113818	0.0179138	-0.000650225
ENSDARG00000002748	sema6d	sema6d - sema domain, transmembrane domain 6D	8	0.640209	0.178065	-0.0702726	0.131935	0.295719
ENSDARG00000078707	sema7a	sema7a - semaphorin 7A	8	0.353987	0.410007	-0.041507	-0.0627647	-0.199508
ENSDARG00000029353	serpine2	serpine2 - serine , member 2	8	1.03328	0.188601	-0.543702	0.559763	0.384778
ENSDARG00000076995	SHARPIN (2 of 2)	CU693494.1	8	0.408871	0.356923	-0.397635	-0.00697592	0.00287751
ENSDARG00000038867	shhb	shhb - sonic hedgehog b	8	0.586839	0.278023	-0.587433	0.19805	0.303168
ENSDARG00000030871	siah1	siah1 - seven in absentia homolog 1	8	0.347719	0.243365	-0.195552	0.116158	0.168221
ENSDARG00000020134	sipa1l1	sipa1l1 - signal-induced proliferation-associated 1 like 1	8	0.511499	0.520383	-0.138394	0.193276	-0.1236
ENSDARG00000023527	smad4	smad4 - MAD homolog 4	8	0.797206	0.463305	-0.421288	0.713933	0.4741
ENSDARG00000075226	SMAD4 (5 of 6)	CU570793.2 - mothers against decapentaplegic homolog 4	8	0.892505	0.353092	-0.368048	0.765957	0.526608
ENSDARG00000051763	SNTB2	SNTB2 - syntrophin, beta 2	8	0.92898	-0.0178989	-0.447215	-0.194434	0.0624396
ENSDARG00000008107	src	src - v-src sarcoma	8	0.936039	0.536838	-0.453215	0.0209327	-0.0411015
ENSDARG00000057452	ston2	STON2 - stonin 2	8	0.650692	0.10758	-0.278629	0.172343	0.0588944
ENSDARG00000044267	sumo1	sumo1 - SMT3 suppressor of mif two 3 homolog 1	8	0.454313	0.443732	-0.409074	0.172042	0.115515
ENSDARG00000030775	sybl1	sybl1 - synaptobrevin-like 1	8	0.796988	0.0551907	-0.671667	-0.135635	0.00204828
ENSDARG00000052429	syngr2a	syngr2a - synaptogyrin 2a	8	0.308887	0.290214	-0.111424	0.0869231	0.0566972
ENSDARG00000011640	syt5b	syt5b - synaptotagmin Vb	8	0.518403	0.206354	-0.806093	-0.257883	0.237717
ENSDARG00000013269	sytl4	SYTL4 - synaptotagmin-like 4	8	0.223734	0.27849	-0.362858	-0.0162059	0.028001
ENSDARG00000088227	tmem163b	TMEM163 - transmembrane protein 163	8	1.27757	0.00359574	-0.466226	0.0337897	-0.116001
ENSDARG00000056625	trpc6a	trpc6 - transient receptor potential cation channel, subfamily C, member 6	8	0.826459	0.392894	-0.27437	0.472731	0.290691
ENSDARG00000020072	tsp4	thbs4b - thrombospondin 4b	8	0.97927	0.311355	-0.572674	0.20851	0.294366
ENSDARG00000033327	unc5b	unc5b - unc-5 homolog B	8	0.836842	0.496123	-0.152973	0.406777	0.196875
ENSDARG00000070161	vamp3	vamp3 - vesicle-associated membrane protein 3	8	0.454892	0.327465	-0.333969	0.417467	0.160575
ENSDARG00000017105	vasp	vasp - vasodilator-stimulated phosphoprotein	8	0.301356	0.305472	-0.213782	-0.0194564	-0.0990022
ENSDARG00000058822	wnt3a	wnt3a - wingless-type MMTV integration site family, member 3A	8	0.820911	0.900442	-0.155165	0.188557	0.246363
ENSDARG00000015314	zc4h2	zc4h2 - zinc finger, C4H2 domain containing	8	0.260742	0.0750295	-0.509657	-0.0177035	0.177133
ENSDARG00000015554	zic2a	zic2a - zic family member 2 , a	8	0.38114	0.611806	-0.286261	0.347531	0.118077
ENSDARG00000037178	zic2b	zic2b - zic family member 2 b	8	0.798406	1.46154	-0.091259	0.535635	0.155644
ENSDARG00000077855	znrf2a	ZNRF2 - zinc and ring finger 2	8	0.617286	1.02191	-0.443781	0.542642	0.2217
ENSDARG00000086057	-	PLXND1 - plexin D1	9	0.632843	0.00833652	0.456115	0.808324	0.20053
ENSDARG00000077686	aak1	AAK1 - AP2 associated kinase 1	9	0.607201	-0.051181	0.012683	-0.080975	-0.221062
ENSDARG00000010155	abi1a	abi1a - abl-interactor 1a	9	0.441096	0.154615	0.00436059	0.233242	-0.141691
ENSDARG00000015502	adam10b	adam10b - a disintegrin and metalloprotease domain 10b	9	0.558167	-0.150389	-0.18956	0.632315	0.216594
ENSDARG00000022682	add1	add1 - adducin 1	9	0.284524	-0.107426	0.178772	0.626583	-0.335055
ENSDARG00000079388	agrn	agrn - agrin	9	0.902015	-0.322275	0.229672	0.60938	-0.129443
ENSDARG00000026531	alcama	alcama - activated leukocyte cell adhesion molecule a	9	0.577345	-0.114837	-0.139954	0.400185	0.134976
ENSDARG00000076924	als2b	ALS2 - amyotrophic lateral sclerosis 2	9	0.631985	0.0269894	-0.173337	0.680946	0.454827
ENSDARG00000074328	apba1b	apba1 - amyloid beta	9	0.607282	-0.431731	-0.529025	0.171134	0.197342
ENSDARG00000026738	APP (1 of 3)	APP precursor protein	9	0.431611	-0.145925	-0.0635877	0.494195	0.304585
ENSDARG00000059036	appa	appa - amyloid beta precursor protein a	9	0.428009	-0.0828731	-0.228696	0.50331	0.34327
ENSDARG00000074184	ARHGAP32 (1 of 2)	ARHGAP32 - Rho GTPase activating protein 32	9	0.713996	-0.424671	0.0908914	0.196743	-0.112013
ENSDARG00000073853	arhgap39	ARHGAP39 - Rho GTPase activating protein 39	9	0.443458	-0.0382287	0.369296	0.617801	0.025813
ENSDARG00000052482	arhgef11	arhgef11 - Rho guanine nucleotide exchange factor 11	9	0.905443	-0.0752979	-0.101124	0.399051	-0.0549822
ENSDARG00000031219	bmpr1bb	bmpr1bb - bone morphogenetic protein receptor, type 1bb	9	0.513768	0.0165495	0.0249982	0.57611	0.107662
ENSDARG00000077545	BX511021.3	BRSK1 - BR serine/threonine kinase 1	9	0.3171	-0.154797	-0.163919	0.511483	-0.0551585
ENSDARG00000079113	CABZ01070007.1	SPTBN5 - spectrin, beta, non-erythrocytic 5	9	0.787224	0.111077	-0.238362	0.487512	0.0826334
ENSDARG00000087980	CABZ01100973.1	DCC - deleted in colorectal carcinoma	9	0.441617	-0.356423	0.329948	0.575725	-0.143479
ENSDARG00000060496	CACNA1H (1 of 2)	CACNA1H - calcium channel, voltage-dependent, T type, alpha 1H subunit	9	1.46734	-0.139132	-0.346665	0.0975355	-0.120613
ENSDARG00000043661	cadpsa	CADPS - Ca++-dependent secretion activator	9	0.717725	-0.495148	-0.0339197	0.0412031	-0.0801322
ENSDARG00000004026	chrm5a	chrm5a - cholinergic receptor, muscarinic 5a	9	0.550737	0	-0.278015	0	0.08138
ENSDARG00000020345	clasp2	clasp2 - cytoplasmic linker associated protein 2	9	0.639388	-0.139718	-0.105394	0.43959	-0.00371244
ENSDARG00000055009	col4a1	col4a1 - collagen, type IV, alpha 1	9	0.739604	-0.340368	-0.0440984	0.380852	-0.0788482
ENSDARG00000020781	col4a2	col4a2 - collagen, type IV, alpha 2	9	0.995815	-0.134772	-0.24917	0.446517	-0.117001
ENSDARG00000056691	cpeb4	cpeb4 - cytoplasmic polyadenylation element binding protein 4	9	0.536527	-0.18808	-0.403191	-0.277769	-0.0503514
ENSDARG00000075100	CR361563.1	NEO1 - neogenin 1	9	0.814991	0.214577	-0.117619	0.322988	0.0625287
ENSDARG00000012649	CT955987.1	SMAD4 - SMAD family member 4	9	0.458161	0.0980399	-0.100404	0.570232	0.159822
ENSDARG00000078233	ctnnd1	CTNND1 , delta 1	9	0.611737	-0.144367	-0.568928	0.0714915	-0.187224
ENSDARG00000041959	cxcr4b	cxcr4b - chemokine , receptor 4b	9	0.391748	0.00265686	0.0240524	0.129847	-0.00853503
ENSDARG00000016016	dbnlb	dbnl - drebrin-like	9	0.417181	0.033382	-0.141495	0.152196	0.183014
ENSDARG00000012823	DLGAP4 (1 of 2)	DLGAP4 homolog-associated protein 4	9	0.413798	0.112317	0.045659	0.131175	0.219755
ENSDARG00000086908	dock1	dock1 - dedicator of cytokinesis 1	9	0.603318	0.180626	0.162808	0.376288	-0.0760306
ENSDARG00000036012	DOCK1 (1 of 3)	DOCK1 - dedicator of cytokinesis 1	9	0.426998	0.0666859	0.195028	0.203201	-0.0458057
ENSDARG00000060236	dok7	dok7 - docking protein 7	9	0.61654	-0.231997	0.0733982	0.0147523	0.103285
ENSDARG00000058256	draxin	C1orf187 - chromosome 1 open reading frame 187	9	0.729069	0.106933	0.125972	0.477856	-0.000568456
ENSDARG00000023609	epha8	epha8 - eph receptor A8	9	0.942798	0.0697702	-0.0507064	-0.0802949	0.139487
ENSDARG00000033589	EPHB3 (2 of 2)	EPHB3 - EPH receptor B3	9	0.785219	0.223685	-0.154096	0.373134	0.073916
ENSDARG00000031548	ephb3a	ephb3a - eph receptor B3a	9	0.330852	-0.32853	-0.155678	0.209776	0.176631
ENSDARG00000089168	EXT1 (4 of 4)	EXT1 - exostosin 1	9	0.63164	-0.24386	-0.015001	0.258163	0.0973921
ENSDARG00000039444	FAIM2	FAIM2 - Fas apoptotic inhibitory molecule 2	9	0.687244	-0.215747	-0.40231	-0.367919	-0.0854633
ENSDARG00000014181	foxp1b	foxp1b - forkhead box P1b	9	0.80302	-0.0246972	-0.156734	0.719818	0.109672
ENSDARG00000058692	fzd3b	fzd3b - frizzled homolog 3b	9	0.668778	-0.163891	-0.270377	-0.023152	0.0709775
ENSDARG00000016526	gata3	gata3 - GATA-binding protein 3	9	1.23697	-0.22223	-0.400706	0.451955	-0.0929462
ENSDARG00000039936	GFRA1 (2 of 3)	GFRA1 - GDNF family receptor alpha 1	9	0.660277	-0.240668	-0.0661903	0.132199	0.256875
ENSDARG00000058513	gfra1a	gfra1a - gdnf family receptor alpha 1a	9	0.825064	-0.754273	-0.231686	-0.0800966	0.145553
ENSDARG00000075012	GLRA2	GLRA2 - glycine receptor, alpha 2	9	0.804647	0	-0.138006	-0.142468	0.0270693
ENSDARG00000021352	gria1a	gria1a - glutamate receptor, ionotropic, AMPA 1a	9	0.369474	-0.44103	-0.0903169	0.135181	0.0738364
ENSDARG00000086207	grin2da	grin2da - glutamate receptor, ionotropic, N-methyl D-aspartate 2D, a	9	1.14599	-0.74014	-0.786644	-0.227308	-0.117068
ENSDARG00000010408	igsf9b	dkey-49h9.6 - dkey-49h9.6	9	1.13612	-0.0637673	-0.363888	0.898941	0.124008
ENSDARG00000014655	itpr1a	ITPR1 - inositol 1,4,5-triphosphate receptor, type 1	9	0.416791	0.0877239	0.229863	0.220876	-0.185593
ENSDARG00000000086	itsn1	itsn1 - intersectin 1	9	0.754259	0.0686544	-0.195691	0.683728	0.16089
ENSDARG00000087064	KAL1	KAL1 - Kallmann syndrome 1 sequence	9	0.873371	0.0327574	-0.143229	0.330193	0.178534
ENSDARG00000091662	L1CAM (3 of 3)	NRCAM - neuronal cell adhesion molecule	9	1.14541	-0.106951	-0.319601	0.384927	0.186825
ENSDARG00000056979	lhx9	lhx9 - LIM homeobox 9	9	0.86661	-0.765866	-0.156583	0.313106	0.205637
ENSDARG00000089292	LPHN1 (4 of 4)	LPHN1 - latrophilin 1	9	0.547675	-0.701748	0.163584	0.386457	0.0766831
ENSDARG00000076053	lrp6	LRP6 - low density lipoprotein receptor-related protein 6	9	0.694257	-0.2512	0.226013	0.39577	0.132811
ENSDARG00000058558	lzts3b	CU469500.2	9	0.810369	-0.539	-0.0975805	0.466897	0.0327548
ENSDARG00000070903	met	met - met proto-oncogene	9	0.772774	-0.1141	-0.466139	0.35934	0.0241509
ENSDARG00000087895	mib	mib - mind bomb	9	0.520501	-0.244792	0.0432223	0.408806	0.0862616
ENSDARG00000055581	MIB1 (1 of 2)	MIB1	9	0.570237	-0.1074	-0.0815348	0.491111	0.122505
ENSDARG00000035360	mink1	mink1 - misshapen-like kinase 1	9	0.348968	0.130872	-0.178073	0.27629	0.201593
ENSDARG00000000103	myh10	myh10 - myosin, heavy chain 10, non-muscle	9	0.499365	-0.266601	0.326178	0.1581	-0.381497
ENSDARG00000079455	nlgn4a	nlgn4a - neuroligin 4a	9	0.51936	-0.617403	-0.03907	-0.205541	-0.0193556
ENSDARG00000027290	nrp1b	nrp1b - neuropilin 1b	9	0.409568	-0.0551305	0.0603424	0.114476	-0.177674
ENSDARG00000076748	ntn2	ntn2 - netrin 2	9	0.680755	-0.140331	-0.00582607	0.0275762	-0.0301237
ENSDARG00000011235	otx2	otx2 - orthodenticle homolog 2	9	0.622678	-0.294578	-0.232795	0.65142	0.0740273
ENSDARG00000042128	pacsin1b	pacsin1b - protein kinase C and casein kinase substrate in neurons 1b	9	0.86676	-0.0620774	-0.261167	-0.0282627	0.0632348
ENSDARG00000042624	pak1	PAK1 -activated kinase 1	9	0.626552	-0.337545	-0.206009	0.284619	-0.099081
ENSDARG00000052150	pbx4	pbx4 - pre-B-cell leukemia transcription factor 4	9	0.685604	0.0106731	0.32336	0.62545	-0.292578
ENSDARG00000007172	plxna3	plxna3 - plexin A3	9	0.815253	0.0786564	-0.259805	0.501294	0.165057
ENSDARG00000076431	PPP1R9B (1 of 2)	AL732629.1 - Putative uncharacterized protein	9	0.659779	-0.163041	-0.50695	0.0335292	0.179842
ENSDARG00000015540	psen2	psen2 - presenilin 2	9	0.474889	0.111577	-0.221577	0.378068	0.384928
ENSDARG00000040197	ptk2.2	ch1073-355e8.1 - ch1073-355e8.1	9	0.449294	-0.0784541	-0.00668111	0.437954	0.0920201
ENSDARG00000022841	ptk2ba	PTK2B - PTK2B protein tyrosine kinase 2 beta	9	0.596666	0.00641098	-0.103927	0.386851	0.394469
ENSDARG00000022297	ptpro	ptpro - protein tyrosine phosphatase, receptor type, O	9	0.588795	-0.12438	-0.161256	0.933689	-0.0319638
ENSDARG00000069767	pvrl1a	pvrl1a - poliovirus receptor-related 1a	9	0.578264	-0.354894	0.049428	-0.0439978	0.151342
ENSDARG00000052630	pvrl1b	pvrl1b - poliovirus receptor-related 1b	9	0.545179	0.125191	-0.313214	0.363299	0.0826222
ENSDARG00000059406	raf1b	raf1b - v-raf-1 murine leukemia viral oncogene homolog 1b	9	0.754199	0.244561	-0.196031	0.776903	0.476067
ENSDARG00000035994	rims2b	rims2b - regulating synaptic membrane exocytosis 2b	9	1.12187	-0.51264	-0.645601	-0.165264	-0.174586
ENSDARG00000026784	robo1	robo1 - roundabout homolog 1	9	0.89177	0.0293394	0.0599782	0.657778	0.129503
ENSDARG00000005645	robo3	robo3 - roundabout homolog 3	9	0.898629	0.0990858	-0.417375	0.640382	0.220864
ENSDARG00000018399	rps6kb1a	RPS6KB1 - ribosomal protein S6 kinase, 70kDa, polypeptide 1	9	0.585119	0.223528	-0.0922801	0.659198	0.189751
ENSDARG00000052826	runx3	runx3 - runt-related transcription factor 3	9	0.276125	-0.0837965	-0.06692	0.302478	0.0440281
ENSDARG00000018032	scn8ab	scn8ab - sodium channel, voltage-gated, type VIII, alpha b	9	0.703407	0.107491	0.400598	0.481063	-0.212027
ENSDARG00000000861	scrib	scrib - scribbled homolog	9	0.664873	-0.053501	-0.244791	-0.00498441	-0.143309
ENSDARG00000042210	sema3ab	sema3ab - semaphorin 3ab	9	0.901889	-0.0880042	0.0534705	0.347691	-0.104413
ENSDARG00000013607	sema3gb	sema3gb - semaphorin 3gb	9	0.383199	-0.167912	0.203395	0.490611	0.149184
ENSDARG00000004246	slit2	slit2 - slit homolog 2	9	0.524508	-0.131431	0.067789	0.391203	0.00517953
ENSDARG00000034268	slit3	slit3 - slit homolog 3	9	0.481984	0.0717858	0.154144	0.678182	0.0714181
ENSDARG00000070428	SMAD4 (4 of 6)	CR854916.1	9	0.753756	-0.189789	-0.170141	0.508871	0.200027
ENSDARG00000086530	SMAD4 (6 of 6)	CABZ01041961.2	9	0.410943	0.0215769	-0.21378	0.578071	0.18387
ENSDARG00000075539	snphb	snphb - syntaphilin b	9	0.359239	-0.265652	-0.118614	0.12989	0.312328
ENSDARG00000042468	sos1	sos1 - son of sevenless homolog 1	9	0.766461	0.0141936	0.160534	0.878628	0.106607
ENSDARG00000089443	SOS1 (2 of 2)	CABZ01072473.1	9	0.305398	-0.237086	0.307838	0.570697	0.171491
ENSDARG00000019231	spna2	spna2 - spectrin alpha 2	9	0.712424	0.17137	-0.154813	0.399195	0.150016
ENSDARG00000036402	SPTBN1 (1 of 2)	SPTBN1 - spectrin, beta, non-erythrocytic 1	9	0.859072	-0.00894788	-0.182468	0.515658	0.0698461
ENSDARG00000053956	sptbn2	SPTBN2 - spectrin, beta, non-erythrocytic 2	9	0.370814	-0.0342776	-0.0289736	0.207418	-0.00961925
ENSDARG00000032161	srgap2a	srgap2a - SLIT-ROBO Rho GTPase activating protein 2a	9	0.334513	0.155114	-0.0645604	0.399526	-0.035167
ENSDARG00000029234	stxbp5b	stxbp5b - syntaxin binding protein 5b	9	0.534829	-0.13133	0.184107	0.0247853	-0.0342184
ENSDARG00000037587	SYNPR (1 of 2)	SYNPR - synaptoporin	9	0.888524	0	0	-0.352879	-0.105078
ENSDARG00000005333	tln1	tln1 - talin 1	9	0.509282	-0.000131025	-0.140774	0.321023	-0.0683936
ENSDARG00000059883	trpv1	trpv1 - transient receptor potential cation channel, subfamily V, member 1	9	0.340377	-0.330668	0.081235	0.296928	-0.136148
ENSDARG00000061541	unc5db	unc5db - unc-5 homolog Db	9	0.627074	-0.280548	-0.238067	-0.187461	0.0648698
ENSDARG00000090078	UTRN	utrn - utrophin	9	0.788891	0.213275	-0.211048	0.601714	0.299856
ENSDARG00000044718	VAV2	VAV2 - vav 2 guanine nucleotide exchange factor	9	0.614471	-0.0273611	-0.0706179	0.326523	0.196076
ENSDARG00000014113	wasla	wasla - Wiskott-Aldrich syndrome-like a	9	0.548428	0.211157	0.00828597	0.455706	-0.0379213
ENSDARG00000006283	waslb	waslb - Wiskott-Aldrich syndrome-like b	9	0.548063	0.238047	0.0882546	0.370779	0.061997
ENSDARG00000058488	adora2ab	adora2ab - adenosine A2a receptor b	10	2.19643	1.63571	-0.881371	0.6044	0.255542
ENSDARG00000058538	alcamb	alcamb - activated leukocyte cell adhesion molecule b	10	1.13972	0.7588	-0.930209	0.175487	0.0727535
ENSDARG00000091902	b3gnt2b	B3GNT2 - UDP-GlcNAc:betaGal beta-1,3-N-acetylglucosaminyltransferase 2	10	1.45533	0.35666	-0.818346	0.526768	0.235451
ENSDARG00000005600	bmpr1ba	bmpr1ba - bone morphogenetic protein receptor, type 1ba	10	1.56591	0.877461	-0.955262	0.0854436	0.0798633
ENSDARG00000056043	CABZ01044085.1	LAMA1 - laminin, alpha 1	10	1.8494	0.316876	-0.531694	0.429316	-0.224287
ENSDARG00000069254	chrm4a	chrm4a - cholinergic receptor, muscarinic 4a	10	1.31143	1.02095	-0.440079	-0.115424	0.315486
ENSDARG00000037415	dlgap1b	dlgap1b - discs, large homolog-associated protein 1b	10	1.31969	0.278782	-0.607653	-0.182869	0.0601091
ENSDARG00000091293	dmxl2	BX908722.1	10	1.84625	-0.0767672	-0.745462	0.437054	-0.0822503
ENSDARG00000061570	DMXL2 (1 of 2)	rc3 - rabconnectin 3	10	1.97424	-0.10757	-0.835184	0.335058	-0.0781495
ENSDARG00000042826	egr2b	egr2b - early growth response 2b	10	2.1273	1.08536	-1.44453	0	-0.20543
ENSDARG00000018303	etv4	pea3 - ETS-domain transcription factor pea3	10	1.41369	0.4157	-0.827068	0.324266	0.0625531
ENSDARG00000074381	farp1	FARP1	10	1.40016	0.229097	-0.80053	0.466626	0.274104
ENSDARG00000070677	fezf2	fezf2 - FEZ family zinc finger 2	10	1.14188	0.779206	-1.09	-0.00287456	0.175381
ENSDARG00000003399	fgf8a	fgf8a - fibroblast growth factor 8 a	10	1.324	0.930581	-0.692683	0.364871	0.10777
ENSDARG00000011190	fgfr1b	fgfr1b - fibroblast growth factor receptor 1b	10	1.54176	0.593549	0.199158	0.849878	0.154272
ENSDARG00000015355	fosl1a	fosl1 - FOS-like antigen 1	10	1.73198	1.79334	-0.767836	0.941831	1.20485
ENSDARG00000042485	foxd5	foxd5 - forkhead box D5	10	1.59064	0.380165	-1.10092	0	0.0186012
ENSDARG00000020884	gli2b	gli2b - GLI-Kruppel family member GLI2b	10	1.26764	0.637917	-0.314747	0.658416	0.0870515
ENSDARG00000000588	grasp	graspl - GRP1 -associated scaffold protein like	10	1.05356	0.994698	-0.898817	0.155255	0.163958
ENSDARG00000095603	grid2ipb	GRID2IP interacting protein	10	1.67544	-0.166469	-0.428467	-0.255078	0.0188403
ENSDARG00000080012	htr3a	HTR3A receptor 3A	10	1.72229	1.11046	-0.388078	0.387271	0.387916
ENSDARG00000089212	htr3a	HTR3A receptor 3A	10	1.2236	0.945042	-0.768094	0	0
ENSDARG00000061749	htr3b	HTR3B - 5-hydroxytryptamine receptor 3B	10	2.17789	1.36788	-1.25501	0.324829	0.390268
ENSDARG00000032435	itga9	zgc:63474 - zgc:63474	10	1.37783	0.0644225	-0.37942	0.104938	0.0823737
ENSDARG00000026491	lamb1a	lamb1a - laminin, beta 1a	10	1.85968	0.517929	-0.957553	0.42321	0.219836
ENSDARG00000089288	lamb1a	lamb1a - laminin, beta 1a	10	1.85061	0.409663	-0.882655	0.397771	0.129579
ENSDARG00000060326	MAP1S (1 of 2)	MAP1S - microtubule-associated protein 1S	10	1.45837	0.485467	-0.520396	0.846937	0.597173
