# Supplementary material for: Temporal Dysynchrony in brain connectivity gene expression following hypoxia
Source: BMC Genomics. 2016 May 4;17:334. doi: 10.1186/s12864-016-2638-x (PMC4857255; doi:10.1186/s12864-016-2638-x)
Supplement: Additional file 5: — List of K means cluster analysis of connectivity genes across development during hypoxia, after averaging relative expression across development in both hypoxia and normoxia. Relative log2 fold change compared to the average is provided. (XLSX 257 kb) [file 12864_2016_2638_MOESM5_ESM.xlsx]

## Sheet: Table of Contents
Worksheet	Contents
Clusters	List of genes of interest, along with their expression values and cluster membership
KEGG Pathways	Adjusted p value for pathway enrichment in each cluster
DAVID input	List of genes in each pathway that was sent to the DAVID website for cluster analysis
Cluster size	Number of genes in each cluster

## Sheet: Clusters
Cluster	EnsemblGeneId	Associated Gene Name	Normoxia.24hr	Hypoxia.24hr	Normoxia.36hr	Hypoxia.36hr	Normoxia.48hr	Hypoxia.48hr	Normoxia.60hr	Hypoxia.60hr	Normoxia.72hr	Hypoxia.72hr
1	ENSDARG00000000086	itsn1 - intersectin 1	14.0734	23.9743	15.4112	15.8047	16.7606	13.9895	13.8001	19.9393	17.4972	18.3754
1	ENSDARG00000001769	ptpra - protein tyrosine phosphatase, receptor type, A	20.3603	22.8747	19.208	18.479	20.8101	18.7541	20.0433	20.55	21.0381	20.2064
1	ENSDARG00000002748	sema6d - sema domain, transmembrane domain 6D	3.13593	4.80285	2.96576	3.2822	3.36818	3.0794	4.82755	4.82167	4.89465	5.90057
1	ENSDARG00000002790	ap2m1a - adaptor-related protein complex 2, mu 1 subunit, a	80.6312	68.6236	69.5974	74.0097	82.1488	74.2913	102.416	65.9479	92.2518	78.3295
1	ENSDARG00000002933	gbx2 - gastrulation brain homeo box 2	4.67105	7.29432	4.08772	3.75199	9.11881	6.42532	8.88182	6.86756	6.74972	6.78316
1	ENSDARG00000003022	LIMK1 - LIM domain kinase 1	7.66782	6.28362	6.2413	6.57635	4.74998	6.16277	5.37354	5.92031	5.43561	5.71611
1	ENSDARG00000003971	isl2a - islet2a	14.3459	22.0279	15.1263	17.5183	21.6412	16.3686	19.3998	22.2085	12.7724	14.7371
1	ENSDARG00000004171	rabac1 - Rab acceptor 1	19.5891	22.0642	14.9139	14.8726	21.0505	15.9746	17.9255	14.7618	18.0954	17.8018
1	ENSDARG00000004218	rnd1l - Rho family GTPase 1 like	12.0957	9.21088	7.22971	9.97509	8.15922	7.92921	10.4208	9.62939	8.33418	9.2487
1	ENSDARG00000004246	slit2 - slit homolog 2	11.0844	15.2334	12.9963	11.5244	12.4334	12.6173	10.7343	12.8211	11.8077	11.0154
1	ENSDARG00000004616	mtmr2 - myotubularin related protein 2	9.76143	6.18546	7.92378	6.55187	8.09381	8.75373	10.4683	6.0606	8.11664	5.85679
1	ENSDARG00000004672	ptk2.1 - protein tyrosine kinase 2a	11.2067	13.9457	11.3345	10.8454	12.7958	11.8738	14.0374	11.8885	13.6433	13.3201
1	ENSDARG00000005333	tln1 - talin 1	25.3813	35.1559	25.0223	25.2054	24.9171	22.0413	21.8952	24.1056	28.1613	25.7851
1	ENSDARG00000006169	LRRK2 - leucine-rich repeat kinase 2	5.01277	4.11163	4.41359	4.11927	3.78541	4.14795	5.28062	5.26767	5.62734	5.25589
1	ENSDARG00000006609	map2k2a - mitogen-activated protein kinase kinase 2a	16.2736	18.3014	12.1122	12.8511	16.4985	12.3866	17.4134	11.6479	17.3484	13.278
1	ENSDARG00000006686	zmynd19 - zinc finger, MYND domain containing 19	7.76761	8.49674	5.79746	4.64371	6.52449	6.23687	7.14343	4.78086	7.21437	5.01052
1	ENSDARG00000007220	ncam1b - neural cell adhesion molecule 1b	13.9078	11.4934	12.4918	13.0221	7.8155	11.0081	9.77259	11.7154	13.115	15.1936
1	ENSDARG00000007231	ryk - receptor-like tyrosine kinase	17.3854	19.0771	17.4119	14.9538	16.218	16.6352	14.636	12.606	14.3367	13.5432
1	ENSDARG00000008107	src - v-src sarcoma	10.0714	20.4334	7.58068	11.4866	12.7636	8.4331	11.4122	10.2186	10.7559	9.97425
1	ENSDARG00000009121	CHRM1 - cholinergic receptor, muscarinic 1	1.22071	1.45696	0.741891	1.2391	1.17933	0.688141	1.23191	1.17327	0.984497	1.22309
1	ENSDARG00000009677	dlg1 - discs, large homolog 1	9.22362	7.96142	8.66598	8.66768	8.32041	9.24139	11.0227	9.00437	13.0234	12.3617
1	ENSDARG00000010169	myd88 - myeloid differentiation primary response gene	7.3222	5.33338	6.08122	6.344	6.10293	6.21432	8.79968	8.01823	7.28065	9.49376
1	ENSDARG00000010280	CLASP1 - cytoplasmic linker associated protein 1	10.8547	9.06418	13.3795	9.4123	10.598	12.6623	13.5555	11.4681	14.2013	11.17
1	ENSDARG00000010721	6-Sep - septin 6	42.0714	59.1052	33.1399	36.7906	52.7201	36.5455	46.5872	39.7707	41.4916	40.1325
1	ENSDARG00000010771	gipc1 - GIPC PDZ domain containing family, member 1	13.9834	14.4061	12.1077	11.1226	12.9775	12.065	14.3695	12.5022	13.7234	10.8552
1	ENSDARG00000010789	HOMER3 - homer homolog 3	12.9568	9.10412	12.1666	11.3189	12.9486	13.2388	16.0687	15.7577	13.641	15.7576
1	ENSDARG00000010844	kras - v-Ki-ras2 Kirsten rat sarcoma viral oncogene homolog	35.1442	30.561	34.3509	33.0418	32.5335	34.7926	54.674	35.592	52.0266	45.0223
1	ENSDARG00000011235	otx2 - orthodenticle homolog 2	14.2509	21.7326	31.3541	23.0731	36.5847	29.5998	23.5581	33.6127	17.5293	17.6596
1	ENSDARG00000011449	fes - feline sarcoma oncogene	1.98286	1.43908	1.82432	1.83463	1.41393	1.68785	1.72668	2.16932	2.38301	2.64838
1	ENSDARG00000012203	dlg3 - discs, large homolog 3	0.7784	0.707318	0.590415	0.726585	0.953643	0.543473	1.00505	0.674985	0.90562	0.874388
1	ENSDARG00000012248	rgma - RGM domain family, member A	31.65	35.2564	27.1421	30.9308	35.9068	30.7382	38.3693	38.0618	32.7303	33.3638
1	ENSDARG00000012649	SMAD4 - SMAD family member 4	9.9282	12.955	12.248	12.8669	13.0747	11.871	9.54451	13.8371	10.1365	11.3869
1	ENSDARG00000012682	pfn2l - profilin 2 like	197.992	106.799	154.682	144.728	159.881	159.576	215.17	108.069	179.027	109.872
1	ENSDARG00000012741	tmem57b - transmembrane protein 57b	15.7675	14.5796	18.5134	15.9718	19.3035	18.9846	20.5151	18.1925	17.8797	18.1389
1	ENSDARG00000012818	ck2a2a - casein kinase 2 alpha 2a	15.3245	14.5206	14.6972	13.8722	15.3791	15.2749	17.3687	15.9251	16.5746	15.3117
1	ENSDARG00000013047	GABRR1 receptor, rho 1	1.20421	2.69124	0.883257	1.07551	1.60427	0.767595	1.21509	1.22877	2.57667	2.62735
1	ENSDARG00000013078	ywhaba - tyrosine 3-monooxygenase/tryptophan 5-monooxygenase activation protein, beta polypeptide a	244.298	203.067	201.638	215.004	228.017	213.595	233.272	179.456	212.351	179.546
1	ENSDARG00000013269	SYTL4 - synaptotagmin-like 4	0.758041	0.859365	0.421105	0.546955	0.650826	0.413225	0.622784	0.538113	0.737284	0.737436
1	ENSDARG00000013582	ck2a2b - casein kinase 2 alpha 2b	16.7404	20.2928	14.6308	14.052	17.7778	14.1985	14.591	12.8836	16.395	11.2607
1	ENSDARG00000013607	sema3gb - semaphorin 3gb	12.5707	15.8179	16.1566	13.8372	14.0592	15.9131	18.7041	23.9193	16.5642	17.6134
1	ENSDARG00000013841	abl2 - v-abl Abelson murine leukemia viral oncogene homolog 2	7.82106	8.48417	5.92904	5.37863	6.59265	5.89411	6.44978	6.7521	7.55326	7.73739
1	ENSDARG00000013847	egfra - epidermal growth factor receptor a	3.99604	4.16042	5.07396	4.94886	3.66775	5.3779	3.41954	5.56761	3.10207	4.99708
1	ENSDARG00000014134	prkacaa - protein kinase, cAMP-dependent, catalytic, alpha, genome duplicate a	13.2104	13.3316	12.8656	14.7801	13.6149	14.7018	18.2026	17.469	19.7966	18.0668
1	ENSDARG00000014181	foxp1b - forkhead box P1b	12.4272	21.4532	13.8434	13.3915	15.2092	13.24	12.7511	19.1232	13.9016	14.0007
1	ENSDARG00000014433	myl12.1 - myosin, light chain 12, genome duplicate 1	297.352	238.13	251.51	278.822	299.696	272.432	295.884	236.292	238.232	231.594
1	ENSDARG00000014592	DENND1A - DENN/MADD domain containing 1A	9.38402	10.1493	7.45688	8.35355	7.28754	7.54369	7.85232	9.11048	8.14007	9.08796
1	ENSDARG00000014709	GRB2 - growth factor receptor-bound protein 2	7.31408	7.42218	7.32805	6.77553	7.20355	7.76875	8.73625	7.5062	9.19486	7.86125
1	ENSDARG00000015314	zc4h2 - zinc finger, C4H2 domain containing	54.9889	61.8425	62.793	63.8784	119.049	85.957	131.038	115.991	78.7494	87.4133
1	ENSDARG00000015429	rhoac - ras homolog gene family, member Ac	65.0703	58.0645	56.1042	55.7018	69.4339	58.4028	75.1501	53.7563	55.0688	49.0245
1	ENSDARG00000015540	psen2 - presenilin 2	12.6569	17.003	10.6459	11.1921	13.8176	11.2085	11.5981	13.8567	11.7681	15.5199
1	ENSDARG00000016016	dbnl - drebrin-like	22.3068	28.1819	20.0359	19.8978	24.1666	21.1967	23.8867	23.421	22.1416	24.1826
1	ENSDARG00000016526	gata3 - GATA-binding protein 3	4.7084	11.7643	6.38752	5.30143	8.83791	5.82708	6.65719	8.57198	7.91191	6.77463
1	ENSDARG00000017004	myo10l2 - myosin X-like 2	13.4972	11.5694	14.6709	13.0891	11.0719	13.3767	11.8304	9.73569	11.4821	9.2066
1	ENSDARG00000017803	gsk3b - glycogen synthase kinase 3 beta	23.319	26.3725	22.9987	19.1049	24.6285	22.3009	23.933	19.8087	27.696	21.0771
1	ENSDARG00000018032	scn8ab - sodium channel, voltage-gated, type VIII, alpha b	3.41849	5.3166	5.41167	6.15528	3.36645	4.52648	4.81853	6.54292	7.94206	6.34521
1	ENSDARG00000018399	RPS6KB1 - ribosomal protein S6 kinase, 70kDa, polypeptide 1	6.12059	9.53369	5.73134	6.93979	7.03204	6.4145	5.1041	8.38544	7.64792	8.92685
1	ENSDARG00000019231	spna2 - spectrin alpha 2	95.9186	154.656	96.0869	105.038	114.105	96.0933	102.347	119.147	103.068	109.445
1	ENSDARG00000019235	sema3aa - semaphorin 3aa	23.5306	19.8932	23.9696	23.2575	25.9537	24.6456	29.6816	26.476	26.9284	26.1202
1	ENSDARG00000019342	chrnd - cholinergic receptor, nicotinic, delta polypeptide	20.5649	8.97883	13.6305	15.5466	9.823	12.3145	15.4536	8.09915	14.4213	10.2579
1	ENSDARG00000019426	TRIO	17.6873	19.3235	19.7855	22.4554	16.3992	18.5458	17.4975	21.4321	20.698	23.8144
1	ENSDARG00000020072	thbs4b - thrombospondin 4b	25.5035	52.3003	18.2277	22.234	33.9224	19.5767	32.4016	33.1256	40.1951	47.5598
1	ENSDARG00000020334	ptpn11a - protein tyrosine phosphatase, non-receptor type 11, a	22.9139	23.9723	18.9552	19.1417	22.5022	18.9454	22.777	19.08	20.9559	19.4779
1	ENSDARG00000020344	slc2a8 - solute carrier family 2 , member 8	5.12963	4.40922	3.88162	3.7501	3.98824	4.11357	5.15636	3.69021	4.3297	4.45063
1	ENSDARG00000020345	clasp2 - cytoplasmic linker associated protein 2	24.3871	37.2807	28.0994	24.3764	27.398	25.0361	22.478	27.5075	26.8906	25.3912
1	ENSDARG00000021124	cfl1 - cofilin 1	418.497	251.533	374.824	386.915	387.213	408.8	456.556	292.301	382.799	273.076
1	ENSDARG00000021309	rhoae - ras homolog gene family, member Ae	26.3146	26.5095	23.8516	21.9507	23.0973	23.2336	21.5424	22.3822	22.0431	25.924
1	ENSDARG00000022260	ch211-57i17.1 - ch211-57i17.1	11.1957	15.7985	10.0229	11.4855	13.2755	10.5692	12.297	12.8653	11.3873	11.5921
1	ENSDARG00000022531	ntn1b - netrin 1b	13.9628	11.2572	17.9964	17.6208	13.6517	16.1817	15.4876	17.703	12.5547	13.8677
1	ENSDARG00000022841	PTK2B - PTK2B protein tyrosine kinase 2 beta	3.28576	5.03215	3.78989	3.78615	4.51036	4.14258	3.89312	4.91076	3.61038	5.05458
1	ENSDARG00000022893	FP928982.1 - E3 ubiquitin-protein ligase Praja-2	1.54575	1.59774	1.10771	1.48062	1.60183	1.05417	2.21749	1.65389	1.80884	2.05582
1	ENSDARG00000023117	gopc - golgi associated PDZ and coiled-coil motif containing	10.7652	11.7475	8.11595	8.24587	11.1946	10.0137	11.8473	7.92049	10.4438	9.33172
1	ENSDARG00000025091	ezr - ezrin	27.6978	27.6149	24.9682	26.954	29.9408	27.4437	33.404	26.3679	33.3775	29.8213
1	ENSDARG00000025326	myl12.2 - myosin, light chain 12, genome duplicate 2	53.1285	58.4864	38.6617	39.6297	55.4995	40.3111	50.8866	35.8318	39.8063	34.2093
1	ENSDARG00000026294	erbb2 - v-erb-b2 erythroblastic leukemia viral oncogene homolog 2, neuro/glioblastoma derived oncogene homolog	10.8883	12.356	9.54612	9.36788	9.34792	9.52179	9.71013	10.0569	10.6553	11.0489
1	ENSDARG00000026531	alcama - activated leukocyte cell adhesion molecule a	39.6706	57.4937	48.3852	43.3685	57.2397	50.9341	48.3776	56.7341	38.7159	40.8129
1	ENSDARG00000026784	robo1 - roundabout homolog 1	8.44006	17.258	12.0822	13.1348	11.1539	11.2878	8.72126	13.7352	10.5751	10.5085
1	ENSDARG00000026845	rhoaa - ras homolog gene family, member Aa	77.9106	64.0385	62.1377	62.4309	79.0478	69.0129	82.081	57.6602	67.3028	57.3082
1	ENSDARG00000026967	AP2S1 - adaptor-related protein complex 2, sigma 1 subunit	17.9942	18.313	17.5454	18.3497	17.1182	17.9162	21.4462	14.1755	23.7728	14.8406
1	ENSDARG00000027279	numb - numb homolog	2.94703	2.84074	3.34488	2.73616	2.86593	3.29563	2.92121	2.64773	3.80248	4.3287
1	ENSDARG00000027290	nrp1b - neuropilin 1b	5.28499	6.68086	5.97477	5.36301	5.25716	5.34163	6.75795	6.64568	8.70035	7.06526
1	ENSDARG00000027322	lin7c - lin-7 homolog C	34.8197	24.0452	33.074	32.132	36.1103	37.4524	46.4046	37.7966	38.1506	34.1398
1	ENSDARG00000027418	trappc4 - trafficking protein particle complex 4	18.2397	12.3347	14.4573	11.6739	19.0176	16.1251	23.056	16.3153	21.4779	17.4853
1	ENSDARG00000029353	serpine2 - serine , member 2	15.0308	32.6419	12.2402	13.6128	22.0841	13.2775	11.6887	16.3465	13.6629	18.0052
1	ENSDARG00000030775	sybl1 - synaptobrevin-like 1	12.4323	22.394	9.70808	9.73788	17.8101	9.61949	14.2965	11.3001	14.7123	14.0885
1	ENSDARG00000030871	siah1 - seven in absentia homolog 1	21.3856	25.6627	20.7786	23.9094	26.8165	23.0756	23.5316	22.6716	18.4522	20.137
1	ENSDARG00000031372	efna2 - ephrin A2	7.89373	7.0713	7.59898	7.19378	5.54825	6.83359	6.41805	5.91085	6.59759	6.12757
1	ENSDARG00000031548	ephb3a - eph receptor B3a	15.5382	18.872	25.2651	19.5256	25.4302	22.3536	21.7245	22.3045	17.6804	19.2858
1	ENSDARG00000031622	nrp2a - neuropilin 2a	25.5985	21.7774	24.9203	30.6415	23.3106	26.1523	25.2942	29.7513	22.8719	26.8165
1	ENSDARG00000032072	cdk16 - cyclin-dependent kinase 16	13.8775	12.4746	14.0651	12.6926	12.9105	14.5026	17.108	15.1271	17.3848	14.8412
1	ENSDARG00000032435	zgc:63474 - zgc:63474	14.9118	43.0561	12.9756	12.6984	20.7637	13.2336	16.0975	15.6678	15.8343	16.6787
1	ENSDARG00000033738	zgc:153867 - zgc:153867	106.358	85.8222	98.1033	101.661	111.048	107.465	107.6	99.0511	88.4232	90.7832
1	ENSDARG00000034173	prkcq - protein kinase C, theta	4.99136	3.98822	4.31	3.91014	3.13728	4.05387	4.39813	2.49103	5.45063	3.5091
1	ENSDARG00000034268	slit3 - slit homolog 3	15.7282	21.1083	18.6982	19.8882	16.2012	17.5436	16.3202	24.219	18.8947	18.549
1	ENSDARG00000035103	CASK	7.20753	6.82077	8.29742	7.16215	7.46493	8.63106	8.41225	8.20848	11.6535	10.371
1	ENSDARG00000035152	ap2b1 - adaptor-related protein complex 2, beta 1 subunit	27.9457	25.2443	28.4053	25.6628	29.0307	28.9148	40.4109	34.2957	40.2443	38.14
1	ENSDARG00000035187	ABL1 - c-abl oncogene 1, non-receptor tyrosine kinase	12.9707	10.1894	14.527	12.1848	14.4884	14.6748	15.4923	13.8287	14.779	13.1988
1	ENSDARG00000035556	rps6ka3a - ribosomal protein S6 kinase, polypeptide 3a	20.0565	19.5973	15.2806	17.9773	18.5179	16.6224	20.244	19.2301	18.9442	18.7106
1	ENSDARG00000035984	mnx1 - motor neuron and pancreas homeobox 1	4.61481	4.17543	4.26164	4.31642	5.94986	4.2615	5.98617	5.11587	3.73953	3.93381
1	ENSDARG00000036105	dkeyp-92c9.2 - dkeyp-92c9.2	3.20781	3.42289	4.74958	4.05199	4.47562	5.05371	5.12142	7.42857	3.31959	5.24553
1	ENSDARG00000036402	SPTBN1 - spectrin, beta, non-erythrocytic 1	69.5036	126.23	74.4013	72.6981	82.3644	66.8036	68.2396	86.9823	92.6379	93.7297
1	ENSDARG00000036820	mgll - monoglyceride lipase	11.5739	24.0329	5.94329	7.29403	13.467	5.5534	9.06685	6.66367	13.3543	9.64239
1	ENSDARG00000037116	cxcl12a - chemokine	19.099	36.2986	16.7117	20.5561	33.0736	20.7568	27.8724	33.8087	30.5005	35.557
1	ENSDARG00000037415	dlgap1b - discs, large homolog-associated protein 1b	2.07459	6.48154	1.58878	1.96212	3.80061	1.74086	3.88164	2.87836	7.17101	7.32262
1	ENSDARG00000037865	CLN3 - ceroid-lipofuscinosis, neuronal 3	6.54132	5.21314	8.15174	8.50112	6.18001	7.83078	6.70804	6.89384	6.83812	6.13493
1	ENSDARG00000037870	bactin2 - bactin2	1278.39	1425.32	1351.39	1478.84	1476.05	1398.27	1202.09	1968.77	1149.27	1526.08
1	ENSDARG00000037943	zgc:112484 - zgc:112484	4.19015	3.22059	3.38667	3.22169	3.45379	3.82036	3.5379	2.53701	3.42422	2.78919
1	ENSDARG00000038059	grb2 - growth factor receptor-bound protein 2	23.4584	27.2727	22.0405	26.384	29.2682	23.8412	29.2971	24.8422	26.5524	23.9822
1	ENSDARG00000038225	nras - neuroblastoma RAS viral oncogene homolog	15.8254	18.1175	16.4005	14.3168	18.2159	16.9865	15.2257	13.3237	14.9833	11.2749
1	ENSDARG00000038442	plcg1 - phospholipase C, gamma 1	22.1887	19.809	20.8578	20.5319	20.4663	20.3367	22.0478	19.3043	20.3461	18.4623
1	ENSDARG00000038446	nrp2b - neuropilin 2b	36.3424	66.6822	31.9484	33.1934	51.6939	35.5887	41.9543	41.9007	37.8143	41.4711
1	ENSDARG00000038518	snap29 - synaptosomal-associated protein 29	11.8293	11.931	9.34265	8.25775	12.2762	9.62439	15.4301	10.5884	13.8311	13.4303
1	ENSDARG00000038867	shhb - sonic hedgehog b	5.29961	7.92401	5.65625	6.74692	9.50597	5.89414	7.13352	7.52206	5.10368	6.59694
1	ENSDARG00000039490	pitpna - phosphatidylinositol transfer protein, alpha	15.5757	10.4797	14.9778	11.2977	15.0953	14.4142	19.4605	8.94338	22.1829	15.5284
1	ENSDARG00000039528	slit1b - slit homolog 1b	6.92283	6.92521	11.4517	8.84808	10.2795	11.2494	10.2629	13.5844	6.66314	9.20915
1	ENSDARG00000039577	ptk2bb - protein tyrosine kinase 2 beta, b	15.1477	14.5728	10.3921	13.0068	11.977	11.2439	10.9296	13.0292	10.4359	11.4337
1	ENSDARG00000039675	dact1 - dapper homolog 1, antagonist of beta-catenin	16.0265	20.5764	14.5961	18.719	21.972	16.8941	19.8748	18.3419	17.9896	18.7796
1	ENSDARG00000039697	KIAA1598 - KIAA1598	4.37592	2.88411	3.40693	3.53154	3.42119	3.8059	3.29922	3.86189	3.56355	4.13136
1	ENSDARG00000039980	ppt1 - palmitoyl-protein thioesterase 1	16.5499	15.189	15.9431	15.589	18.9638	16.2382	20.828	20.6964	21.8397	24.6955
1	ENSDARG00000040197	ch1073-355e8.1 - ch1073-355e8.1	16.5648	21.4668	20.4579	18.7483	20.1269	19.5947	17.4319	21.2989	16.9214	17.0022
1	ENSDARG00000041204	hdac4 - histone deacetylase 4	11.2392	10.5756	11.6862	13.0976	10.1137	11.6149	12.0762	17.1669	14.6506	18.9067
1	ENSDARG00000041878	rab11b - RAB11B, member RAS oncogene family	31.6535	23.191	27.0163	23.6226	30.718	28.1304	41.6194	28.8968	38.5825	32.9492
1	ENSDARG00000042210	sema3ab - semaphorin 3ab	10.6821	19.998	10.1541	9.23059	10.8688	10.3333	10.7145	12.4083	12.1616	10.5104
1	ENSDARG00000042440	p2rx7 - purinergic receptor P2X, ligand-gated ion channel, 7	1.88154	2.63447	1.53236	2.01067	2.53457	1.93362	1.86724	2.20594	2.67556	3.55663
1	ENSDARG00000042624	PAK1 -activated kinase 1	3.56763	5.77694	5.51982	3.94838	6.35198	5.31682	4.97819	5.79713	6.11953	5.21796
1	ENSDARG00000044029	EFNB3 - ephrin-B3	11.6478	10.0955	13.4065	11.8031	9.38432	12.6915	11.7355	9.67109	9.96289	7.97105
1	ENSDARG00000044436	RPS6KA4 - ribosomal protein S6 kinase, 90kDa, polypeptide 4	7.22644	9.12172	6.12319	6.00086	6.82513	5.47411	6.82168	5.00418	7.82478	5.72153
1	ENSDARG00000044573	cdc42 - cell division cycle 42	45.392	32.9715	42.594	39.8317	47.0202	46.8124	61.5849	45.0123	57.8847	49.6639
1	ENSDARG00000044689	ttc8 - tetratricopeptide repeat domain 8	4.12436	4.95631	3.15323	2.41353	3.85592	3.46568	4.84445	2.9417	4.94655	5.7075
1	ENSDARG00000045064	ablim1b - actin binding LIM protein 1b	12.0947	19.4277	7.6191	11.0693	8.97416	7.88177	8.91547	8.93205	11.7298	13.5564
1	ENSDARG00000045618	clta - clathrin, light chain	43.802	36.8751	37.9827	37.3069	45.8972	41.7056	60.052	39.4878	57.0573	44.4825
1	ENSDARG00000051763	SNTB2 - syntrophin, beta 2	10.3833	20.5866	7.91187	7.61258	11.7455	7.86364	10.9405	8.12771	9.76729	9.85982
1	ENSDARG00000052063	col4a5 - collagen, type IV, alpha 5	71.7128	67.9837	85.2529	77.2988	71.8125	83.0092	89.9311	92.4947	99.8632	92.2955
1	ENSDARG00000052429	syngr2a - synaptogyrin 2a	17.8257	21.5153	12.3291	14.9645	16.8606	15.162	15.8108	15.2258	18.5203	18.9493
1	ENSDARG00000052482	arhgef11 - Rho guanine nucleotide exchange factor 11	9.43064	17.7551	10.8214	9.60012	10.9877	9.94424	10.4285	12.5241	13.2667	12.0738
1	ENSDARG00000052631	thbs4a - thrombospondin 4a	1.01527	1.26233	2.41571	2.38195	2.06344	2.62094	2.15581	1.1534	1.87145	1.42614
1	ENSDARG00000052649	ube2i2 - ubiquitin-conjugating enzyme E2I2	43.4586	35.1481	39.7101	34.8387	49.7847	44.3267	52.9033	35.2449	41.9444	36.4424
1	ENSDARG00000052673	sept7a - septin 7a	61.5744	52.0898	51.7085	53.9862	56.1241	53.8539	58.5759	47.1706	51.6906	45.4832
1	ENSDARG00000053468	adam10a - a disintegrin and metalloprotease domain 10a	42.4789	40.9723	35.7002	33.8866	43.841	38.9658	48.4394	39.4538	48.2359	49.0498
1	ENSDARG00000053542	kctd12.2 - potassium channel tetramerisation domain containing 12.2	12.6193	7.61257	7.78427	7.5381	9.12557	8.85446	12.3527	6.78109	13.7823	9.97265
1	ENSDARG00000053586	creb1 - cAMP responsive element binding protein 1	37.06	30.963	36.6573	39.1082	38.6399	38.3814	38.6086	42.1663	26.469	32.2012
1	ENSDARG00000053956	SPTBN2 - spectrin, beta, non-erythrocytic 2	60.9062	74.156	68.8312	65.1565	71.9979	68.668	67.6894	68.7188	62.4996	59.4924
1	ENSDARG00000054172	pgrmc1 - progesterone receptor membrane component 1	38.7995	40.131	29.3752	29.9646	43.193	29.8263	39.3923	20.7768	50.2377	37.9256
1	ENSDARG00000054320	AP2A1 - adaptor-related protein complex 2, alpha 1 subunit	39.0767	31.6837	38.249	33.3993	34.6697	36.7378	49.0861	35.864	56.1528	42.005
1	ENSDARG00000055307	sypl2a - synaptophysin-like 2a	31.2675	23.5009	25.5344	29.7151	26.3448	27.0661	35.7667	26.9284	44.7976	36.5517
1	ENSDARG00000055373	sema3fb - semaphorin 3fb	8.89659	12.3187	8.02672	8.66305	9.43854	8.41631	10.7628	9.60873	11.0537	10.5753
1	ENSDARG00000056609	atad1b - ATPase family, AAA domain containing 1b	14.4611	9.88606	11.5097	10.3837	14.087	11.0406	19.0893	10.4789	17.907	14.0603
1	ENSDARG00000056964	ilk - integrin linked kinase	31.6055	44.0155	28.2615	33.6511	33.9366	28.4833	28.2105	34.5793	26.7697	28.7199
1	ENSDARG00000057452	STON2 - stonin 2	12.8295	19.9494	11.3096	11.8187	15.6734	11.7486	13.3084	13.4656	14.0597	14.0849
1	ENSDARG00000057721	hoxa1a - homeo box A1a	3.64254	2.14646	3.43379	3.38483	2.53612	4.00253	2.5336	2.5036	2.52084	2.82942
1	ENSDARG00000058133	foxd2 - forkhead box D2	12.8346	12.3618	12.8921	14.0375	13.069	14.4749	12.6439	11.8008	10.1761	10.5386
1	ENSDARG00000058230	rps6kb1 - ribosomal protein S6 kinase b, polypeptide 1	39.3189	36.0164	28.3234	30.8624	31.8571	29.3767	33.0055	23.3101	30.5976	25.6663
1	ENSDARG00000058993	ROCK1 - Rho-associated, coiled-coil containing protein kinase 1	24.368	23.3574	20.1193	21.87	20.335	20.9833	20.3962	20.1024	20.1014	19.2848
1	ENSDARG00000059036	appa - amyloid beta precursor protein a	34.5917	45.7594	40.1357	37.1061	45.1778	37.6847	41.0389	51.5783	51.6236	63.294
1	ENSDARG00000059871	shrprbck1r - sharpin and rbck1 related	4.88793	4.61639	4.2825	3.64579	4.44403	4.36754	5.70176	6.35696	6.23597	7.35817
1	ENSDARG00000059883	trpv1 - transient receptor potential cation channel, subfamily V, member 1	1.23883	1.57659	1.65443	1.21158	1.42073	1.48148	1.64994	2.00017	1.99092	1.60432
1	ENSDARG00000060012	f2r - coagulation factor II receptor	1.31579	2.47216	0.94461	1.0953	1.19719	0.952179	1.45362	0.97795	1.94623	2.2115
1	ENSDARG00000060297	GRLF1 - glucocorticoid receptor DNA binding factor 1	12.2508	12.6549	15.8165	9.1247	17.5167	15.6332	19.2746	17.155	19.7249	14.9638
1	ENSDARG00000060506	SOS2 - son of sevenless homolog 2	5.6805	4.52703	4.86003	3.00549	3.61498	4.09923	4.32217	3.39755	6.51842	4.74065
1	ENSDARG00000061048	ranbp9 - RAN binding protein 9	22.2345	28.1428	20.4738	22.6724	25.6096	20.0664	23.1084	24.1978	20.9381	23.4489
1	ENSDARG00000061211	zgc:153766 - zgc:153766	5.23414	4.69846	3.65103	3.86773	4.1577	3.6397	4.91535	5.30342	4.92018	5.25503
1	ENSDARG00000061459	RAPGEF2 2	16.4363	23.4086	12.5832	20.382	15.4455	13.0959	16.7393	14.5009	15.1171	16.9697
1	ENSDARG00000061570	rc3 - rabconnectin 3	4.0901	20.4532	6.0199	5.45739	10.9463	5.07493	7.80932	9.42598	14.9226	12.7825
1	ENSDARG00000061880	apbb2 - amyloid beta precursor protein-binding, family B, member 2	17.8501	20.6001	17.9887	19.8411	16.2104	17.7212	15.6527	19.4331	17.5163	17.7423
1	ENSDARG00000062045	il1rapl1a - interleukin 1 receptor accessory protein-like 1a	5.64085	7.77568	5.02844	5.00214	5.97455	5.035	7.52481	6.14732	9.76531	9.74692
1	ENSDARG00000062352	SEMA4A 4A	6.15381	7.28109	5.06716	5.74311	6.98537	5.74322	6.38464	7.71635	6.36602	7.37906
1	ENSDARG00000062974	ITGA2	6.65032	8.50743	6.5894	7.17417	6.51414	7.63689	7.04331	9.20761	7.75169	11.0587
1	ENSDARG00000063230	bmp7b - bone morphogenetic protein 7b	5.70915	5.63346	4.11206	5.10651	3.46521	4.35355	4.42522	5.19296	4.02432	3.74015
1	ENSDARG00000063651	limk1 - LIM domain kinase 1	1.1266	1.33009	1.26735	0.795849	0.939357	1.14138	1.51793	1.27697	2.04438	1.33135
1	ENSDARG00000067809	ARFGAP1 - ADP-ribosylation factor GTPase activating protein 1	15.5658	15.97	15.144	13.5637	13.4315	14.9363	17.2271	11.5132	18.2131	16.0185
1	ENSDARG00000067920	rab8a - RAB8A, member RAS oncogene family	25.2579	15.9603	24.4604	18.9663	17.3265	21.5345	27.1719	14.6739	27.2952	19.5349
1	ENSDARG00000068458	nrg1 - neuregulin 1	2.13458	2.18914	1.83454	2.17483	2.03527	1.67727	1.77837	1.62849	2.54128	2.52827
1	ENSDARG00000068918	map2k2b - mitogen-activated protein kinase kinase 2b	9.08533	8.09903	8.42504	6.58739	8.18649	8.98773	11.1945	8.32647	11.1737	9.46274
1	ENSDARG00000068992	hspa8 - heat shock protein 8	2591.79	2429.65	2076.65	2416.15	2420.2	2270.1	2149.16	2136.3	1940.6	2052.12
1	ENSDARG00000069254	chrm4a - cholinergic receptor, muscarinic 4a	3.16483	8.08675	2.34982	5.98276	3.98796	2.37842	5.32496	4.21324	6.48883	8.52568
1	ENSDARG00000069329	drgx - dorsal root ganglia homeobox	2.73685	3.9037	2.71893	3.21175	4.94571	2.97833	4.70202	3.72698	2.98322	3.32206
1	ENSDARG00000070428	CR854916.1	2.29811	4.02333	2.44431	2.05529	3.20996	2.90971	2.61697	3.86212	2.04553	2.47177
1	ENSDARG00000070573	mapk3 - mitogen-activated protein kinase 3	39.2357	41.3248	34.06	32.8577	44.5156	36.6458	46.8681	41.3626	53.5132	50.7401
1	ENSDARG00000071152	PICK1 - protein interacting with PRKCA 1	6.988	8.15723	5.64324	6.46508	7.72108	6.19649	9.4632	8.78831	9.04353	9.71366
1	ENSDARG00000071424	ap3d1 - adaptor-related protein complex 3, delta 1 subunit	26.6153	30.997	23.704	28.0805	28.6948	25.6867	28.3777	34.7127	30.3096	33.4676
1	ENSDARG00000071863	itgb1a - integrin, beta 1a	33.0757	38.3328	45.5828	35.2753	37.6336	42.7356	48.0941	44.8407	52.8618	51.4413
1	ENSDARG00000071865	nrp1a - neuropilin 1a	24.8588	44.1389	22.1339	24.1007	38.1036	27.5329	34.6425	39.5792	31.8457	34.6656
1	ENSDARG00000073732	ch211-120k19.2 - ch211-120k19.2	11.6374	12.1471	12.1669	9.61039	12.3218	12.0791	14.8254	8.26587	14.7419	9.47887
1	ENSDARG00000074184	ARHGAP32 - Rho GTPase activating protein 32	11.3695	17.7982	16.8388	12.4322	15.8023	16.4688	13.7094	14.1218	13.1897	11.4977
1	ENSDARG00000074381	FARP1	13.9223	43.3671	12.3981	14.315	28.6024	12.5732	17.1497	21.2055	17.4422	20.3476
1	ENSDARG00000075369	nck1 - NCK adaptor protein 1	20.1747	19.5254	21.1233	19.6902	19.6878	19.7515	20.2378	16.2982	16.168	15.8735
1	ENSDARG00000075436	SYTL2 - synaptotagmin-like 2	5.37962	3.27906	4.39651	4.45058	3.27158	4.04659	3.69402	4.33604	4.5689	3.51402
1	ENSDARG00000075657	SNCAIP - synuclein, alpha interacting protein	11.1969	11.2888	13.2286	12.5378	14.0337	14.5017	14.7715	14.8923	11.4396	13.0793
1	ENSDARG00000075758	ywhabb - tyrosine 3-monooxygenase/tryptophan 5-monooxygenase activation protein, beta polypeptide b	113.707	84.548	93.7315	90.8199	114.388	104.286	132.345	72.1462	124.057	92.446
1	ENSDARG00000075853	SH3KBP1 - SH3-domain kinase binding protein 1	6.12011	4.96553	6.42689	6.20826	6.61278	5.97257	7.42633	6.63241	8.42863	7.79871
1	ENSDARG00000076128	prkar1aa - protein kinase, cAMP-dependent, regulatory, type I, alpha a	30.4792	39.7809	26.6631	32.2129	35.9601	31.1455	35.0019	44.4371	34.9707	46.0109
1	ENSDARG00000076560	APBB1 - amyloid beta	14.0026	15.5585	14.057	14.0666	14.6754	15.7669	20.2778	23.2681	20.585	20.5325
1	ENSDARG00000076748	ntn2 - netrin 2	3.32506	5.52824	5.26442	4.62938	5.47196	5.27572	6.9364	6.27368	7.02711	6.41223
1	ENSDARG00000076772	ACTR3	119.947	115.61	103.746	107.593	121.661	106.15	125.152	86.6309	102.835	98.4719
1	ENSDARG00000076924	ALS2 - amyotrophic lateral sclerosis 2	7.87586	11.9116	7.50171	7.34399	9.20519	7.78557	9.17142	13.6757	9.45205	12.7969
1	ENSDARG00000076995	CU693494.1	1.58869	2.21049	1.51995	2.10597	1.8967	1.2299	2.22091	1.85583	2.16428	2.04702
1	ENSDARG00000077583	B3GNT1 - UDP-GlcNAc:betaGal beta-1,3-N-acetylglucosaminyltransferase 1	4.53455	5.32608	4.8531	4.59678	6.2049	4.94486	5.99558	5.31835	5.83373	5.78284
1	ENSDARG00000077686	AAK1 - AP2 associated kinase 1	3.67999	5.46468	3.85191	3.39331	3.42238	3.43669	3.4878	2.93641	4.67792	3.50321
1	ENSDARG00000077776	ck2b - casein kinase 2 beta	104.601	107.227	81.0761	87.1963	108.144	84.1324	99.4133	66.4363	83.0751	68.3371
1	ENSDARG00000077881	chl1a - cell adhesion molecule with homology to L1CAM a	15.3675	14.8586	10.3049	15.108	10.0845	10.5076	10.7093	10.9344	12.353	12.314
1	ENSDARG00000078641	PLXNA1 - plexin A1	29.0224	34.2067	34.3796	30.1374	25.6236	30.9281	28.6027	29.4957	29.5829	27.064
1	ENSDARG00000079006	CU856394.1	27.7687	21.9595	29.5941	32.0518	25.8481	29.6278	25.5565	29.4084	27.4577	29.3316
1	ENSDARG00000079113	SPTBN5 - spectrin, beta, non-erythrocytic 5	60.3751	105.499	60.958	64.3368	72.8758	56.6984	56.3653	71.1158	77.1105	78.9841
1	ENSDARG00000079139	SPHK1 - sphingosine kinase 1	1.61734	1.35288	1.33523	1.23937	1.45833	1.43609	1.57004	1.77482	1.50233	1.7741
1	ENSDARG00000079388	agrn - agrin	26.6986	49.5197	38.8767	30.2131	26.1651	30.7158	24.16	33.9336	33.5341	27.9031
1	ENSDARG00000079611	SEMA4C - sema domain, immunoglobulin domain 4C	13.2658	17.3975	13.7544	16.2186	13.676	13.1815	13.0003	14.1108	12.9753	14.5654
1	ENSDARG00000079740	EFNA2 - ephrin-A2	5.98271	5.98023	5.56988	6.32439	5.65575	6.23765	6.66202	4.74372	6.59473	5.52283
1	ENSDARG00000086274	UNC13B	3.6103	8.10006	2.38597	3.45678	4.72777	2.71036	4.01232	3.48318	5.62643	5.42564
1	ENSDARG00000086409	EGFR - epidermal growth factor receptor	4.13781	4.8221	5.66507	5.33155	4.70683	5.16713	4.52422	6.66472	4.1149	7.04121
1	ENSDARG00000086530	CABZ01041961.2	5.44791	7.73227	6.45037	6.4931	7.34701	5.85888	4.9874	9.02257	6.45802	7.98892
1	ENSDARG00000086838	ITGA2	3.25848	1.84291	2.40801	1.80317	2.37017	2.06437	2.95154	0.778014	3.44903	2.78679
1	ENSDARG00000087064	KAL1 - Kallmann syndrome 1 sequence	8.99535	18.7886	8.9614	8.90939	9.71651	8.21852	8.38971	10.1941	8.77043	10.1241
1	ENSDARG00000088091	pfn1 - profilin 1	359.047	337.44	392.438	404.594	527.121	449.845	501.283	570.903	354.671	538.662
1	ENSDARG00000088866	EGFR - epidermal growth factor receptor	4.19612	6.05413	2.26236	3.92939	3.4311	2.2896	2.73356	3.97859	4.13725	5.57236
1	ENSDARG00000089168	EXT1 - exostosin 1	8.98595	13.75	11.4947	9.26284	9.38946	8.92384	8.26072	9.33256	8.77031	8.68251
1	ENSDARG00000089190	TANC1 - tetratricopeptide repeat, ankyrin repeat and coiled-coil containing 1	3.14903	3.00193	3.56129	3.2374	2.99143	3.30899	3.52665	3.78537	4.96852	4.54832
1	ENSDARG00000090078	utrn - utrophin	17.2539	31.285	15.8448	19.0229	19.8386	14.635	12.9732	18.1457	16.0859	19.2647
1	ENSDARG00000090781	SNTA1 - syntrophin, alpha 1	20.4503	21.197	18.8562	26.2363	11.1155	15.874	16.2781	14.7578	17.7748	18.4753
1	ENSDARG00000090818	chromosome 9 open reading frame 7	12.1576	8.3763	16.2869	10.9135	16.4039	17.1669	21.4772	9.96484	14.396	10.3379
1	ENSDARG00000091138	ACTR3	117.109	113.753	103.185	108.211	121.935	106.2	127.757	91.3909	109.238	102.657
1	ENSDARG00000091293	BX908722.1	4.21553	21.8295	4.6159	4.47073	10.1885	4.30651	6.01467	8.00289	12.8379	10.9208
1	ENSDARG00000091702	CU928126.3	0.642708	0.736481	0.430986	0.275989	0.641775	0.552918	0.749292	0.387362	0.929705	0.772363
1	ENSDARG00000093420	CREB1 - cAMP responsive element binding protein 1	24.0863	24.3136	29.151	30.5277	27.0605	33.2226	28.8776	33.1872	20.4923	25.8645
1	ENSDARG00000095226	pja2 - praja ring finger 2	1.50554	1.58512	1.42495	1.73582	1.82468	1.68508	1.46767	2.25074	2.02647	2.06634
2	ENSDARG00000001881	cacnb3a	0	0	0.963592	0.479448	0.926717	0.951746	3.78665	2.6716	5.2014	5.3701
2	ENSDARG00000002732	spon2b	0	0	0.385256	0.326139	1.77195	0.959994	3.92725	1.61737	7.11818	6.33026
2	ENSDARG00000006206	pou4f3	0	0	0.490509	0.210954	1.13437	0.580254	2.63275	1.51846	2.32391	1.99461
2	ENSDARG00000014280	dlgap1a	0	0	0.678339	0.338701	0.616168	0.547645	1.45987	1.29321	2.63477	2.14396
2	ENSDARG00000016480	slc17a7	0	0	0.663993	0.496055	1.56725	1.13424	6.78855	3.36923	14.211	11.8798
2	ENSDARG00000016494	ddc	0	0	0.451309	0.420352	0.416142	0.472446	1.15725	1.46115	2.57908	2.23392
2	ENSDARG00000016739	LRRC4C	0	0	1.07727	0.903433	1.70715	1.51306	4.96059	3.9388	6.52079	6.25365
2	ENSDARG00000017391	unc13ba	0	0	0.398215	0.268638	0.34585	0.338803	1.14289	0.827597	3.93468	2.86965
2	ENSDARG00000018436	CABZ01096573.1	0	0	1.49058	0.377656	0.802382	1.32759	2.28876	2.88624	5.91356	3.94855
2	ENSDARG00000018935	GABRB2 (1 of 2)	0	0	1.31237	0.552909	1.16086	1.79852	5.29308	4.59894	9.87927	7.90537
2	ENSDARG00000019983	CHRNB4	0	0	2.00707	1.31549	1.60768	1.38547	1.78642	1.50739	1.61548	1.76807
2	ENSDARG00000019990	cabp1a	0	0	1.72022	1.18594	1.51249	1.7446	2.36345	1.95471	4.18509	4.25122
2	ENSDARG00000020450	cacng8a	0	0	0.578888	0.408631	1.0962	0.907934	2.7872	1.98847	4.07304	3.85705
2	ENSDARG00000025728	grin1b	0	0	2.35543	1.1627	4.52011	3.78973	21.1894	17.9276	40.0504	47.2724
2	ENSDARG00000026753	grik4	0	0	0.632444	0.545443	0.783556	0.893279	2.30682	2.2863	3.58827	4.03544
2	ENSDARG00000026796	grm1a	0	0	0.685409	0.431872	0.764451	0.8481	3.12818	2.41896	5.69747	5.94569
2	ENSDARG00000027153	gabrr3a	0	0	0.55798	0.880607	0.437495	0.683094	2.98731	1.83777	2.08127	2.82015
2	ENSDARG00000028469	RPS6KA2	0	0	0.617714	0.239987	0.969161	0.746223	2.64952	2.1653	4.7917	4.80776
2	ENSDARG00000029916	KCNQ2 (1 of 2)	0	0	4.2658	1.82695	4.30504	4.39669	8.4567	10.655	9.69687	9.9565
2	ENSDARG00000031712	grm3	0	0	1.04197	0.340839	1.59617	1.49445	4.27286	4.44211	5.31111	5.74329
2	ENSDARG00000037916	cdk5r1a	0	0	1.66105	1.28696	2.9418	3.08566	9.6021	8.73866	10.8207	10.7009
2	ENSDARG00000039385	dlg4b	0	0	2.39512	1.44318	3.03311	3.51833	8.29661	7.64885	12.8463	13.813
2	ENSDARG00000041660	oprd1a	0	0	0.89621	0.503825	0.806866	0.98071	1.44782	1.2661	2.3544	2.17609
2	ENSDARG00000042677	cadm1b	0	0	1.42669	0.927127	2.3063	1.84829	5.77595	8.1752	8.50861	11.4507
2	ENSDARG00000042803	rab3b	0	0	1.84636	1.15619	2.27972	2.34502	7.58208	6.30474	9.92198	10.4947
2	ENSDARG00000043662	cnih2	0	0	1.61197	1.25235	4.23252	3.70501	10.2773	7.69995	9.83883	9.83842
2	ENSDARG00000045145	shisa9a	0	0	0.774764	0.533446	0.895395	0.787667	3.68883	2.91371	5.38933	6.05004
2	ENSDARG00000045750	syt10	0	0	0.668077	0.391885	0.697892	0.950793	1.39533	1.28147	1.82599	2.01008
2	ENSDARG00000051876	ush1c	0	0	0.632111	0.453516	0.481851	0.737114	0.902206	0.919032	3.35732	3.29733
2	ENSDARG00000052642	shisa9b	0	0	1.11496	0.971156	0.539519	1.22674	1.82319	1.70994	2.50761	3.49417
2	ENSDARG00000054186	ncs1b	0	0	0.583233	0.444751	0.656945	0.786049	1.91725	1.45477	2.2806	2.40809
2	ENSDARG00000054497	chrna3	0	0	1.89968	1.21614	1.69905	1.93657	4.08153	3.62296	3.69486	4.56416
2	ENSDARG00000055559	chrna6	0	0	0.66494	0.687403	0.97544	1.06632	2.61359	3.07585	4.55516	5.03613
2	ENSDARG00000055577	chrm2a	0	0	1.93992	0.79118	1.41192	2.03384	3.93838	4.87775	6.37013	7.6314
2	ENSDARG00000056926	drd2a	0	0	0.823772	0.552231	0.633415	0.870775	1.71991	1.60806	2.09006	1.75324
2	ENSDARG00000056957	GABRG1	0	0	1.80032	1.03258	1.53301	2.4769	3.69479	2.67852	4.49449	3.39434
2	ENSDARG00000058222	mpp4a	0	0	0.722945	0.467072	0.647176	0.823027	2.70423	0.764381	5.84877	4.42918
2	ENSDARG00000059134	CABZ01087549.1	0	0	0.849144	0.525355	0.884377	0.758808	1.98893	2.39152	4.05938	5.15879
2	ENSDARG00000059523	RIMS4	0	0	2.27439	1.65153	1.9721	2.04959	4.11306	3.45638	4.71448	5.31088
2	ENSDARG00000059535	LRRTM4 (1 of 4)	0	0	1.76073	1.00798	1.42843	1.74288	6.0165	5.97193	8.90118	9.46482
2	ENSDARG00000059645	ntrk2b	0	0	1.24641	0.621828	1.6872	1.68526	3.81209	3.46926	5.4919	5.3126
2	ENSDARG00000059763	gabrd	0	0	0.601106	0.421145	1.3318	0.995466	4.29991	3.84322	8.77617	8.54049
2	ENSDARG00000059781	atcayb	0	0	1.34898	1.46368	1.59785	1.46259	3.96939	3.21581	7.36358	6.47306
2	ENSDARG00000060095	kcnb1	0	0	0.959176	0.648358	1.15032	1.36685	4.02879	3.65033	5.57025	6.03291
2	ENSDARG00000060459	LRFN2 (1 of 2)	0	0	0.946215	0.436677	1.10507	1.18091	2.15073	2.44677	3.59577	3.23147
2	ENSDARG00000060741	SYT17	0	0	1.17824	0.826187	0.789587	1.40088	1.62582	1.44654	2.42884	2.61315
2	ENSDARG00000062144	shank3a	0	0	1.21751	0.790382	0.906403	1.32772	2.67091	2.33815	4.34205	3.64689
2	ENSDARG00000062305	rims3	0	0	1.45148	0.744551	1.20593	1.68901	3.54909	3.58827	5.75102	5.68237
2	ENSDARG00000062359	scn3b	0	0	1.7627	1.37724	2.82595	2.98047	7.13503	6.77541	9.216	10.5699
2	ENSDARG00000071091	chrm3a	0	0	1.11993	0.576497	1.05342	1.25657	2.69392	2.14165	2.96321	3.47603
2	ENSDARG00000071252	scn1bb	0	0	1.67831	0.938597	1.7449	2.06967	4.58652	4.14593	7.01077	5.76412
2	ENSDARG00000071493	olfm3a	0	0	0.655751	0.412078	1.37942	1.13542	4.78866	3.14812	5.44637	5.62083
2	ENSDARG00000071678	atcaya	0	0	0.87798	0.566482	1.14832	0.863919	1.27464	1.47282	0.908392	1.39738
2	ENSDARG00000074543	unc5a	0	0	1.73277	1.02894	1.53297	2.5743	4.51739	4.78363	5.90169	5.88229
2	ENSDARG00000075227	GRM5 (2 of 2)	0	0	0.592915	0.233859	0.699392	0.665767	2.20737	2.15762	4.3195	4.48741
2	ENSDARG00000075792	iqsec3a	0	0	1.00622	0.430077	0.763037	1.19303	2.24594	1.72572	3.20512	2.47997
2	ENSDARG00000075830	syt3	0	0	1.99191	1.07552	2.39583	2.18619	4.05458	4.67097	7.00672	6.25042
2	ENSDARG00000077560	grin2cb	0	0	0.33264	0.16956	0.373195	0.327574	1.49761	1.46151	3.01329	2.8106
2	ENSDARG00000078151	GRIK5 (2 of 2)	0	0	0.647928	0.197275	0.871544	0.805047	2.26339	2.12829	3.94232	4.05558
2	ENSDARG00000078432	ZACN (1 of 2)	0	0	1.96084	1.22163	2.06797	2.16775	1.30468	1.72916	1.56803	1.52554
2	ENSDARG00000086319	BSN (3 of 3)	0	0	2.25197	1.54565	2.40397	3.34414	4.96228	4.65855	7.5825	6.09908
2	ENSDARG00000086526	CABZ01102518.1	0	0	3.59759	1.16756	1.17176	2.76264	1.44191	3.94042	5.16202	3.95993
2	ENSDARG00000087946	UNC13C (4 of 4)	0	0	6.03417	3.31794	6.24713	6.70933	12.3378	14.402	19.8002	18.9716
2	ENSDARG00000088469	ZACN (2 of 2)	0	0	1.25601	0.820648	2.26142	1.58037	2.01011	2.3517	0.926552	1.2957
2	ENSDARG00000091130	KCNQ2 (2 of 2)	0	0	2.71361	1.32953	2.7929	2.65092	6.71563	7.19228	7.86394	10.3249
2	ENSDARG00000091173		0	0	1.03659	0.560089	1.08378	1.0178	3.02451	3.08528	3.71987	3.76949
2	ENSDARG00000091823		0	0	3.49425	1.54745	3.69686	3.93215	7.8963	8.87127	16.9346	11.3732
2	ENSDARG00000093091	iqsec3b	0	0	1.02372	0.454897	0.792108	0.999017	1.4616	1.74821	4.36946	3.44861
3	ENSDARG00000000102	musk - muscle, skeletal, receptor tyrosine kinase	4.24071	4.83482	1.94902	3.35911	2.09174	1.86347	1.88231	1.93165	2.28218	2.565
3	ENSDARG00000000103	myh10 - myosin, heavy chain 10, non-muscle	22.0385	29.3581	29.6277	22.9965	19.8032	24.7714	18.2038	19.0047	20.6334	14.6686
3	ENSDARG00000000690	sypl2b - synaptophysin-like 2b	15.6768	11.8702	11.1449	13.2624	12.6279	11.6022	11.1298	7.66033	8.53119	7.56057
3	ENSDARG00000000861	scrib - scribbled homolog	34.6922	50.5677	31.2398	28.1728	32.8786	26.9263	22.7272	20.6312	25.5081	21.8187
3	ENSDARG00000001014	MYH9 - myosin, heavy chain 9, non-muscle	42.5521	40.3258	44.6838	30.7481	25.7637	35.8564	22.3512	26.2566	29.2761	20.1865
3	ENSDARG00000002831	col4a4 - collagen, type IV, alpha 4	4.83455	2.8468	4.45275	4.12836	2.2517	3.91267	2.47609	2.98441	3.06495	2.54781
3	ENSDARG00000002952	smo - smoothened homolog	33.4919	31.1102	23.4106	28.7954	25.565	23.7748	19.6349	18.1011	13.2047	12.7099
3	ENSDARG00000003395	col4a3 - collagen, type IV, alpha 3	3.28429	2.00577	2.44871	2.67433	1.30989	2.50838	1.85051	2.15754	1.55965	1.54882
3	ENSDARG00000003779	ctnnd2b - catenin , delta 2b	8.48946	9.38672	10.7036	9.04102	6.42601	8.57918	5.84532	6.94123	7.65783	6.09859
3	ENSDARG00000004635	epha7 - eph receptor A7	26.9276	23.4564	16.1152	25.7159	15.403	16.5322	15.5904	14.4174	15.3542	14.9553
3	ENSDARG00000004843	foxp1a - forkhead box P1a	25.6104	27.3274	18.0287	28.2939	18.4063	18.1689	11.9086	20.6472	12.034	15.3943
3	ENSDARG00000004870	psen1 - presenilin 1	22.2245	22.7262	18.4636	19.538	20.4953	17.0677	18.896	16.3221	16.9954	13.5161
3	ENSDARG00000004877	rock2b - rho-associated, coiled-coil containing protein kinase 2b	9.53686	13.9578	8.53825	9.5958	9.36097	7.61126	7.74385	6.04005	8.06505	7.39726
3	ENSDARG00000005462	KIF4A - kinesin family member 4A	41.5085	33.7741	33.1229	40.9235	23.3449	29.7708	14.9056	17.4396	10.6802	6.56884
3	ENSDARG00000005645	robo3 - roundabout homolog 3	26.9712	51.7966	32.75	34.6153	46.7215	32.8777	26.6707	37.1918	19.7933	22.0806
3	ENSDARG00000006281	MYH11 - myosin, heavy chain 11, smooth muscle	1.52487	1.01673	1.04625	0.789364	0.778862	0.862599	0.770439	0.467542	0.773243	0.596289
3	ENSDARG00000006283	waslb - Wiskott-Aldrich syndrome-like b	12.8342	17.4803	11.6222	13.1556	11.3789	11.3768	7.64777	9.11849	8.51214	8.6628
3	ENSDARG00000006353	itga5 - integrin, alpha 5	21.8207	25.8164	15.1549	20.0012	19.2403	15.4859	14.8773	12.6695	12.0658	11.4257
3	ENSDARG00000006553	rras - related RAS viral oncogene homolog	22.0962	19.9192	14.8995	14.6231	18.0675	16.1185	16.6608	11.7868	13.8744	12.9305
3	ENSDARG00000007172	plxna3 - plexin A3	26.3184	46.754	24.2025	25.5609	32.0316	23.3943	22.8106	28.6662	22.5863	23.5758
3	ENSDARG00000007438	ube2i - ubiquitin-conjugating enzyme E2I	112.934	111.026	86.9862	92.5409	100.044	87.7625	84.0971	65.1319	63.8508	55.4962
3	ENSDARG00000007461	SRGAP1 - SLIT-ROBO Rho GTPase activating protein 1	21.758	27.2934	13.4272	25.265	14.4104	13.391	8.87208	12.4109	9.33823	11.7082
3	ENSDARG00000007723	efnb1 - ephrin B1	30.6414	49.2293	27.1777	30.4981	35.4185	26.6278	26.646	25.6964	22.1354	24.3597
3	ENSDARG00000008030	myl9l - myosin, light polypeptide 9, like	97.1016	78.1761	95.2449	108.552	85.5959	103.617	68.5924	98.8187	55.3358	73.1358
3	ENSDARG00000008170	DBNL - drebrin-like	7.66419	7.31886	5.63161	6.43181	5.801	6.27574	4.83999	4.02536	3.82211	3.44221
3	ENSDARG00000008359	cnn3a - calponin 3, acidic a	63.0133	64.393	49.7326	68.1152	56.0264	51.4936	38.7436	43.7669	38.6555	46.8586
3	ENSDARG00000008454	zorba - Orb/CPEB-related RNA-binding protein	0.606829	1.62063	0.495195	0.516845	0.94662	0.501454	0.432185	0.527758	0.429133	0.619249
3	ENSDARG00000008937	neo1 - neogenin 1	28.2439	33.8899	25.842	28.9892	27.664	25.4	23.0134	27.0449	22.5929	22.0186
3	ENSDARG00000009875	raf1a - v-raf-1 murine leukemia viral oncogene homolog 1a	9.28475	11.8818	7.36753	9.9393	8.41475	7.14421	7.00109	8.53699	6.03564	7.40727
3	ENSDARG00000010155	abi1a - abl-interactor 1a	11.8149	15.5493	10.1613	11.329	10.8071	10.3592	8.66657	9.21836	10.1462	8.82321
3	ENSDARG00000010270	fezf1 - FEZ family zinc finger 1	5.89505	3.32017	4.87117	6.01922	5.01274	5.69428	4.84389	3.86999	2.80671	2.94764
3	ENSDARG00000010408	dkey-49h9.6 - dkey-49h9.6	12.5381	27.948	14.1242	12.9848	20.3084	14.8644	10.9333	18.7888	8.20149	8.7709
3	ENSDARG00000010477	p2rx3a - purinergic receptor P2X, ligand-gated ion channel, 3a	7.26152	5.15115	2.91402	4.04866	2.77129	2.14061	2.26398	2.16148	2.7866	2.97603
3	ENSDARG00000010767	epha4l - eph receptor A4, like	12.3951	6.40337	14.7664	15.1958	6.23354	13.0455	5.39368	5.28299	3.95254	3.75877
3	ENSDARG00000011027	fgfr1a - fibroblast growth factor receptor 1a	26.3178	51.7849	16.5063	23.7744	28.3154	16.8334	15.8406	17.5592	16.3007	16.1453
3	ENSDARG00000011533	sema6dl - sema domain, transmembrane domain 6D, like	52.5704	58.4693	38.1708	44.1529	43.4447	38.539	32.0929	33.8696	28.4623	30.842
3	ENSDARG00000011545	arrb2b - arrestin, beta 2b	29.2072	29.0145	22.6743	29.6021	21.2532	22.163	16.7154	25.2891	17.9057	19.3777
3	ENSDARG00000012824	itga3b - integrin, alpha 3b	21.4145	23.6219	17.4689	20.782	18.9062	18.8236	17.8725	17.1352	15.0149	15.5555
3	ENSDARG00000012874	SNAP23 - synaptosomal-associated protein, 23kDa	26.745	27.3518	21.3183	23.1463	24.9667	21.7813	18.0984	16.7281	17.3322	17.871
3	ENSDARG00000013161	ERAS - ES cell expressed Ras	34.7084	34.5606	25.5524	28.6154	34.3129	27.641	27.2622	22.342	23.6019	19.3604
3	ENSDARG00000014113	wasla - Wiskott-Aldrich syndrome-like a	9.15936	12.8369	8.41569	9.62824	8.74661	7.68959	6.2064	8.03453	8.83007	8.16121
3	ENSDARG00000014147	axin2 - axin 2	48.3715	45.9003	32.5309	51.9239	37.8919	35.3431	28.6928	30.6057	22.8774	24.7677
3	ENSDARG00000014571	ctnnb2 - catenin, beta 2	247.804	358.059	192.505	219.489	228.75	176.034	149.708	161.497	144.457	128.605
3	ENSDARG00000014655	ITPR1 - inositol 1,4,5-triphosphate receptor, type 1	3.40827	4.43432	3.8523	3.96844	3.2486	3.6217	3.00933	3.17582	3.21015	2.64992
3	ENSDARG00000015502	adam10b - a disintegrin and metalloprotease domain 10b	16.3493	24.0661	21.5335	19.0088	21.5281	18.8195	12.6751	18.6521	14.2083	15.7109
3	ENSDARG00000015554	zic2a - zic family member 2 , a	37.5537	44.4499	29.2845	43.6419	36.519	28.6542	22.0831	24.9916	20.034	21.1829
3	ENSDARG00000016153	dag1 - dystroglycan 1	60.5143	95.5007	46.2991	68.8864	50.7783	42.4009	29.0202	37.9013	35.4216	33.7358
3	ENSDARG00000016404	ptch1 - patched 1	25.888	23.2841	26.2109	35.3918	17.2762	24.0168	18.1375	23.8935	20.9122	22.7324
3	ENSDARG00000016429	FARP2 - FERM, RhoGEF and pleckstrin domain protein 2	27.3446	42.7533	21.2558	27.5481	29.067	20.7635	19.8401	18.5374	18.5814	17.4122
3	ENSDARG00000017105	vasp - vasodilator-stimulated phosphoprotein	46.1679	53.3168	34.7639	41.7032	45.7336	37.3737	32.8894	28.6447	30.682	27.1879
3	ENSDARG00000017211	plxnb1b - plexin b1b	20.9361	25.2552	18.2298	18.3534	17.8847	17.2932	15.5929	12.8504	15.6534	12.8392
3	ENSDARG00000017500	rock2a - rho-associated, coiled-coil containing protein kinase 2a	25.7248	26.2509	19.1669	23.0886	17.0619	18.2246	12.9798	13.3776	12.1273	10.9631
3	ENSDARG00000017901	tln2 - talin 2	17.0768	14.597	18.3256	19.5325	10.5252	15.5667	11.9779	7.76475	12.8147	8.67726
3	ENSDARG00000018206	nck2a - NCK adaptor protein 2a	7.93734	11.2559	8.72311	12.692	7.79161	9.23724	5.80416	6.40613	5.43767	6.0516
3	ENSDARG00000018440	EPS8 - epidermal growth factor receptor pathway substrate 8	5.88504	9.08398	3.34779	6.1753	5.25594	3.21211	2.62916	2.86095	4.05104	4.21257
3	ENSDARG00000018476	pak2b - p21 -activated kinase 2b	36.1673	45.1191	33.5036	31.4853	40.9596	31.5682	30.7991	27.0361	24.901	20.902
3	ENSDARG00000018693	cdh2 - cadherin 2, neuronal	102.426	163.659	82.9351	110.611	116.705	79.6531	67.3341	63.9957	60.0825	54.35
3	ENSDARG00000018788	st8sia2 - ST8 alpha-N-acetyl-neuraminide alpha-2,8-sialyltransferase 2	13.7515	9.12721	14.1839	12.4806	8.90298	13.2052	8.65378	9.15989	5.41801	5.47243
3	ENSDARG00000019835	nkx2.1b - NK2 homeobox 1b	7.70331	6.24431	6.62867	9.6242	7.22954	6.737	4.56223	4.59519	3.33466	4.00265
3	ENSDARG00000020080	ek1 - eph-like kinase 1	22.8782	16.4089	31.1716	27.3346	16.9089	27.7855	17.6966	18.4995	14.9489	16.6271
3	ENSDARG00000020134	sipa1l1 - signal-induced proliferation-associated 1 like 1	12.8187	17.8776	9.06046	13.1477	10.8838	8.58909	6.06804	6.24406	8.09768	7.08861
3	ENSDARG00000020164	efnb2a - ephrin B2a	33.3226	58.3455	25.9155	33.2237	41.3153	26.6343	25.9188	24.2952	24.7603	24.9908
3	ENSDARG00000020270	DNM2 - dynamin 2	9.4775	8.10293	10.6644	8.18356	4.23458	8.2885	4.2959	4.45442	6.74217	4.8914
3	ENSDARG00000020373	EXT1 - exostosin 1	14.049	11.4744	10.265	11.6687	7.51339	9.64358	7.40293	5.5836	7.02818	6.09442
3	ENSDARG00000021664	fzd3a - frizzled homolog 3a	19.866	21.7942	18.9464	20.0116	16.677	17.1059	11.0244	13.8918	10.3898	8.98167
3	ENSDARG00000021916	vax1 - ventral anterior homeobox 1	5.44944	3.13532	4.77295	6.57122	3.10131	4.95579	3.23675	4.10949	2.80021	3.29534
3	ENSDARG00000022297	ptpro - protein tyrosine phosphatase, receptor type, O	15.7851	23.6738	16.254	14.3088	14.8419	12.8043	9.00184	16.3976	11.8859	10.6152
3	ENSDARG00000022682	add1 - adducin 1	20.3773	22.5332	20.3609	18.1313	13.9369	15.6997	9.69432	14.1024	15.383	10.3921
3	ENSDARG00000023031	hoxa2b - homeo box A2b	10.7484	10.7189	8.9201	11.1378	9.3926	9.66223	6.871	6.96836	4.2531	5.12417
3	ENSDARG00000023527	smad4 - MAD homolog 4	17.2314	32.3096	14.393	20.8341	22.4735	12.9971	10.7057	17.5697	10.2766	15.4466
3	ENSDARG00000025889	usp14 - ubiquitin specific protease 14	30.0196	20.569	22.3449	21.7179	21.1786	20.7959	24.1584	9.47636	20.5227	10.9121
3	ENSDARG00000026534	axin1 - axin 1	33.6675	47.815	26.311	38.4237	35.7721	27.3016	21.0712	26.0684	21.2456	21.9802
3	ENSDARG00000027590	2-Sep - septin 2	91.5377	99.0233	63.5222	73.5119	79.8952	63.8571	79.9909	54.2705	66.5369	52.1309
3	ENSDARG00000027600	PDLIM5 - PDZ and LIM domain 5	9.86294	9.73239	6.37534	9.35516	6.24179	5.59452	5.38968	6.41346	6.05455	6.92336
3	ENSDARG00000029150	hsp90ab1 - heat shock protein 90, alpha , class B member 1	1145.48	1283.2	928.445	1072.14	1152.52	976.17	749.549	881.493	630.673	682.884
3	ENSDARG00000029179	foxd1 - forkhead box D1	12.6157	8.81746	8.07922	17.7286	5.45708	7.92666	3.9617	5.72637	3.72162	3.42088
3	ENSDARG00000029856	cnn3b - calponin 3, acidic b	38.2438	40.9957	33.1334	39.8992	38.4111	32.0373	23.404	20.5225	15.5213	12.5942
3	ENSDARG00000030532	ARHGEF12 12	14.9183	27.4133	10.0424	14.0713	16.5011	9.42552	8.89039	8.95117	10.3464	8.76838
3	ENSDARG00000031219	bmpr1bb - bone morphogenetic protein receptor, type 1bb	4.26559	6.85874	4.49687	4.61305	4.63489	4.10102	2.29773	4.309	2.89236	3.21936
3	ENSDARG00000031222	lhx2b - LIM homeobox 2b	15.0475	23.5049	18.1147	20.9622	26.9211	21.5529	17.2805	21.6711	13.1219	13.7346
3	ENSDARG00000031930	erc1b - ELKS/RAB6-interacting/CAST family member 1b	11.2956	11.3674	9.89011	12.0366	6.73763	8.72222	5.59939	6.11338	6.56709	6.16173
3	ENSDARG00000032049	enah - enabled homolog	8.90856	12.5533	7.1529	7.62773	6.74707	6.16374	5.64241	4.50244	7.68495	6.04782
3	ENSDARG00000032161	srgap2a - SLIT-ROBO Rho GTPase activating protein 2a	19.6913	23.6603	18.1088	19.9811	17.8262	16.4763	14.7402	17.4771	15.358	14.26
3	ENSDARG00000033589	EPHB3 - EPH receptor B3	31.8503	55.5346	33.4418	38.3349	34.9452	27.6708	22.5379	26.2227	21.3751	21.3051
3	ENSDARG00000033666	pi4k2a - phosphatidylinositol 4-kinase type 2 alpha	11.8058	14.087	8.23127	8.91551	10.8821	8.8306	7.42411	7.01475	7.66444	7.37115
3	ENSDARG00000033733	ntn1a - netrin 1a	37.2333	37.0365	22.4061	39.6803	24.2545	21.7959	15.3016	17.726	10.8499	12.6267
3	ENSDARG00000034013	zgc:66326 - zgc:66326	112.472	79.1953	58.1736	125.554	56.6693	58.2466	39.2186	40.1828	30.2337	30.3144
3	ENSDARG00000035420	ophn1 - oligophrenin 1	6.32765	6.39999	7.47353	6.9479	6.25944	6.56246	5.30881	6.67529	5.00398	4.92573
3	ENSDARG00000036012	DOCK1 - dedicator of cytokinesis 1	30.8469	39.4572	28.888	29.3492	24.6567	26.9673	18.0005	18.7686	19.2226	17.7182
3	ENSDARG00000036489	MAF1 - MAF1 homolog	49.7088	66.387	47.0116	55.1122	64.1474	51.6059	54.0738	50.0582	39.5143	39.3741
3	ENSDARG00000038990	wnt3 - wingless-type MMTV integration site family, member 3	6.66116	8.82407	5.96282	8.61911	5.96123	5.8376	3.64432	4.23595	3.47287	3.75435
3	ENSDARG00000039215	arrb2a - arrestin, beta 2a	5.2223	9.5085	3.68376	5.32911	7.17264	3.90095	4.29534	4.31005	4.07805	4.26077
3	ENSDARG00000041959	cxcr4b - chemokine , receptor 4b	11.3145	14.534	14.3651	13.9529	13.6239	13.4469	8.0662	7.96362	5.54576	5.25697
3	ENSDARG00000042128	pacsin1b - protein kinase C and casein kinase substrate in neurons 1b	14.5437	26.7402	19.401	18.5285	29.7873	23.7893	20.0272	17.2718	12.8619	12.9229
3	ENSDARG00000042277	efnb3b - ephrin B3b	37.3842	34.4105	37.6543	44.2462	29.9226	34.7074	25.4074	25.7544	21.5907	23.1535
3	ENSDARG00000042296	dlx5a - distal-less homeobox gene 5a	37.0369	21.0964	33.1699	41.0376	31.1071	34.3944	26.9797	28.098	18.5752	21.6118
3	ENSDARG00000042468	sos1 - son of sevenless homolog 1	3.44772	6.76632	4.27876	4.38071	3.08422	3.38317	1.66418	3.66296	2.969	3.09348
3	ENSDARG00000043010	camk2d1 - calcium/calmodulin-dependent protein kinase II delta 1	25.1945	30.9504	14.8508	20.2196	21.3463	15.164	12.6874	9.86422	12.7085	9.63905
3	ENSDARG00000043361	nck2b - NCK adaptor protein 2b	12.6005	9.18827	10.015	10.3179	9.19881	10.2643	8.8455	6.53724	7.72224	6.52323
3	ENSDARG00000043658	cxadr - coxsackie virus and adenovirus receptor	47.7636	77.4983	36.2167	58.2773	50.2244	34.9399	23.4253	28.7201	21.1334	23.0636
3	ENSDARG00000044098	egr2a - early growth response 2a	3.03428	3.40383	2.23205	2.65006	2.44704	2.33093	0.891477	1.38949	0.598638	1.17059
3	ENSDARG00000044267	sumo1 - SMT3 suppressor of mif two 3 homolog 1	65.9801	87.1198	50.8546	67.1279	80.3017	58.1017	58.5809	58.9934	48.854	50.6821
3	ENSDARG00000044345	cyfip1 - cytoplasmic FMR1 interacting protein 1	43.8256	60.6114	33.6644	44.5396	42.6456	34.7281	34.4315	35.8196	29.4861	31.2742
3	ENSDARG00000044954	slit1a - slit homolog 1a	22.8364	31.2305	29.8937	35.8629	20.695	26.7294	15.8375	29.5233	18.5892	22.0544
3	ENSDARG00000045045	PAX6 - paired box 6	32.5344	29.7947	32.8755	42.1659	28.3756	34.1473	28.9533	27.9401	21.4535	22.1436
3	ENSDARG00000045936	pax6b - paired box gene 6b	33.3346	43.7069	25.8981	41.3989	39.7689	27.4222	26.1869	23.3431	17.8961	18.9178
3	ENSDARG00000052131	gli3 - GLI-Kruppel family member GLI3	9.29076	13.1995	7.91668	9.46139	8.97404	7.37519	5.72418	5.67931	5.32145	5.16815
3	ENSDARG00000052150	pbx4 - pre-B-cell leukemia transcription factor 4	57.5104	89.1177	69.5849	69.3703	48.5219	61.2153	27.379	42.0592	30.3172	22.2808
3	ENSDARG00000053255	itgb1b - integrin, beta 1b	90.3497	97.3642	66.4462	79.3434	74.1608	69.6083	67.7873	60.1862	59.2856	61.9413
3	ENSDARG00000054454	epha4a - eph receptor A4a	37.7327	62.5519	33.2101	41.9592	43.571	29.702	19.8757	19.8611	17.6464	17.4032
3	ENSDARG00000055581	MIB1	33.4093	47.186	36.7178	33.1559	36.6982	32.9661	22.2163	28.3281	18.3009	18.9876
3	ENSDARG00000058011	arx - aristaless related homeobox	14.9721	9.11071	11.5044	16.4628	8.72657	10.2015	6.15882	6.66707	5.13191	5.68889
3	ENSDARG00000058115	fgfr2 - fibroblast growth factor receptor 2	50.3641	57.1177	49.8062	57.2896	48.6475	50.7255	44.5774	43.1855	42.204	41.4042
3	ENSDARG00000058212	ndnl2 - necdin-like 2	9.43179	7.07271	6.37251	6.48278	7.08371	6.33569	5.79097	3.18695	5.57462	3.71669
3	ENSDARG00000058256	C1orf187 - chromosome 1 open reading frame 187	16.1176	26.7907	17.2587	18.0056	17.5487	17.4767	7.97469	11.1652	7.50807	7.1039
3	ENSDARG00000058656	desma - desmin a	248.738	88.7556	222.764	331.189	89.7279	196.237	98.7665	137.423	87.1939	112.457
3	ENSDARG00000058820	bin1 - bridging integrator 1	70.3495	30.5424	51.408	72.5657	16.9993	38.8308	26.9744	18.0177	23.7365	18.9975
3	ENSDARG00000059349	HOMER2 - homer homolog 2	21.5478	30.2738	16.0863	20.4826	22.7363	17.1783	14.2011	17.9058	13.6847	16.1932
3	ENSDARG00000059406	raf1b - v-raf-1 murine leukemia viral oncogene homolog 1b	12.039	20.6276	10.2052	12.0493	12.9236	9.48585	6.95607	11.8284	6.89159	9.97714
3	ENSDARG00000059809	cask - calcium/calmodulin-dependent serine protein kinase	33.9663	46.7375	18.5706	22.8479	28.9302	19.1424	16.1061	17.8825	17.042	21.7539
3	ENSDARG00000060805	MAP1S - microtubule-associated protein 1S	10.8745	10.2047	6.60553	7.96568	7.19385	6.60798	7.12105	5.34779	7.55798	5.42651
3	ENSDARG00000060849	dlgap4a - discs, large homolog-associated protein 4a	9.04274	10.458	8.93284	10.6109	9.09228	7.95358	6.0247	8.05709	8.06292	6.94831
3	ENSDARG00000062577	GRLF1 - glucocorticoid receptor DNA binding factor 1	27.8123	31.9888	26.4733	27.1592	22.9129	25.8364	19.3708	22.1836	21.3889	20.7915
3	ENSDARG00000062892	foxe3 - forkhead box E3	2.72767	2.69895	1.56391	2.70883	1.255	1.5213	0.85415	1.285	0.883783	1.62479
3	ENSDARG00000063295	myh9a - myosin, heavy polypeptide 9a, non-muscle	106.634	122.488	85.4217	91.119	83.8321	83.2599	56.3049	49.763	43.6909	37.393
3	ENSDARG00000067634	ARHGEF12 12	17.9455	26.7816	12.8215	17.2482	17.9142	13.693	12.3114	10.8215	11.5659	11.1791
3	ENSDARG00000067984	gas1b - growth arrest-specific 1b	38.9013	30.8446	28.0034	44.9887	22.7856	28.8145	12.762	17.0908	9.58342	12.1802
3	ENSDARG00000068177	pak2a - p21 -activated kinase 2a	37.1862	55.4206	29.6359	39.5325	42.9353	30.0349	25.677	24.0521	22.7779	20.5781
3	ENSDARG00000068191	cdh15 - cadherin 15, M-cadherin	52.002	26.7431	14.5253	44.7747	10.4407	14.9465	16.1534	14.4595	13.4266	15.493
3	ENSDARG00000068567	shha - sonic hedgehog a	19.8056	19.6754	16.4993	25.6228	16.3669	17.9203	12.6652	17.0421	10.6884	12.0394
3	ENSDARG00000069937	dnm2 - dynamin 2	13.6871	16.298	11.9862	9.70239	9.46092	10.4322	8.44576	6.9247	11.328	7.30795
3	ENSDARG00000070161	vamp3 - vesicle-associated membrane protein 3	63.6618	83.7784	48.9167	59.8684	66.7824	48.8047	39.6847	48.0409	37.1707	40.0569
3	ENSDARG00000070769	foxg1a - forkhead box G1a	15.3633	14.0069	13.3374	15.8975	15.7229	15.5808	13.419	11.7549	10.2459	10.5717
3	ENSDARG00000070903	met - met proto-oncogene	6.2269	10.6199	4.98657	4.38051	6.3188	4.12362	4.29552	5.09383	4.46536	4.44999
3	ENSDARG00000071418	gbx1 - gastrulation brain homeobox 1	8.84702	6.37168	8.27931	11.7105	7.79762	8.32134	5.15182	5.4061	2.92945	3.49952
3	ENSDARG00000073869	pdzrn3 - PDZ domain containing RING finger 3	19.4949	18.9586	16.9244	18.5999	17.7638	17.6414	15.183	13.9626	13.2813	13.0059
3	ENSDARG00000074121	DNMBP - dynamin binding protein	28.1639	22.2365	19.029	29.9343	16.7091	20.1069	16.1266	21.515	15.141	17.0009
3	ENSDARG00000074335	boc - brother of CDO	88.9985	71.7686	68.0483	121.34	48.8349	62.9489	32.8089	41.445	30.3338	34.8968
3	ENSDARG00000074849	rac1 - ras-related C3 botulinum toxin substrate 1	101.594	97.6346	71.5655	77.2455	85.1582	72.2897	69.7054	45.5527	56.7297	43.0747
3	ENSDARG00000075100	NEO1 - neogenin 1	10.75	19.7824	9.40253	11.4535	10.1002	8.33839	6.5805	7.53652	7.97805	7.86795
3	ENSDARG00000075226	CU570793.2 - mothers against decapentaplegic homolog 4	22.3351	44.1024	19.9197	26.0557	27.0019	16.6749	11.6185	20.1533	11.791	18.5386
3	ENSDARG00000075565	dkey-63d15.13 - dkey-63d15.13	11.6106	6.87425	12.6821	13.1059	8.46274	12.0421	7.18948	7.26991	5.61984	5.51773
3	ENSDARG00000075759	SAMD4A - sterile alpha motif domain containing 4A	5.25584	7.01175	6.32797	8.59201	3.42743	5.05459	2.97394	5.6735	5.19225	4.89281
3	ENSDARG00000075821	plxnb1a - plexin b1	13.296	10.9253	12.1188	15.4579	8.625	11.1644	8.66197	8.84798	9.73453	8.58654
3	ENSDARG00000075845	CTNND1 , delta 1	4.10699	5.77413	3.4982	4.89242	4.3699	3.20917	1.54019	2.19171	2.13869	2.61335
3	ENSDARG00000076014	ERC1 - ELKS/RAB6-interacting/CAST family member 1	13.705	13.5391	14.0943	12.5121	7.99099	10.6502	8.63829	7.67302	11.2441	8.85504
3	ENSDARG00000076053	LRP6 - low density lipoprotein receptor-related protein 6	5.53815	9.35033	6.81161	5.20194	4.89361	5.89209	3.5833	4.5253	4.14872	4.36156
3	ENSDARG00000076059	DOCK1 - dedicator of cytokinesis 1	26.0108	38.3049	21.8022	27.0032	23.5506	21.3069	13.2844	14.8529	12.3334	12.1736
3	ENSDARG00000076795	LPHN3 - latrophilin 3	2.26764	1.61729	1.42417	2.3677	1.7553	1.31209	1.01449	1.28127	1.32147	1.88333
3	ENSDARG00000076895	flrt3 - fibronectin leucine rich transmembrane 3	71.2305	110.955	39.9202	75.0263	79.6699	46.052	47.8562	47.6783	36.1335	38.0351
3	ENSDARG00000077103	SEMA4A 4A	2.21499	0.801201	1.92298	2.37978	1.16874	1.56814	1.08801	1.19198	0.967257	1.31919
3	ENSDARG00000077298	gas1a - growth arrest-specific 1a	51.8652	64.5151	37.1003	52.0077	48.8188	37.5602	35.9495	34.0863	32.7468	29.0198
3	ENSDARG00000078233	CTNND1 , delta 1	3.34029	5.43745	1.78413	1.70283	2.33827	1.61362	2.15193	2.2222	1.96537	1.4551
3	ENSDARG00000079679	CCDC46 - coiled-coil domain containing 46	6.17142	4.44489	8.36163	6.29486	4.88692	6.72391	5.59448	4.50453	4.23364	3.44364
3	ENSDARG00000086057	PLXND1 - plexin D1	3.78416	6.60389	3.4757	3.62324	2.22605	3.1883	1.21778	3.17187	2.02998	2.64715
3	ENSDARG00000086908	dock1 - dedicator of cytokinesis 1	25.4972	37.6668	23.8354	26.4815	21.8204	22.009	13.5804	16.2492	14.4433	12.9694
3	ENSDARG00000087554	cdk1 - cyclin-dependent kinase 1	84.2435	66.9311	69.0603	62.7668	64.9232	67.0452	46.0585	31.7633	33.2329	17.9588
3	ENSDARG00000087895	mib - mind bomb	45.0391	61.0677	53.9804	44.2108	48.5537	48.1045	32.5748	39.0631	27.4986	27.8091
3	ENSDARG00000087980	DCC - deleted in colorectal carcinoma	2.67991	4.08036	7.55313	5.67086	3.5525	5.89997	2.50377	6.52149	4.12632	2.7219
3	ENSDARG00000089094	CR407701.1	5.38165	9.6648	4.1187	6.20178	7.22949	4.02526	4.79477	4.23026	3.37455	3.7114
3	ENSDARG00000089350	CCDC46 - coiled-coil domain containing 46	7.90392	6.23253	7.01202	6.53753	4.25494	6.0157	3.42644	2.08029	2.69773	1.37793
3	ENSDARG00000089443	CABZ01072473.1	5.63516	8.79484	5.79418	4.74261	3.22743	4.38117	1.95794	4.32174	3.99336	4.54083
3	ENSDARG00000089790	efna5a - ephrin A5a	19.2676	27.4858	14.4283	19.8358	17.9133	16.0623	13.7359	13.1025	10.9109	11.1767
3	ENSDARG00000089935	CABZ01104251.1	11.0347	15.1559	7.74713	9.22658	7.8383	7.75422	3.54213	7.31842	5.84964	5.55353
3	ENSDARG00000091662	NRCAM - neuronal cell adhesion molecule	7.01193	18.5248	7.98651	7.24918	10.1104	7.08641	5.2701	7.10635	6.66304	7.74625
4	ENSDARG00000000189	sema6e - sema domain, transmembrane domain 6E	4.96497	4.63008	10.1953	6.42863	6.5674	9.34384	11.4255	12.0839	13.6844	12.0586
4	ENSDARG00000000370	trio - triple functional domain	12.5482	9.95069	13.1115	11.6285	12.157	13.1811	18.169	15.3631	20.0552	20.4139
4	ENSDARG00000001154	rimbp2 - RIMS binding protein 2	1.44039	2.40842	1.28646	2.61989	1.67153	1.55138	2.74116	3.60454	5.03248	6.58434
4	ENSDARG00000001220	mycbp2 - MYC binding protein 2	13.6258	9.75867	18.9839	12.2566	12.9945	16.7945	18.5108	16.2066	26.5242	21.707
4	ENSDARG00000003420	chrna5 - cholinergic receptor, nicotinic, alpha 5	2.44906	1.27559	2.98456	3.79371	2.51623	3.14878	4.14121	6.39182	5.45381	7.08878
4	ENSDARG00000003512	anks1b - ankyrin repeat and sterile alpha motif domain containing 1B	4.40443	4.40303	5.81379	4.69694	4.67975	6.00912	7.36398	6.45585	9.74208	8.07037
4	ENSDARG00000004023	isl1 - islet1	14.2902	15.887	25.4927	20.9505	42.8821	34.6484	62.6997	48.0984	42.3507	43.7227
4	ENSDARG00000004301	rhogb - ras homolog gene family, member Gb	4.1729	2.58096	4.96644	3.71944	4.88553	5.73906	6.74992	5.16509	7.84202	6.3538
4	ENSDARG00000004586	ntrk1 - neurotrophic tyrosine kinase, receptor, type 1	0.836996	0.698055	1.42974	1.26266	1.46856	1.72503	2.38099	2.56909	2.29069	2.27198
4	ENSDARG00000004836	DNAJC5 homolog, subfamily C, member 5	20.4702	16.2024	21.8309	21.3292	28.0152	26.6176	48.9112	48.29	47.3434	48.8714
4	ENSDARG00000005034	ISPD - isoprenoid synthase domain containing	3.63912	2.06181	3.85019	3.06481	3.44707	4.33452	5.46974	3.07342	6.04713	5.19395
4	ENSDARG00000005364	grin3b - glutamate receptor, ionotropic, N-methyl-D-aspartate 3B	0.689934	0.620357	0.809663	0.642202	0.852503	0.742627	1.32638	1.20241	1.69837	1.64951
4	ENSDARG00000005482	RAPGEF2 2	11.4677	9.8322	15.9974	13.887	13.4974	16.3662	17.9756	21.7518	21.5696	21.9603
4	ENSDARG00000005625	tmem57a - transmembrane protein 57a	4.82675	3.04046	5.79824	3.83376	7.67869	6.87888	13.537	9.77691	12.2684	11.7368
4	ENSDARG00000005651	hrasb - #NAME?	8.21803	9.44369	8.731	7.94582	12.5166	9.78853	16.1974	13.6871	13.1867	13.4851
4	ENSDARG00000007825	map2k1 - mitogen-activated protein kinase kinase 1	14.0284	10.4195	13.0672	14.2508	14.2845	14.3736	20.4285	15.2862	22.1658	21.3345
4	ENSDARG00000009499	syne1a - spectrin repeat containing, nuclear envelope 1a	5.48954	4.39116	8.4042	6.53651	7.51621	8.70079	11.1007	10.4044	13.3727	10.7951
4	ENSDARG00000009738	cacnb4a - calcium channel, voltage-dependent, beta 4a subunit	2.39452	1.76561	2.55598	2.152	2.1428	2.66948	4.55006	4.96787	5.84992	6.33072
4	ENSDARG00000009850	KIF3A - kinesin family member 3A	0.38638	0.50222	0.654275	0.680225	1.00189	0.572663	0.838778	1.2644	1.30092	1.39989
4	ENSDARG00000011141	dpysl5a - dihydropyrimidinase-like 5a	19.6833	8.74998	26.9681	18.1032	32.3386	30.0927	51.3646	25.8331	41.3461	26.486
4	ENSDARG00000011600	epha4b - eph receptor A4b	19.6446	15.8004	18.4122	21.1652	16.0538	21.1412	26.3021	27.425	26.0871	27.0598
4	ENSDARG00000011855	AAK1 - AP2 associated kinase 1	5.00999	2.71317	4.33298	3.73238	2.91486	3.7851	4.82141	3.50377	7.03933	5.1544
4	ENSDARG00000012823	DLGAP4 homolog-associated protein 4	2.61919	3.40335	2.97677	3.1307	3.13159	3.18077	4.1151	4.06783	4.77025	5.60027
4	ENSDARG00000012866	picalm - phosphatidylinositol binding clathrin assembly protein	12.0857	10.1826	12.8395	9.93843	11.8557	13.509	16.0543	15.1807	17.6404	17.1719
4	ENSDARG00000013312	cadps2 - Ca2+-dependent activator protein for secretion 2	1.62347	1.38063	1.40964	1.69515	1.37023	1.66785	2.13703	2.22244	3.50213	3.20119
4	ENSDARG00000013690	RIMS1 - regulating synaptic membrane exocytosis 1	1.98202	2.42595	3.33351	3.08821	4.50122	3.99175	6.50717	5.29325	9.91211	6.70637
4	ENSDARG00000013975	gfra1b - gdnf family receptor alpha 1b	1.78017	1.14477	2.81842	2.0128	2.4409	3.14497	3.66369	2.9936	4.14254	4.24118
4	ENSDARG00000014137	picalml - phosphatidylinositol binding clathrin assembly protein, like	15.5151	11.4107	17.942	14.2034	20.927	20.4371	28.7145	26.2961	27.574	26.5048
4	ENSDARG00000014462	rab3c - RAB3C, member RAS oncogene family	3.41953	3.32582	5.12024	4.45476	8.75885	6.61016	11.9817	8.90524	11.2011	9.28643
4	ENSDARG00000015053	grip1 - glutamate receptor interacting protein 1	8.02724	5.64794	8.87512	10.0658	8.67241	9.06825	13.2434	13.8381	14.4348	14.7533
4	ENSDARG00000015278	plxnc1 - plexin C1	1.96337	1.02851	1.85357	1.63578	1.57686	1.97498	2.94707	2.69246	3.36525	3.37632
4	ENSDARG00000016163	usp33 - ubiquitin specific peptidase 33	11.3156	8.54097	13.465	10.9201	14.2502	14.3753	23.4217	16.2112	21.7468	20.7821
4	ENSDARG00000016350	cap1 - Cap1 CAP, adenylate cyclase-associated protein 1	34.6896	29.0023	52.0116	36.8674	44.4759	50.2056	59.366	53.8787	64.1956	56.2589
4	ENSDARG00000016695	p2rx1 - purinergic receptor P2X, ligand-gated ion channel, 1	2.06039	1.13055	2.07908	2.13644	1.95828	1.77605	2.90459	2.67693	2.77454	3.56368
4	ENSDARG00000016809	prkacab - protein kinase, cAMP-dependent, catalytic, alpha, genome duplicate b	7.26749	5.1861	7.82723	6.26961	8.79704	8.46857	11.7302	9.16568	13.9974	11.6621
4	ENSDARG00000018743	scamp5 - secretory carrier membrane protein 5	15.2813	15.8262	17.8504	14.0076	19.4575	18.6694	30.9757	27.9527	40.7022	37.1162
4	ENSDARG00000019353	sparc - secreted acidic cysteine rich glycoprotein	161.164	95.512	206.386	194.38	207.437	237.824	328.051	306.877	338.086	373.851
4	ENSDARG00000019692	COLQ of asymmetric acetylcholinesterase	3.7252	1.85901	3.71447	4.19346	1.81535	3.03994	5.18087	4.6784	7.8378	7.49144
4	ENSDARG00000020493	lgi1a - leucine-rich, glioma inactivated 1a	8.33006	9.53973	10.2363	9.05189	14.0426	12.0662	15.6403	13.2078	14.1188	15.336
4	ENSDARG00000020781	col4a2 - collagen, type IV, alpha 2	6.52969	13.183	8.74107	7.66274	11.6124	8.64227	11.0613	13.4915	19.0307	16.9675
4	ENSDARG00000021590	magi2 - membrane associated guanylate kinase, WW and PDZ domain containing 2	3.21873	2.38747	4.09032	3.17283	2.30832	3.34411	4.37477	4.9083	6.13321	6.23789
4	ENSDARG00000021895	disc1 - disrupted in schizophrenia 1	3.30925	2.19966	3.77886	3.20993	3.56178	4.0295	4.6689	6.23975	4.6605	5.61238
4	ENSDARG00000022532	BX649313.1	0.894948	1.37918	2.18458	1.12387	0.784482	1.73793	1.82852	1.49806	1.52357	2.24927
4	ENSDARG00000023267	atad1a - ATPase family, AAA domain containing 1a	4.09171	3.47547	4.68978	3.48352	5.63136	5.26125	9.23649	6.79951	8.58346	8.98689
4	ENSDARG00000024492	col9a2 - procollagen, type IX, alpha 2	41.898	26.7396	59.7944	53.4316	34.0442	58.8781	72.1898	72.3714	120.06	118.672
4	ENSDARG00000024746	hsp90a.2 - heat shock protein 90-alpha 2	14.0826	7.67487	19.6775	12.8314	11.727	15.9562	22.3488	8.24567	30.2161	21.497
4	ENSDARG00000026738	APP precursor protein	35.1371	45.8693	44.2802	38.4721	47.2164	44.2222	45.5685	59.9368	63.0124	77.6379
4	ENSDARG00000027087	tgfb2 - transforming growth factor, beta 2	4.33175	2.75334	5.3373	4.40187	5.55016	6.02947	11.9789	9.16036	12.2852	11.1111
4	ENSDARG00000027552	mapk1 - mitogen-activated protein kinase 1	10.7317	7.74736	10.779	9.74652	10.1818	10.6892	16.3404	10.928	19.6531	16.028
4	ENSDARG00000029234	stxbp5b - syntaxin binding protein 5b	2.823	3.89042	3.39849	2.89609	2.85421	3.24388	4.35733	3.98314	6.32621	5.91614
4	ENSDARG00000029718	p2rx3b - purinergic receptor P2X, ligand-gated ion channel, 3b	1.78755	0.674295	1.56024	2.04973	1.40417	1.79781	2.67431	2.43274	3.1161	3.78653
4	ENSDARG00000031075	cadm1a - cell adhesion molecule 1a	23.6179	14.4266	20.8395	23.0931	18.7636	22.2426	26.2755	32.5622	27.7196	30.9413
4	ENSDARG00000031678	COL5A2 - collagen, type V, alpha 2	51.3531	52.2348	64.9531	54.1142	49.657	58.5866	67.7128	70.9376	83.4633	84.2168
4	ENSDARG00000031720	clstn1 - calsyntenin 1	29.763	17.1422	39.7995	32.4405	39.6815	44.2319	76.5261	67.8001	88.8937	89.9851
4	ENSDARG00000032083	dpysl2b - dihydropyrimidinase-like 2b	34.7613	21.8942	61.8802	43.7722	72.0514	65.5983	94.9569	76.4601	81.3623	68.7126
4	ENSDARG00000033899	ap2m1b - adaptor-related protein complex 2, mu 1 subunit, b	44.2226	23.2398	50.0537	42.1256	51.0675	56.818	88.0895	74.4208	83.9629	79.2489
4	ENSDARG00000035360	mink1 - misshapen-like kinase 1	10.0247	11.96	8.18923	8.67936	10.0476	8.61659	12.2179	13.1988	17.7399	20.0772
4	ENSDARG00000035970	ptprn2 - protein tyrosine phosphatase, receptor type, N polypeptide 2	12.4912	8.54493	13.2339	13.6866	9.94132	14.5359	15.4298	13.9654	17.2788	19.1802
4	ENSDARG00000036375	CYFIP2 - cytoplasmic FMR1 interacting protein 2	19.1171	21.1792	23.0153	25.4388	27.0629	24.8875	35.1856	41.1918	30.3394	35.3743
4	ENSDARG00000036571	sema3e - sema domain, immunoglobulin domain 3E	6.49568	4.4607	8.75527	8.00301	7.83044	9.42919	13.0603	13.3432	11.8863	12.6281
4	ENSDARG00000036911	scamp1 - secretory carrier membrane protein 1	5.87621	5.31563	7.05774	5.73491	6.81025	7.87801	8.46974	6.99289	10.0835	7.77036
4	ENSDARG00000036985	plxnb2b - plexin b2b	2.78546	3.03632	3.71418	3.28598	2.6224	4.06837	4.11882	5.35751	6.60551	6.81186
4	ENSDARG00000037324	klhl17 - kelch-like 17	2.38802	2.12167	3.25338	2.24081	4.44583	3.73203	6.09281	4.08495	6.41813	6.17117
4	ENSDARG00000037403	hspa8l - heat shock protein 8-like	0.655776	0.345475	0.842592	0.655578	0.739582	0.890539	1.11805	0.555181	2.34597	1.63952
4	ENSDARG00000037433	fmr1 - fragile X mental retardation 1	13.7096	12.8612	16.8126	14.726	15.7896	16.6117	19.0428	21.8397	19.096	20.8825
4	ENSDARG00000038188	RELN - reelin	0.869062	1.4084	3.03416	1.1548	1.15294	2.50191	1.89134	3.20801	4.43276	3.94832
4	ENSDARG00000039615	fgf8b - fibroblast growth factor 8 b	1.37721	0.557137	0.977526	0.937897	0.901548	1.14122	1.49521	1.43458	1.77929	1.59815
4	ENSDARG00000040991	cttnbp2 - cortactin binding protein 2	8.09932	5.61717	10.7969	8.75863	8.48399	10.8409	13.7309	13.0886	16.8191	16.5687
4	ENSDARG00000041729	SNTB1 - syntrophin, beta 1	4.6567	3.72713	5.27907	5.18874	4.88357	5.56229	7.4208	6.69696	9.32337	9.52217
4	ENSDARG00000042646	ROBO3	1.26077	0.83144	1.4626	1.02503	0.875117	1.42392	1.98776	1.69915	2.29456	2.30592
4	ENSDARG00000043028	sema6a - sema domain, transmembrane domain 6A	4.00645	5.02268	9.56759	5.09923	6.19273	8.0594	7.65163	12.0119	9.08318	9.39929
4	ENSDARG00000043821	klf7l - Kruppel-like factor 7 , like	8.50208	5.31068	14.5608	12.7886	12.6865	15.6904	20.4425	21.3481	19.6285	22.469
4	ENSDARG00000044271	TLN2 - talin 2	2.7637	1.90355	3.70424	3.2807	3.15951	3.80236	5.8112	7.63363	8.22701	7.80346
4	ENSDARG00000044718	VAV2 - vav 2 guanine nucleotide exchange factor	4.21456	6.43653	5.00464	4.74527	5.94317	5.59188	7.3142	8.31957	8.23737	9.18687
4	ENSDARG00000045524	lamb1b - laminin, beta 1b	4.77617	2.26164	5.77435	5.55215	5.22284	6.35253	8.98962	10.9656	8.77	11.76
4	ENSDARG00000052232	pcdh15a - protocadherin 15a	1.87039	1.14494	1.26515	1.48823	0.971745	1.14113	1.98518	1.63745	4.01977	3.58719
4	ENSDARG00000052468	GSK3B - glycogen synthase kinase 3 beta	3.75074	2.91795	3.40276	4.17712	2.67339	3.94223	5.38186	3.9802	7.08642	6.23647
4	ENSDARG00000052630	pvrl1b - poliovirus receptor-related 1b	30.1836	42.4641	31.5484	33.2384	43.5666	33.4457	45.913	53.8484	59.7985	59.5147
4	ENSDARG00000052826	runx3 - runt-related transcription factor 3	1.52334	1.79645	1.91328	1.7545	2.14786	1.97354	2.71051	3.06466	3.44418	3.42732
4	ENSDARG00000053210	psd3l - pleckstrin and Sec7 domain containing 3, like	11.4407	10.5481	17.1315	12.8857	18.1661	19.9342	24.3876	21.4426	19.853	21.5205
4	ENSDARG00000053499	isl2b - islet2b	6.88763	4.61497	6.90234	7.41602	11.4005	10.1959	17.3825	16.1678	12.0038	12.4947
4	ENSDARG00000055009	col4a1 - collagen, type IV, alpha 1	9.87132	16.5886	13.564	10.2777	15.6794	13.633	17.8168	20.6263	30.4224	28.1024
4	ENSDARG00000055069	chromosome 9 open reading frame 4	3.21232	2.61313	4.13991	3.34028	5.48498	5.17678	8.28265	7.10278	7.57033	7.63572
4	ENSDARG00000055115	dtnbp1a - dystrobrevin binding protein 1a	7.68846	4.45148	7.36372	7.27814	7.54257	7.9329	10.2429	9.24535	10.5859	10.8968
4	ENSDARG00000055183	etv1 - ets variant gene 1	0.973369	1.09599	1.38636	1.81855	1.41782	1.56096	2.32985	2.22724	3.13353	3.17933
4	ENSDARG00000055190	slc17a5 - solute carrier family 17 , member 5	6.55839	5.60079	7.21394	5.74142	11.2693	8.59216	18.5931	10.7478	17.656	13.704
4	ENSDARG00000055206	dtnbp1b - dystrobrevin binding protein 1b	1.29771	2.5	1.55535	1.91763	2.36437	1.94151	4.59235	2.44098	4.69468	4.83523
4	ENSDARG00000055543	appb - amyloid beta precursor protein b	30.3602	21.6699	43.8517	35.2322	47.1093	48.4122	75.3582	67.7777	80.3825	81.9099
4	ENSDARG00000056623	ptenb - phosphatase and tensin homolog B	25.0795	19.3986	28.8539	25.868	34.7427	32.7315	45.9308	41.3677	41.6332	38.3357
4	ENSDARG00000056625	trpc6 - transient receptor potential cation channel, subfamily C, member 6	0.584957	1.40487	0.667544	1.06409	0.970327	0.667718	1.33377	2.09168	2.0888	2.80578
4	ENSDARG00000056683	cdk5 - cyclin-dependent protein kinase 5	9.66929	10.8928	9.73385	8.9456	14.5557	12.5849	18.7779	15.0645	16.5895	15.6834
4	ENSDARG00000056691	cpeb4 - cytoplasmic polyadenylation element binding protein 4	6.08331	8.50919	6.11238	5.32135	8.21042	6.20335	10.3397	7.36222	13.6031	12.4912
4	ENSDARG00000056909	EGFR - epidermal growth factor receptor	2.61231	2.58427	1.44348	2.33631	1.43667	1.50793	1.84997	2.07533	4.36174	5.53026
4	ENSDARG00000056910	NFASC - neurofascin	2.08789	1.64445	2.46871	2.17542	2.47142	2.69823	2.69621	2.34162	3.69884	4.0501
4	ENSDARG00000056979	lhx9 - LIM homeobox 9	9.83447	18.4283	30.8351	18.8642	44.2772	39.2851	42.6273	47.4547	28.9685	32.639
4	ENSDARG00000057025	chrna2b - cholinergic receptor, nicotinic, alpha polypeptide 2b	0.804724	0.445026	1.32129	1.17968	1.02919	1.41983	1.97442	1.80214	2.25719	2.14217
4	ENSDARG00000057316	dpysl4 - dihydropyrimidinase-like 4	10.512	7.43776	20.679	13.479	26.1912	25.9123	38.6689	21.8516	28.3348	18.4294
4	ENSDARG00000057927	rps6ka3b - ribosomal protein S6 kinase, polypeptide 3b	3.78424	2.74731	3.98892	3.92283	3.61937	4.12086	5.39092	5.30624	5.60758	5.69108
4	ENSDARG00000058494	dnaja3a - DnaJ homolog, subfamily A, member 3A	9.89805	7.59757	8.2612	7.54236	9.32838	8.40925	13.4379	10.3179	14.6369	13.3365
4	ENSDARG00000058692	fzd3b - frizzled homolog 3b	3.08617	5.14713	4.01828	3.38847	4.80473	3.88435	6.76499	5.88013	7.26095	7.3204
4	ENSDARG00000058771	NAV1 - neuron navigator 1	1.27091	1.46644	2.54524	1.45224	1.31108	2.22935	2.58053	4.02573	5.57951	4.04617
4	ENSDARG00000058821	sema5a - sema domain, seven thrombospondin repeats 5A	5.30127	3.42013	8.35918	7.02074	6.52206	8.27671	11.2042	12.4646	14.861	14.4926
4	ENSDARG00000059897	ntrk3a - neurotrophic tyrosine kinase, receptor, type 3a	4.06414	2.17582	5.56812	5.29417	4.19236	5.69655	8.7326	9.77347	10.45	11.3606
4	ENSDARG00000059997	sv2c - synaptic vesicle glycoprotein 2C	2.42991	1.12677	2.65599	2.97464	2.72601	3.04957	5.67096	6.3386	6.80621	6.51657
4	ENSDARG00000060103	cpeb3 - cytoplasmic polyadenylation element binding protein 3	8.16134	6.92564	9.90427	8.79031	6.41812	8.99486	9.82581	10.7304	13.0128	11.8366
4	ENSDARG00000060222	scn1ba - sodium channel, voltage-gated, type I, beta a	10.1331	4.17121	9.53585	10.097	8.00602	10.3601	15.0752	12.5834	16.4952	16.2791
4	ENSDARG00000060236	dok7 - docking protein 7	2.35462	3.71156	3.27479	2.5847	3.38625	3.47414	4.7485	4.25014	4.6628	4.95089
4	ENSDARG00000060410	THBS2 - thrombospondin 2	0.695264	0.378498	0.137549	0.431521	0	0	0.51164	0.255265	0.625083	0.490696
4	ENSDARG00000060495	CPEB4 - cytoplasmic polyadenylation element binding protein 4	9.71469	9.48636	11.4592	9.08227	11.1163	10.8925	14.6169	13.522	18.5628	16.889
4	ENSDARG00000060551	RPS6KA5 - ribosomal protein S6 kinase, 90kDa, polypeptide 5	3.24315	3.37261	3.50107	2.60077	3.01164	3.55024	5.33475	6.49703	7.49002	6.94823
4	ENSDARG00000060595	STRN - striatin, calmodulin binding protein	9.41039	6.51312	9.95276	7.70269	8.25681	9.89367	10.7214	11.0583	12.4012	13.0439
4	ENSDARG00000061099	nfasca - neurofascin homolog a	8.37321	10.134	13.558	10.0153	10.6927	13.4348	15.3959	15.3349	16.5522	16.7299
4	ENSDARG00000061288	kcnc4 - potassium voltage-gated channel, Shaw-related subfamily, member 4	1.36564	0.518088	1.09688	1.41836	0.996407	1.38633	1.69992	1.72271	2.17723	2.23331
4	ENSDARG00000061736	ANK3	8.77142	7.49007	17.4312	11.9617	16	18.9952	23.5076	34.1447	24.6134	29.3638
4	ENSDARG00000061830	prss12 - protease, serine, 12	2.29356	1.23374	2.74448	1.85705	1.90584	2.49757	3.89991	3.15303	5.02671	4.72703
4	ENSDARG00000061937	myo7aa - myosin VIIAa	1.94879	1.11125	1.66489	1.92487	1.08726	1.57831	1.90045	1.88709	2.44838	2.55171
4	ENSDARG00000061956	SYTL2 - synaptotagmin-like 2	2.92358	1.84971	3.97091	3.63502	3.49322	4.82367	6.10784	5.36747	5.87873	5.93914
4	ENSDARG00000062382	snapin - SNAP-associated protein	9.54498	6.39442	9.29004	7.9837	12.0769	10.4219	16.4491	14.1214	15.278	14.8431
4	ENSDARG00000062707	PLAT - plasminogen activator, tissue	1.57209	1.65609	2.27553	2.2438	1.67	2.57706	2.33633	3.41629	2.61192	3.58225
4	ENSDARG00000063054	shank3b - SH3 and multiple ankyrin repeat domains 3b	0.965944	0.733016	1.42096	0.87889	0.869237	1.39404	2.1929	1.90353	3.07489	3.03784
4	ENSDARG00000063474	arfgef1 - ADP-ribosylation factor guanine nucleotide-exchange factor 1	9.36214	8.29128	11.4955	9.35709	11.4039	11.9418	16.4446	12.2613	17.1832	15.6121
4	ENSDARG00000063695	FARP1	2.22212	3.10679	7.76698	2.79806	6.46053	6.78519	11.6065	7.94829	10.7062	6.76799
4	ENSDARG00000069090	atp6v0d1 - ATPase, H+ transporting, V0 subunit D isoform 1	30.0427	22.833	28.297	32.4628	35.0458	32.8204	48.9814	40.3628	55.5953	54.2406
4	ENSDARG00000069093	col2a1a - collagen type II, alpha-1a	151.68	124.937	295.728	221.765	109.471	227.428	250.259	279.906	650.793	560.062
4	ENSDARG00000069402	lrrc4.1 - leucine rich repeat containing 4.1	4.29622	2.96397	7.23825	4.38571	5.26641	7.14065	8.57822	9.49753	12.4549	12.0498
4	ENSDARG00000069843	kctd12.1 - potassium channel tetramerisation domain containing 12.1	2.3232	2.29942	2.02425	2.39637	1.9562	2.31892	3.0184	2.46536	5.20688	5.01074
4	ENSDARG00000070074	LRP8 - low density lipoprotein receptor-related protein 8, apolipoprotein e receptor	3.97957	3.18386	7.60102	4.52845	7.3142	8.64161	13.2246	13.1956	11.9698	11.7979
4	ENSDARG00000070170	SCN1B - sodium channel, voltage-gated, type I, beta	1.1246	0.762276	1.88627	1.72788	2.29883	1.8933	3.04565	3.31259	3.35202	4.00219
4	ENSDARG00000071018	ptena - phosphatase and tensin homolog A	31.0281	24.1766	30.473	29.7486	38.3218	35.537	44.7751	42.5768	44.1497	44.3161
4	ENSDARG00000071492	fbxo45 - F-box protein 45	4.93493	3.45996	5.19362	4.4326	5.98144	6.04034	8.81193	5.8353	7.12309	6.14855
4	ENSDARG00000073707	CNKSR2 - connector enhancer of kinase suppressor of Ras 2	1.64581	1.54358	2.28696	1.94238	1.46914	2.20944	2.59687	3.0462	3.79106	4.69822
4	ENSDARG00000073757	PDZRN3 - PDZ domain containing ring finger 3	3.26305	2.55328	2.82794	2.60319	2.8772	3.32239	3.70489	4.01551	4.4278	4.39919
4	ENSDARG00000073769	MAGI2 - membrane associated guanylate kinase, WW and PDZ domain containing 2	4.20168	3.76844	5.15984	3.56761	4.32077	4.75903	6.17245	7.16655	8.49485	7.21213
4	ENSDARG00000073784	CU467885.2	1.41471	2.87435	1.62286	1.86202	2.87316	2.0887	3.5566	5.11068	3.50402	5.00653
4	ENSDARG00000073853	ARHGAP39 - Rho GTPase activating protein 39	1.74317	2.48861	3.09923	3.09309	2.11335	2.73985	3.09709	5.10892	5.14439	4.69971
4	ENSDARG00000074149	ITPR1 - inositol 1,4,5-triphosphate receptor, type 1	1.47976	2.03159	1.10907	1.2236	1.28727	1.09691	1.96677	1.47336	5.01608	5.03311
4	ENSDARG00000074474	CPEB4 - cytoplasmic polyadenylation element binding protein 4	12.4082	10.8867	13.1816	11.3845	12.4902	14.2078	17.0709	13.9373	20.5	18.937
4	ENSDARG00000074552	ndufs7 - NADH dehydrogenase	48.6784	29.0824	48.3787	43.1215	46.8138	50.5752	66.8439	59.8114	73.9142	75.3921
4	ENSDARG00000075307	KCNQ2 - potassium voltage-gated channel, KQT-like subfamily, member 2	0.45523	0.537262	0.48894	0.330552	0.343442	0.475751	0.847026	0.698769	1.17764	1.30429
4	ENSDARG00000075483	PLXNA1 - plexin A1	26.2653	22.7694	38.0262	29.6933	32.2479	39.2405	53.4507	55.5335	54.8537	52.4069
4	ENSDARG00000075802	GRIN3A - glutamate receptor, ionotropic, N-methyl-D-aspartate 3A	0.681748	1.21692	0.954963	1.91692	0.948937	0.901605	1.69736	2.60385	1.88376	2.50469
4	ENSDARG00000076001	PIP5K1C - phosphatidylinositol-4-phosphate 5-kinase, type I, gamma	4.34183	4.51458	3.46134	3.34681	5.38367	3.8757	6.85482	6.46181	8.3532	9.14449
4	ENSDARG00000076233	CHL1	16.8603	13.6032	20.8447	20.2847	23.7138	25.406	38.9084	43.5911	33.9479	37.4337
4	ENSDARG00000077437	PLXNA1 - plexin A1	9.66924	8.74961	11.7322	12.292	11.4614	12.454	16.2954	22.1267	19.9839	20.783
4	ENSDARG00000077545	BRSK1 - BR serine/threonine kinase 1	3.04509	4.26111	4.22165	3.6267	4.99719	4.28519	5.05511	6.91786	6.51273	5.9223
4	ENSDARG00000078707	sema7a - semaphorin 7A	0.779296	0.960798	0.823075	1.17467	0.978806	0.928624	1.12996	0.947878	2.16975	1.70984
4	ENSDARG00000078717	ITGA8 - integrin, alpha 8	4.68186	3.33431	5.69061	4.91296	4.95341	6.40965	8.69564	7.69711	9.16229	8.2854
4	ENSDARG00000079014	SEMA4F - sema domain, immunoglobulin domain 4F	6.25179	5.02767	7.83957	6.69611	8.38128	9.10365	16.5978	13.7286	12.2108	14.7451
4	ENSDARG00000079366	AL929222.1	6.84177	4.45187	9.5062	6.45557	9.12512	10.3918	15.4763	13.167	14.1285	12.8538
4	ENSDARG00000079840	KCNMA1 - potassium large conductance calcium-activated channel, subfamily M, alpha member 1	5.56008	4.12911	6.35357	6.94532	4.99063	6.66879	10.9529	13.1406	15.4325	17.7153
4	ENSDARG00000086156	SYNPO - synaptopodin	11.5635	8.16814	12.686	10.7237	8.33282	11.7401	12.0221	15.3997	16.5692	16.4397
4	ENSDARG00000087538	kif3a - kinesin family member 3A	1.74854	1.17897	2.14429	2.007	2.49933	2.84942	4.61652	2.72173	4.00792	3.21286
4	ENSDARG00000087704	GFRA3 - GDNF family receptor alpha 3	2.22687	1.60058	4.22797	3.345	3.35844	3.78334	5.3966	6.58368	6.29498	6.3731
4	ENSDARG00000088227	TMEM163 - transmembrane protein 163	1.66758	5.17711	2.85275	2.70646	4.73828	3.20746	5.38457	4.92195	7.03034	5.95363
4	ENSDARG00000088723	CABZ01114089.1	0.773541	0.965045	1.25529	0.849319	1.18867	1.61732	1.80455	1.83948	2.88309	2.71288
4	ENSDARG00000090456	GPC6 - glypican 6	4.16575	2.48105	6.84759	5.63608	5.35465	6.31953	9.60547	7.91908	11.0268	10.8372
4	ENSDARG00000090540	sv2b - synaptic vesicle glycoprotein 2 b	0.95345	0.587032	0.977449	0.850876	1.04841	1.18582	1.60677	2.00157	2.58203	2.66473
4	ENSDARG00000090585	GPC1 - glypican 1	6.33468	3.17729	7.45043	7.14318	4.92964	7.25882	12.333	11.3716	13.4592	13.2168
5	ENSDARG00000017360	COL5A3 - collagen, type V, alpha 3	1.03297	1.55548	0.293681	0.385639	0.315156	0.179367	0	0	0	0
5	ENSDARG00000037178	zic2b - zic family member 2 b	62.4246	98.0434	26.5808	85.1232	51.3259	26.6477	6.13945	8.51124	3.91262	4.41469
5	ENSDARG00000055294	atoh1a - atonal homolog 1a	9.38794	3.80462	12.1656	11.8663	3.63789	11.485	1.64925	2.63109	0	0
5	ENSDARG00000075896	ARX - aristaless related homeobox	2.6307	3.69352	1.91358	3.4285	2.97218	2.0571	0	0	0	0
5	ENSDARG00000089212	HTR3A receptor 3A	2.05747	7.7136	0.802114	2.96903	3.24182	0.86964	0	0	0	0
6	ENSDARG00000011640	syt5b - synaptotagmin Vb	0.821865	1.46594	0.596328	0.815361	6.46214	3.98367	28.2217	21.6481	44.7577	50.9152
6	ENSDARG00000017545	si:dkey-178m19.1	0	0	0	0	0.723972	0.992742	3.7769	2.68548	5.61997	5.45556
6	ENSDARG00000024847	col5a2b	0	0	0	0	0.517357	0.399374	1.63942	1.081	3.40041	2.3886
6	ENSDARG00000039500	LRFN3	0	0	0	0	0.518994	0.387385	1.96755	1.60524	2.76265	2.487
6	ENSDARG00000040627	GRIK1 - glutamate receptor, ionotropic, kainate 1	0.262557	0.48585	0	0	1.10744	0.765606	5.74143	4.06524	7.65894	8.37508
6	ENSDARG00000057427	sv2ba	0	0	0	0	0.305984	0.304068	5.01571	0.963248	16.545	9.85136
6	ENSDARG00000059416	EGFLAM	0	0	0	0	0.629826	0.257925	1.28991	1.00706	1.59873	1.47987
6	ENSDARG00000062633	cadm2b	0	0	0	0	1.45549	1.34999	5.82445	4.14161	7.63702	7.36428
6	ENSDARG00000067507	kctd8	0	0	0	0	1.1324	1.33157	3.81633	3.07799	6.08292	6.18498
6	ENSDARG00000069134	vwc2l	0	0	0	0	1.51125	1.98532	6.42217	4.80776	7.66227	8.23112
6	ENSDARG00000069522	ROBO4 (3 of 3)	0	0	0	0	0.43658	0.426351	0.52267	0.63351	0.700837	0.68299
6	ENSDARG00000073803	HOMER1 (3 of 3)	0	0	0	0	2.43604	3.83326	4.64419	3.53557	6.65256	6.85011
6	ENSDARG00000075012	GLRA2 - glycine receptor, alpha 2	0.305306	0.957138	0	0	0.924476	0.779328	1.80314	1.25018	2.21563	2.19821
6	ENSDARG00000075295	tulp1a	0	0	0	0	1.91801	1.40199	11.7644	4.67969	10.9783	12.2279
6	ENSDARG00000077489	LRFN2 (2 of 2)	0	0	0	0	0.600845	0.511479	1.58359	1.27453	2.67363	2.57728
6	ENSDARG00000089486	cplx3b	0	0	0	0	2.43633	2.28784	4.59073	3.82616	9.00257	9.20192
6	ENSDARG00000090086	zgc:92772 - zgc:92772	0.868785	0.639431	0	0	1.83858	1.28779	3.02794	2.22266	2.39852	1.66565
7	ENSDARG00000001912	drd4-rs - dopamine receptor D4 related sequence	0.988533	0.661811	1.29961	0.957077	1.41101	1.71511	2.89952	2.81386	3.44904	3.9124
7	ENSDARG00000002656	stxbp5a - syntaxin binding protein 5a	1.06422	1.33828	2.1716	1.45578	2.36245	2.45944	4.60176	3.52377	6.71281	6.18192
7	ENSDARG00000004648	kctd16a - potassium channel tetramerisation domain containing 16a	1.11898	0.616894	1.51738	1.45366	1.11315	1.55133	3.57265	2.86895	5.43239	5.78646
7	ENSDARG00000007195	GRM2 - glutamate receptor, metabotropic 2	3.25336	1.58888	3.1399	2.84929	3.78699	4.27684	10.1493	7.45559	11.1062	10.4665
7	ENSDARG00000008127	pcdh15b - protocadherin 15b	1.40153	1.1063	1.40564	1.15297	1.26794	1.38995	2.51687	2.02152	5.37236	4.25775
7	ENSDARG00000008398	cacna1c - calcium channel, voltage-dependent, L type, alpha 1C subunit	1.04784	0.878113	1.63198	1.01937	1.68711	2.03434	4.50217	4.4907	7.30651	7.21062
7	ENSDARG00000011066	GLRA3 - glycine receptor, alpha 3	1.34519	0.944588	2.04982	1.53425	0.991815	1.81592	3.34585	3.09301	5.75612	5.34195
7	ENSDARG00000011091	drd2b - dopamine receptor D2b	1.19807	0.648737	1.50627	1.39781	1.31898	1.85425	3.29452	3.07082	5.02032	4.51804
7	ENSDARG00000015110	slc18a2 - solute carrier family 18 , member 2	1.49059	1.37926	1.37118	1.38925	1.18161	1.91373	3.97624	3.86835	3.883	4.97963
7	ENSDARG00000016667	gabbr1b - gamma-aminobutyric acid B receptor, 1b	3.37551	2.63056	6.63348	4.79825	6.26898	7.5551	17.887	17.7937	22.4274	24.7295
7	ENSDARG00000017790	chrnb2b - cholinergic receptor, nicotinic, beta 2b	0.978857	0.776487	1.49653	0.875832	1.86161	1.67721	3.71866	3.25971	4.23285	4.81034
7	ENSDARG00000018967	gabbr1a - gamma-aminobutyric acid B receptor, 1a	1.36454	1.26053	2.42176	1.6209	2.18132	2.22012	3.58191	4.12154	5.94119	5.47707
7	ENSDARG00000019622	rims2a - regulating synaptic membrane exocytosis 2a	2.81399	1.85202	5.49353	4.00542	5.37132	5.65693	10.503	8.68761	15.0594	13.1405
7	ENSDARG00000021352	gria1a - glutamate receptor, ionotropic, AMPA 1a	2.41167	3.0621	3.67592	2.43174	4.86074	4.21984	11.0762	10.8907	12.9615	12.9434
7	ENSDARG00000023609	epha8 - eph receptor A8	0.368325	0.953776	0.661548	0.732393	0.875591	0.850675	2.3369	1.91025	4.20248	4.55412
7	ENSDARG00000024004	cacna1da - calcium channel, voltage-dependent, L type, alpha 1D subunit, a	0.982956	0.723145	2.58348	1.35718	1.99514	2.51881	5.18275	5.98162	8.69919	8.97457
7	ENSDARG00000029239	syt9b - synaptotagmin IXb	0.875471	0.657415	1.00577	1.02407	2.01784	1.7598	6.3003	4.39798	7.68985	7.50854
7	ENSDARG00000030547	rnd1 - Rho family GTPase 1	3.58331	3.84413	3.45086	3.61119	6.04985	4.95919	13.7806	9.14584	13.7026	13.4879
7	ENSDARG00000030832	otof - otoferlin	0.649275	0.749178	1.86937	1.21897	1.83961	1.98256	3.49488	3.6381	4.92951	5.23069
7	ENSDARG00000031283	vamp1 - vesicle-associated membrane protein 1	6.97399	5.10381	10.9893	8.00809	13.8073	13.0421	24.6632	18.9866	36.1141	31.0604
7	ENSDARG00000032493	chn1 - chimerin 1	8.62217	7.89808	13.6364	9.25323	23.9768	19.2421	37.1812	42.0519	25.4702	30.7358
7	ENSDARG00000032714	gria1b - glutamate receptor, ionotropic, AMPA 1b	0.794071	1.06782	1.06171	0.786797	1.64983	1.53762	5.4283	3.08203	6.99558	7.27845
7	ENSDARG00000034011	GABRA2 A receptor, alpha 2	2.31414	1.77405	4.83146	2.74423	5.15516	5.47921	15.0893	13.6255	18.0254	16.4459
7	ENSDARG00000035994	rims2b - regulating synaptic membrane exocytosis 2b	0.867329	2.68982	2.27043	1.43519	4.74978	2.70415	5.68306	4.36468	9.78426	8.16901
7	ENSDARG00000037478	CDH8 - cadherin 8, type 2	2.73301	5.19679	4.29335	4.25976	9.50128	6.97475	19.8964	17.2432	21.7407	22.758
7	ENSDARG00000037917	itga3a - integrin, alpha 3a	0.975454	0.550361	1.5149	1.14895	1.17013	1.6459	2.68891	1.39641	4.22311	3.89861
7	ENSDARG00000038123	myl9 - myosin, light chain 9, regulatory	4.17201	2.02467	7.18331	4.93177	6.01874	6.79805	13.806	9.56763	22.7082	20.9908
7	ENSDARG00000039444	FAIM2 - Fas apoptotic inhibitory molecule 2	0.456399	0.810767	0.547092	0.424246	0.841162	0.68827	2.3398	1.43034	3.42477	3.10643
7	ENSDARG00000039936	GFRA1 - GDNF family receptor alpha 1	2.51422	5.30817	4.34236	3.14106	6.80374	6.68929	10.7319	10.9977	11.8024	15.153
7	ENSDARG00000040156	GRM4 - glutamate receptor, metabotropic 4	1.66979	1.09358	2.82249	2.17538	3.05586	3.29629	7.31645	6.46706	10.4032	10.8793
7	ENSDARG00000042608	ICA1 - islet cell autoantigen 1, 69kDa	0.559627	0.771052	1.31333	0.755373	1.83221	1.53889	3.47805	2.93481	3.87107	4.29697
7	ENSDARG00000042948	dnajc5aa - DnaJ homolog, subfamily C, member 5aa	7.20537	7.27438	11.4674	9.94594	13.5342	14.1085	27.3957	22.4291	30.3755	29.0162
7	ENSDARG00000043241	arrb1 - arrestin, beta 1	1.44135	0.830721	2.43786	1.43739	2.89331	2.9573	7.0759	5.3753	11.7971	10.9115
7	ENSDARG00000043661	CADPS - Ca++-dependent secretion activator	1.49796	2.49116	2.93218	1.95805	3.33573	3.08514	5.34275	4.91899	6.7489	6.02104
7	ENSDARG00000044381	siah2l - seven in absentia homolog 2 -like	4.48764	3.2244	4.79734	3.83719	6.52044	5.37479	11.881	11.381	12.3879	14.1693
7	ENSDARG00000044632	myo7ab - myosin VIIAb	0.664453	1.23245	0.444712	0.540848	1.14171	0.569412	2.51543	1.5089	3.2834	3
7	ENSDARG00000052764	chrnb3a - cholinergic receptor, nicotinic, beta polypeptide 3a	2.38981	1.34524	2.8366	2.33681	4.09659	3.51741	9.58629	5.88561	8.93006	7.86718
7	ENSDARG00000053220	CU856137.1 - LOC566456 protein	1.67424	1.30232	3.89798	2.29801	3.90312	4.61852	9.14338	9.37356	14.2669	13.2897
7	ENSDARG00000053617	camk2a - calcium/calmodulin-dependent protein kinase II alpha	2.55002	1.27516	2.75588	2.54737	1.91047	2.8709	4.86018	3.69857	10.6927	9.48231
7	ENSDARG00000057448	SRCIN1 - SRC kinase signaling inhibitor 1	0.591486	0.422053	1.26561	0.74937	0.865662	1.20612	2.40913	2.56418	4.51167	5.00757
7	ENSDARG00000058103	glra4b - glycine receptor, alpha 4b	1.43311	0.68583	0.720081	0.413524	1.2537	0.707417	3.04767	1.25764	3.05879	2.89778
7	ENSDARG00000058513	gfra1a - gdnf family receptor alpha 1a	1.6093	3.2295	4.4761	2.45209	5.20736	4.34975	9.57424	7.8815	9.95308	10.6533
7	ENSDARG00000058558	CU469500.2	0.415743	0.893712	1.04996	0.591248	1.42529	1.41389	1.57622	2.12688	2.37042	2.26707
7	ENSDARG00000059340	DLGAP2 homolog-associated protein 2	0.176788	0.169613	0.331991	0.311477	0.296911	0.319163	0.804534	0.794346	1.93295	1.90486
7	ENSDARG00000060025	NELF - nasal embryonic LHRH factor	1.32392	1.17549	1.30912	1.10448	1.32695	1.30121	4.51945	4.823	6.4645	8.18417
7	ENSDARG00000060326	MAP1S - microtubule-associated protein 1S	1.05851	3.6468	1.69502	2.47178	3.30695	2.19355	4.6821	8.06378	5.96123	9.25857
7	ENSDARG00000060496	CACNA1H - calcium channel, voltage-dependent, T type, alpha 1H subunit	0.759468	2.60681	0.998873	0.872109	1.36411	0.986071	2.36306	2.26582	4.5107	4.0157
7	ENSDARG00000060638	CR848665.1	0.329718	0.471805	0.506099	0.449466	0.699079	0.635323	2.30429	1.65174	3.34355	3.02
7	ENSDARG00000060711	SV2B - synaptic vesicle glycoprotein 2B	1.29744	0.78623	2.00361	1.74019	1.89788	2.34569	5.4812	3.62407	5.4044	5.25432
7	ENSDARG00000061506	nelf - nasal embryonic LHRH factor	1.77625	1.80224	3.83444	2.82795	3.51852	4.12346	6.55787	7.21516	7.42996	8.85881
7	ENSDARG00000061541	unc5db - unc-5 homolog Db	0.892474	1.59795	1.6809	1.27135	2.36887	1.98554	4.86788	3.638	6.2023	6.23735
7	ENSDARG00000062415	ctnnd2a - catenin , delta 2a	0.888379	0.934785	2.08809	1.44038	1.98511	2.11151	3.83016	4.96185	5.46751	5.84492
7	ENSDARG00000062531	mapk8ip3 - mitogen-activated protein kinase 8 interacting protein 3	2.1604	1.47429	3.2443	2.27529	4.42895	3.7487	8.02113	7.56832	11.077	7.7011
7	ENSDARG00000062581	nlgn3a - neuroligin 3a	2.046	1.36138	3.50235	2.95203	4.19444	4.59057	10.9094	9.47138	12.0543	13.4018
7	ENSDARG00000063068	SYNE1 - spectrin repeat containing, nuclear envelope 1	2.53487	2.2673	5.84021	3.75683	4.27903	5.51561	8.0244	7.72851	11.2785	9.87314
7	ENSDARG00000063568	SYT7 - synaptotagmin VII	1.21452	1.14268	1.79352	1.35552	1.67214	2.01672	3.96587	6.46136	10.089	10.6553
7	ENSDARG00000068149	tprg1l - tumor protein p63 regulated 1-like	2.2189	1.67609	4.45862	2.83277	3.72616	5.05618	7.36438	7.08452	10.1603	8.4474
7	ENSDARG00000069139	grik1a - glutamate receptor, ionotropic, kainate 1a	0.539081	1.15999	0.304857	0.449933	0.65889	0.421067	1.71174	1.28363	3.59337	4.03081
7	ENSDARG00000069731	unc13c - unc-13 homolog C	1.23436	0.924967	2.74286	1.84702	2.87448	3.18976	5.8226	6.99087	9.30373	10.177
7	ENSDARG00000069767	pvrl1a - poliovirus receptor-related 1a	0.584699	1.04139	1.13708	0.743718	1.23339	1.16615	2.43484	2.05897	3.48708	4.10256
7	ENSDARG00000070522	cacna1i - calcium channel, voltage-dependent, T type, alpha 1I subunit	0.498117	0.444021	1.06292	0.561648	0.633244	0.946778	2.12126	1.9598	4.16219	4.15698
7	ENSDARG00000070543	grin2ab - glutamate receptor, ionotropic, N-methyl D-aspartate 2A, b	0.351831	0.633974	0.534918	0.597451	0.890357	0.644777	3.74709	2.29473	6.82396	7.25533
7	ENSDARG00000070626	CACNG8 - calcium channel, voltage-dependent, gamma subunit 8	1.34738	1.15775	2.13813	1.65271	2.59022	2.59771	4.89633	4.97755	8.92788	8.56489
7	ENSDARG00000071596	neto1l - neuropilin -like 1, like	1.08547	0.86999	1.95583	1.21576	2.39311	2.17604	4.28522	3.11468	5.20746	4.05382
7	ENSDARG00000074262	NCK1 - NCK adaptor protein 1	3.53821	2.41931	5.42735	4.03783	6.93151	6.27981	12.1697	11.0827	11.8546	12.9537
7	ENSDARG00000074328	apba1 - amyloid beta	4.11041	6.11838	6.51528	4.85675	11.1262	7.78537	17.3618	17.3945	16.1696	18.0457
7	ENSDARG00000074372	elfn1 - extracellular leucine-rich repeat and fibronectin type III domain containing 1	0.556204	0.524233	0.746919	0.635891	0.498116	0.687101	1.58978	1.49826	2.88121	2.50918
7	ENSDARG00000074583	GRID1 - glutamate receptor, ionotropic, delta 1	0.788165	0.82065	1.22974	0.997896	1.48537	1.05616	3.85158	3.07877	4.53414	4.69158
7	ENSDARG00000074680	rims1a - regulating synaptic membrane exocytosis 1a	1.32212	1.2101	2.5771	1.67959	3.11658	3.0477	5.92553	6.49847	8.18013	7.74357
7	ENSDARG00000075204	TMEM90B - transmembrane protein 90B	1.55348	0.911552	2.17254	2.53544	1.92343	2.32683	4.64963	4.96665	6.30102	7.42206
7	ENSDARG00000075334	dkey-287f10.3 - dkey-287f10.3	1.96344	1.54217	1.69786	1.86216	2.03623	1.97665	4.59132	3.40515	6.25481	5.99249
7	ENSDARG00000075539	snphb - syntaphilin b	1.25123	1.6495	1.81683	1.37734	2.10875	2.0331	4.5378	4.56992	6.80655	8.65473
7	ENSDARG00000075694	ADORA1 - adenosine A1 receptor	1.34865	2.28012	1.30809	0.990161	4.00023	2.03493	6.16683	2.88336	5.58856	5.21038
7	ENSDARG00000075712	CTBP2 - C-terminal binding protein 2	0.797035	0.510597	1.20789	0.899788	0.835567	1.35019	1.65513	0.993438	5.60088	4.36798
7	ENSDARG00000076030	cacnb3b - calcium channel, voltage-dependent, beta 3b	0.801882	1.20401	1.29835	1.46744	1.95248	1.22677	4.57699	2.54407	5.44342	6.20243
7	ENSDARG00000076431	AL732629.1 - Putative uncharacterized protein	1.94728	3.33399	2.90924	2.49534	6.27751	4.62018	11.9115	10.772	11.7069	12.8388
7	ENSDARG00000077935	relnl - reelin, like	1.36953	1.69237	3.83499	1.35173	2.03556	1.91716	3.23561	5.49523	5.55934	5.72208
7	ENSDARG00000078210	TULP1 - tubby like protein 1	0.553222	0.181851	0.20308	0.240441	0.239056	0.302537	1.24565	0.527759	3.81691	2.80992
7	ENSDARG00000078902	dkey-179o14.1 - dkey-179o14.1	2.32659	2.71865	4.43099	3.009	5.57263	5.31176	9.38222	6.8995	10.8196	8.91062
7	ENSDARG00000079348	GRIN2B - glutamate receptor, ionotropic, N-methyl D-aspartate 2B	0.639008	0.468598	1.58844	0.923905	0.953966	1.62945	1.93943	2.87281	4.6953	4.72824
7	ENSDARG00000079455	nlgn4a - neuroligin 4a	1.04775	1.65173	2.29754	1.42986	3.76546	3.3344	10.2593	7.68322	15.3188	14.4146
7	ENSDARG00000079858	tmem163 - transmembrane protein 163	2.13778	2.24101	3.13518	2.44762	3.06891	3.83511	6.89136	6.42808	7.45655	7.74187
7	ENSDARG00000086207	grin2da - glutamate receptor, ionotropic, N-methyl D-aspartate 2D, a	0.397058	1.19951	0.805405	0.401436	1.94347	0.839059	2.24478	1.6119	3.48608	2.94931
7	ENSDARG00000087298	ABLIM3 (2 of 3)	0	0	0	0	0	0	0	0	0.196804	0.265508
7	ENSDARG00000088293	DOC2B - double C2-like domains, beta	2.08909	2.38546	4.25919	3.8715	4.3025	4.62733	8.14626	7.11894	11.6442	11.964
7	ENSDARG00000089292	LPHN1 - latrophilin 1	0.379426	0.698221	1.40835	0.725609	1.48518	1.48861	2.69773	3.59643	4.37665	4.34634
7	ENSDARG00000089913	CACNA1G - calcium channel, voltage-dependent, T type, alpha 1G subunit	0.935379	0.994064	1.95163	1.20669	1.76771	2.07314	4.30408	3.95268	6.30947	6.29636
7	ENSDARG00000090883	GABRA3 - gamma-aminobutyric acid A receptor, alpha 3	2.00322	1.18848	3.41021	1.95786	2.38287	2.74188	5.77149	8.27592	8.38855	9.70792
7	ENSDARG00000091191	CU855901.3	3.02961	1.64301	4.04539	3.27471	5.07867	5.13591	11.2182	9.10367	13.4727	14.1556
7	ENSDARG00000091647	CABZ01080014.1	0.535154	0.640421	1.40023	0.838224	0.950263	1.5949	2.06464	2.63795	3.6571	4.27894
7	ENSDARG00000092466	thbs2a	0	0	0	0	0	0	0	0	0.201278	0.274418
7	ENSDARG00000095603	GRID2IP interacting protein	0.324063	1.86937	0.4168	0.307876	0.87231	0.434916	1.43672	0.947849	1.75703	1.642
8	ENSDARG00000000241	slc40a1 - solute carrier family 40 , member 1	21.8253	9.3599	22.671	16.9883	19.6963	23.763	27.4073	18.3603	25.4301	21.6121
8	ENSDARG00000000472	cntn2 - contactin 2	10.0561	7.4736	21.9457	14.2884	20.5789	24.0081	29.7441	32.2334	21.2145	23.693
8	ENSDARG00000001431	actn3b - actinin alpha 3b	78.6286	32.6003	166.111	114.014	70.5189	140.294	131.447	158.825	159.49	170.8
8	ENSDARG00000002084	lamb2 - laminin, beta 2	24.6595	10.153	28.346	33.438	11.6435	24.636	24.2569	21.7737	28.2027	24.46
8	ENSDARG00000002167	cacnb1 - calcium channel, voltage-dependent, beta 1 subunit	9.39041	5.47074	11.0495	10.4667	7.14477	10.4032	12.6817	12.6103	14.5058	13.4852
8	ENSDARG00000004712	tbr1b - T-box, brain, 1b	2.93943	1.00701	4.62682	3.73715	4.14999	4.75067	4.1241	4.19408	3.97191	3.83869
8	ENSDARG00000006314	itgav - integrin, alpha V	38.1976	21.2071	49.607	41.6327	42.6947	53.8168	64.2719	60.6856	61.1612	63.1922
8	ENSDARG00000006602	chrna2a - cholinergic receptor, nicotinic, alpha polypeptide 2a	1.35621	0.651759	2.17287	1.60421	1.22333	1.75054	0.977582	1.94951	0.885901	1.17865
8	ENSDARG00000006865	glra4a - glycine receptor, alpha 4a	3.80178	1.33622	15.3902	9.75507	8.24494	14.1587	12.642	9.62178	8.83284	6.46046
8	ENSDARG00000007015	OLFM2 - olfactomedin 2	1.33535	0.650837	1.55651	1.39147	1.11401	1.6565	1.0259	1.26135	1.49396	1.73831
8	ENSDARG00000007944	lhx1b - LIM homeobox 1b	4.71555	2.30447	11.7827	7.37803	13.6282	13.2285	10.4277	11.0625	5.4674	5.83952
8	ENSDARG00000008487	dmd - dystrophin	15.918	12.4029	21.7261	27.6914	8.99061	18.4213	14.358	18.9564	20.5338	19.5236
8	ENSDARG00000009021	chrna1 - cholinergic receptor, nicotinic, alpha polypeptide 1	22.7302	11.4248	21.5531	23.645	13.5675	19.6224	21.023	15.0903	16.9621	16.4958
8	ENSDARG00000009026	ANK2 - ankyrin 2, neuronal	15.0315	5.7796	8.07666	12.8281	5.36877	8.55709	11.5467	12.0214	13.1524	13.5203
8	ENSDARG00000009564	syt8 - synaptotagmin VIII	4.17805	1.1672	5.92314	5.18854	1.88531	5.19268	3.02221	3.22004	3.10502	2.79601
8	ENSDARG00000010472	atp1a2a - ATPase, Na+/K+ transporting, alpha 2a polypeptide	15.1314	9.55001	17.7378	13.5388	6.64416	14.258	12.3223	15.9827	17.4509	13.6791
8	ENSDARG00000010515	dvl1a - dishevelled, dsh homolog 1a	5.57457	3.75174	6.89128	7.08254	4.1775	6.64455	5.87073	6.38132	6.47679	6.68359
8	ENSDARG00000010785	thbs1 - thrombospondin 1	38.9288	17.015	68.6477	52.8915	34.8395	68.8474	58.219	112.039	75.1736	87.2792
8	ENSDARG00000011163	sema3fa - semaphorin 3fa	6.65334	3.96369	7.84569	7.22011	6.00689	6.85009	7.96682	9.32637	9.91256	8.83925
8	ENSDARG00000011407	COL2A1 - collagen, type II, alpha 1	39.238	31.5394	75.3464	56.01	30.8919	65.8969	41.3104	57.9853	91.335	81.3874
8	ENSDARG00000012593	COL5A1 - collagen, type V, alpha 1	36.5442	27.9633	56.9569	46.062	27.2067	50	38.3177	66.5238	76.0841	76.2373
8	ENSDARG00000013843	sept5a - septin 5a	9.42943	5.01719	16.834	13.4053	13.5544	16.7082	14.8089	16.3675	14.6457	15.6267
8	ENSDARG00000018997	cplx2l - complexin 2, like	11.3504	4.40063	20.1544	15.4593	19.4965	22.226	26.7336	21.952	24.8435	23.2059
8	ENSDARG00000019753	KCNN3 - potassium intermediate/small conductance calcium-activated channel, subfamily N, member 3	5.23729	3.0128	4.69961	5.72101	2.91916	4.54047	4.55669	5.00322	5.86751	6.66633
8	ENSDARG00000021539	EPHB2 - EPH receptor B2	8.99034	5.49424	14.1268	12.1935	7.88432	13.5561	10.6645	11.9797	10.851	9.29997
8	ENSDARG00000021948	tnc - tenascin C	61.1194	27.7909	77.4449	67.1816	55.878	75.7549	79.3516	89.5437	66.467	60.3572
8	ENSDARG00000022013	lama2 - laminin, alpha 2	4.51437	2.14207	9.19152	7.12136	1.22881	6.77744	2.1619	5.26934	5.8127	4.34984
8	ENSDARG00000022689	itgb1b.2 - integrin, beta 1b.2	3.6607	2.34195	5.43264	5.57028	5.88752	6.46857	5.31447	6.40788	6.0783	7.05662
8	ENSDARG00000024141	cav3 - caveolin 3	96.6077	31.455	102.695	116.142	50.2586	93.4234	61.0459	53.3386	57.381	53.4178
8	ENSDARG00000028524	COL5A3 - collagen, type V, alpha 3	8.53431	3.27078	20.168	13.5123	5.28185	17.3822	6.99936	16.6244	11.3977	9.95694
8	ENSDARG00000030490	sptb - spectrin, beta, erythrocytic	39.1525	16.5991	54.8403	51.6402	19.2805	48.6605	32.0794	31.8064	30.1439	27.1659
8	ENSDARG00000030656	3-Sep - septin 3	11.883	5.14412	19.3991	16.6542	21.7784	24.4036	31.4548	24.6393	26.6084	24.6407
8	ENSDARG00000031015	dtna - dystrobrevin, alpha	7.94916	4.00546	8.79772	7.80904	6.10664	8.5558	10.4649	10.3384	11.3158	10.7386
8	ENSDARG00000031483	col9a1 - collagen, type IX, alpha 1	78.9436	44.9998	103.315	91.5756	32.0756	87.7566	48.8104	67.0488	69.9061	58.5521
8	ENSDARG00000031715	lyn - v-yes-1 Yamaguchi sarcoma viral related oncogene homolog	1.35414	0.519796	1.33031	1.389	0.895887	1.45623	1.47833	0.924044	1.63311	1.57524
8	ENSDARG00000032984	ngfrl - nerve growth factor receptor like	2.05302	1.06564	1.80643	1.93169	1.42405	2.54091	1.80796	3.25004	2.04836	2.9083
8	ENSDARG00000032990	plxnb3 - plexin B3	11.0204	7.51519	15.0381	11.7825	8.569	12.9152	9.78053	11.072	9.40534	8.93258
8	ENSDARG00000034300	sema3c - semaphorin 3c	4.1607	1.43177	6.30298	6.09003	4.34672	6.77767	8.80701	7.9195	9.02533	9.24309
8	ENSDARG00000034307	chrne - cholinergic receptor, nicotinic, epsilon	16.5462	5.03806	17.714	16.1283	8.80943	16.3939	17.5875	9.87184	16.1566	10.5807
8	ENSDARG00000034700	vegfab - vascular endothelial growth factor Ab	5.113	2.13217	7.31003	5.85024	4.66119	7.4808	7.10273	11.205	6.75243	13.6774
8	ENSDARG00000037746	bactin1 - bactin1	1452.06	783.446	1581.86	1464.36	1606.52	1646.53	1912.98	1513.95	1411.24	1438.21
8	ENSDARG00000038010	rac2 - ras-related C3 botulinum toxin substrate 2	15.7233	7.39149	20.6806	16.8491	21.5317	21.2984	26.0433	20.4	21.9273	19.1531
8	ENSDARG00000038267	pdlim5 - PDZ and LIM domain 5	3.20584	2.19847	9.79623	4.85258	5.00605	8.78845	4.65992	8.44979	4.17566	5.80857
8	ENSDARG00000039959	gdnf - glial cell derived neurotrophic factor	3.20815	2.42339	4.69378	4.10879	2.9435	4.63893	3.47477	4.15693	4.86046	5.71614
8	ENSDARG00000041133	rapsn - receptor-associated protein of the synapse, 43kD	13.2536	3.97408	13.1539	16.0693	6.6136	12.4421	12.9942	10.5758	11.7595	11.4957
8	ENSDARG00000041502	tgfb1a - transforming growth factor, beta 1a	9.46456	7.74259	12.7499	10.5596	7.7023	11.6978	12.87	15.5215	12.8658	15.2396
8	ENSDARG00000042545	sema3ga - semaphorin 3ga	7.05169	5.53817	10.3341	8.52433	7.35982	10.5469	9.28986	12.6236	7.84782	9.30427
8	ENSDARG00000042552	cacna1sb - calcium channel, voltage-dependent, L type, alpha 1S subunit, b	17.3177	6.00193	21.4006	21.7667	8.18846	18.0007	18.8723	19.5091	20.6717	17.5779
8	ENSDARG00000043697	nefm - neurofilament, medium polypeptide	1.93253	1.13709	3.80732	2.38681	2.09642	3.96945	3.66972	4.08127	4.70444	3.34039
8	ENSDARG00000044601	rtn4a - reticulon 4a	101.844	61.2456	122.014	118.074	75.205	113.349	91.9368	90.4848	99.774	91.1583
8	ENSDARG00000045094	dkey-222b8.1 - dkey-222b8.1	6.41139	4.89063	9.40621	7.99191	5.76382	7.90358	5.58171	7.24221	5.89679	6.51346
8	ENSDARG00000045948	cap2 - CAP, adenylate cyclase-associated protein, 2	6.67711	4.71956	9.62531	7.47046	4.4638	7.86097	7.82815	8.1104	8.85291	7.19624
8	ENSDARG00000045971	vegfaa - vascular endothelial growth factor Aa	10.4022	5.74807	10.9638	14.4839	6.02894	11.5729	8.12957	16.3936	7.02498	10.4912
8	ENSDARG00000053232	itgb1b.1 - integrin, beta 1b.1	30.7818	21.0616	32.0315	34.479	26.7865	34.1512	35.3671	43.9295	30.6379	39.1472
8	ENSDARG00000055223	ABLIM2 - actin binding LIM protein family, member 2	6.52953	4.84615	19.3694	14.5388	7.56598	17.6868	17.7136	30.2693	20.2719	30.6222
8	ENSDARG00000055252	SNAP23 - synaptosomal-associated protein, 23kDa	0.918951	0.794931	2.40856	2.33518	2.518	2.69376	3.21758	3.74504	2.73447	3.23635
8	ENSDARG00000056181	ncam1a - neural cell adhesion molecule 1a	20.8473	19.9524	40.5656	27.1106	25.5648	36.3233	28.8221	38.7456	28.1542	26.0353
8	ENSDARG00000056767	itgb3a - integrin beta 3a	17.8318	7.54861	22.1509	21.288	14.9193	22.5802	21.038	26.0183	16.7941	21.9899
8	ENSDARG00000057223	efna5b - ephrin A5b	8.98345	7.56398	13.6746	11.0207	9.64937	13.2556	13.8426	16.945	13.1933	15.4132
8	ENSDARG00000059043	ntf3 - neurotrophin 3	3.41634	2.79271	3.92919	4.22384	2.3829	4.13096	3.32125	4.62125	5.2059	5.23098
8	ENSDARG00000059093	ANK1 - ankyrin 1, erythrocytic	5.2517	3.17557	15.0522	8.26765	8.78975	13.9923	11.3142	14.2449	13.2562	12.2733
8	ENSDARG00000060434	MAP1B - microtubule-associated protein 1B	5.59862	2.29719	9.02175	7.4518	7.84837	10.3623	15.3819	8.34984	16.015	9.13565
8	ENSDARG00000061304	ppp1r9a - protein phosphatase 1, regulatory subunit 9A	4.15294	2.64389	7.46506	5.31531	4.34452	7.81776	8.44632	6.91301	9.66115	9.21696
8	ENSDARG00000061918	cplx2 - complexin 2	13.8407	6.67539	22.6714	17.5358	20.151	24.7297	34.3874	31.7757	28.819	27.1274
8	ENSDARG00000062328	RASGRP2	1.27536	0.666899	1.17699	1.24824	0.770786	0.976907	1.46332	1.23471	1.13954	1.29457
8	ENSDARG00000063430	THBS1 - thrombospondin 1	9.47546	3.36041	19.6509	13.7093	9.26218	16.3609	13.0144	21.9362	13.2176	21.4981
8	ENSDARG00000063436	RPH3A	1.30813	0.471195	1.92114	2.01441	1.22958	1.94462	2.04784	2.49172	2.62288	2.90973
8	ENSDARG00000067801	SEMA4D - sema domain, immunoglobulin domain 4D	5.29354	2.89572	6.86352	6.3204	3.82379	6.41814	5.01423	4.90022	6.48213	5.00839
8	ENSDARG00000069660	chrnb1 - cholinergic receptor, nicotinic, beta 1	19.8105	8.67283	16.3531	22.7204	7.90559	14.8972	11.1713	15.4866	12.3361	12.7978
8	ENSDARG00000070507	TRPC4 - transient receptor potential cation channel, subfamily C, member 4	1.86682	0.43651	1.52656	2.0557	1.22119	1.84871	2.42904	1.96276	2.35597	2.60664
8	ENSDARG00000071437	ptprc - protein tyrosine phosphatase, receptor type, C	1.17638	0.455017	1.3155	1.38895	0.77443	1.31576	1.23208	1.42319	1.52111	1.60953
8	ENSDARG00000071860	nrn1 - neuritin 1	14.0199	7.99102	29.8336	23.654	26.0857	33.3161	37.4469	36.387	29.0193	31.2827
8	ENSDARG00000073810	thbs2b - thrombospondin 2b	7.07104	2.8116	10.2828	8.10725	7.16642	11.5892	10.9834	15.7927	10.0331	11.8075
8	ENSDARG00000073857	klf7 - Kruppel-like factor 7	5.55861	3.19099	9.10314	7.96602	6.29568	9.63398	10.5447	11.5349	10.5904	11.5399
8	ENSDARG00000074316	ITGA1 - integrin, alpha 1	5.52148	1.885	10.4951	7.13103	6.18777	10.1594	11.357	10.2481	13.9763	11.3511
8	ENSDARG00000075027	fgfr1bl - fibroblast growth factor receptor 1b, like	4.03166	2.68093	5.15995	4.44669	4.07783	6.35945	5.19108	4.77507	4.40625	4.65107
8	ENSDARG00000076127	GABRB1 - gamma-aminobutyric acid A receptor, beta 1	0.690698	0.280081	1.5292	0.940856	0.792125	1.27828	1.31839	1.18259	1.75579	1.29349
8	ENSDARG00000076259	tbr1a - T-box, brain, 1a	1.78446	0.621772	2.77908	2.196	1.85231	2.9999	2.45806	2.28287	2.23737	2.23449
8	ENSDARG00000076845	P2RY1 - purinergic receptor P2Y, G-protein coupled, 1	2.58119	1.25334	2.71127	3.02237	2.77012	2.93695	2.57322	4.05831	4.56951	4.9684
8	ENSDARG00000077377	PRIMA1 - proline rich membrane anchor 1	2.725	1.56113	5.14869	3.49771	3.23857	4.78896	5.62028	5.06871	5.94107	5.27317
8	ENSDARG00000077582	ank3b - ankyrin 3b	10.525	8.02301	23.7361	16.5135	15.1801	24.0991	23.7674	31.4665	26.1723	28.1474
8	ENSDARG00000079064	PDE2A - phosphodiesterase 2A, cGMP-stimulated	7.66726	4.52789	9.87966	12.4322	5.38567	10.4066	8.20917	13.9905	9.17611	13.7662
8	ENSDARG00000079066	CABZ01064941.1	7.55199	2.46687	15.0339	10.7139	7.03433	12.6728	10.1905	19.2997	9.44347	16.7916
8	ENSDARG00000079699	FOXD4L1 - forkhead box D4-like 1	2.47872	0.793231	4.3519	3.58843	3.52394	4.36383	4.54635	3.54685	4.35478	4.99827
8	ENSDARG00000087250	LAMA2 - laminin, alpha 2	1.97367	0.690422	5.43963	3.37178	1.79789	4.08322	3.69207	5.56181	5.13065	3.83549
8	ENSDARG00000087843	CNTN6 - contactin 6	3.20258	2.0746	5.24985	3.85555	3.58363	4.49314	2.94614	5.12557	5.71889	5.52732
8	ENSDARG00000089083	CABZ01072241.1	12.0814	5.84493	23.9642	23.0397	5.3273	18.0365	7.60139	18.2532	11.7354	18.0483
8	ENSDARG00000089223	NGFR - nerve growth factor receptor	1.11327	0.794635	1.63433	1.21476	1.45831	1.33244	1.7552	1.51796	1.2323	2.00567
8	ENSDARG00000091508	CABZ01079081.2	6.24411	3.11739	10.0117	9.75657	5.30114	7.80042	7.59727	13.1046	10.4629	12.508
9	ENSDARG00000002230	sypb - synaptophysin b	2.312	1.78209	7.09841	4.63265	13.5482	10.9187	39.559	21.6011	62.6539	49.3602
9	ENSDARG00000003020	lrrc4.2 - leucine rich repeat containing 4.2	1.22899	0.544274	1.95391	1.18915	2.52554	2.42464	5.94594	5.53194	8.8725	8.7747
9	ENSDARG00000004580	nmnat2 - nicotinamide nucleotide adenylyltransferase 2	2.97593	1.37834	7.56106	4.88835	13.1222	10.1588	26.2589	20.5999	26.099	25.0761
9	ENSDARG00000004597	lrrc4ba - leucine rich repeat containing 4Ba	0.912254	0.439717	3.11823	1.50308	2.38424	3.03927	6.2644	7.00083	8.85412	8.45212
9	ENSDARG00000006849	accn1 - amiloride-sensitive cation channel 1	0.374685	0.256924	0.764232	0.506714	1.16571	1.02114	3.83785	3.07876	6.21149	6.13179
9	ENSDARG00000007275	ch211-251b21.1 - ch211-251b21.1	15.7797	4.31634	76.6686	34.88	84.9849	86.6996	147.039	124.828	167.244	183.427
9	ENSDARG00000008329	accn2b - amiloride-sensitive cation channel 2 b	0.224088	0.207169	0.721828	0.333777	1.00368	0.776342	2.69071	2.68331	4.13308	4.40916
9	ENSDARG00000009782	myh11a - myosin, heavy polypeptide 11, smooth muscle a	0.905273	0.564858	0.973658	0.799081	0.782713	0.912238	5.11914	2.52228	20.2249	15.2938
9	ENSDARG00000009941	erc1a - ELKS/RAB6-interacting/CAST family member 1a	1.38765	0.853064	2.54176	2.11084	3.29046	3.63888	9.88956	10.1356	12.2566	14.0467
9	ENSDARG00000011171	ODZ2	0.327556	0.12853	1.68793	0.931083	1.7252	1.84738	5.74675	5.43747	9.87037	9.16485
9	ENSDARG00000012019	glra1 - glycine receptor, alpha 1	0.525248	0.805125	4.52704	1.7084	5.4094	5.40028	14.8741	13.5138	16.8508	16.8819
9	ENSDARG00000012482	PCLO	0.582617	0.321686	2.16207	1.07797	1.88454	2.13505	5.14228	6.87327	11.2518	10.1346
9	ENSDARG00000013020	dtnb - dystrobrevin, beta	1.39044	1.32881	3.64533	2.43089	3.73441	4.37405	11.3688	10.3139	15.5211	15.5593
9	ENSDARG00000014273	camk2d2 - calcium/calmodulin-dependent protein kinase II delta 2	3.91103	1.4029	10.5869	7.3886	13.4909	13.6925	31.5739	26.2198	36.1957	37.0168
9	ENSDARG00000014792	lrrc4bb - leucine rich repeat containing 4Bb	1.34695	0.610509	3.46369	2.06795	5.79051	4.92483	12.9469	11.4026	14.6994	13.8363
9	ENSDARG00000014871	syngr3 - synaptogyrin 3	2.88172	1.84829	6.09159	4.68822	9.73757	8.86868	26.2484	20.0023	35.066	30.1318
9	ENSDARG00000015002	CDH4 - cadherin 4, type 1, R-cadherin	0.886615	0.325715	2.86295	1.56843	3.37292	3.3223	9.46511	8.17849	10.7229	10.9767
9	ENSDARG00000015530	GABRQ - gamma-aminobutyric acid receptor, theta	2.90157	1.01575	9.78058	4.94667	9.6681	10.9692	25.8117	25.0159	28.4293	30.5057
9	ENSDARG00000015537	gad2 - glutamate decarboxylase 2	1.59533	0.713063	5.84599	3.23427	9.10915	8.54943	20.0709	19.1959	28.6308	25.6251
9	ENSDARG00000018259	atp1a3a - ATPase, Na+/K+ transporting, alpha 3a polypeptide	7.39315	3.47191	19.9837	10.4706	27.1173	23.976	62.8776	44.4369	86.5007	63.0469
9	ENSDARG00000020475	znrf1 - zinc and ring finger 1	1.01272	0.364671	2.19272	1.45441	3.23158	2.78862	6.61076	5.55628	7.93496	7.62015
9	ENSDARG00000020581	OTOF - otoferlin	0.569247	0.397065	1.24746	0.968496	1.62836	1.71516	3.62581	4.04182	5.21862	5.71362
9	ENSDARG00000020771	tnr - tenascin R	1.14279	0.843351	3.56124	2.03228	4.20831	4.36423	14.2852	10.3108	18.9074	16.7205
9	ENSDARG00000023600	sh3gl2 - SH3-domain GRB2-like 2	4.54171	2.32662	7.42158	5.54927	11.363	9.23432	22.6234	17.4185	34.1888	36.1873
9	ENSDARG00000023771	GABRB3 - gamma-aminobutyric acid A receptor, beta 3	1.11549	0.365242	1.24116	1.44222	1.75267	1.8523	5.97054	4.0499	11.6861	10.4614
9	ENSDARG00000027419	gad1b - glutamate decarboxylase 1b	2.10873	0.712818	5.2944	4.14296	8.18124	7.29125	19.8176	16.4767	30.4197	30.8071
9	ENSDARG00000027602	LRFN1 - leucine rich repeat and fibronectin type III domain containing 1	0.288443	0.220848	1.03526	0.51535	1.40417	1.39071	3.01612	3.57299	4.12398	4.17253
9	ENSDARG00000027828	grin1a - glutamate receptor, ionotropic, N-methyl D-aspartate 1a	2.21409	0.926567	6.72374	3.65601	8.74786	8.85297	22.3458	17.7631	32.0461	31.7497
9	ENSDARG00000030097	sdcbp - syndecan binding protein	1.06564	0.428214	1.98393	1.39447	2.93622	2.6158	8.21373	5.17365	10.2167	9.75547
9	ENSDARG00000030376	grin2bb - glutamate receptor, ionotropic, N-methyl D-aspartate 2B, genome duplicate b	0.450731	0.143242	1.39671	0.864163	1.16325	1.32235	2.77526	3.41778	6.11862	6.02205
9	ENSDARG00000030614	syt1a - synaptotagmin Ia	4.95723	2.73905	10.0424	7.89944	16.876	15.6203	47.3395	45.4009	66.1042	76.725
9	ENSDARG00000031086	evlb - Enah/Vasp-like b	3.68194	0.982127	9.02242	4.83922	14.5043	12.3725	24.7796	25.3815	21.8163	28.4353
9	ENSDARG00000032737	gria3a - glutamate receptor, ionotropic, AMPA 3a	1.76761	0.762336	3.60489	2.49809	3.44015	4.53698	12.0534	7.57245	19.8002	18.8397
9	ENSDARG00000032865	pacsin1a - protein kinase C and casein kinase substrate in neurons 1a	3.19132	1.21191	7.72285	4.93376	9.07211	9.78269	27.7673	20.8676	35.6912	36.0474
9	ENSDARG00000034493	grin2aa - glutamate receptor, ionotropic, N-methyl D-aspartate 2A, a	0.238896	0.29687	0.742144	0.645242	0.813056	0.989041	3.69596	3.25761	5.85311	6.06756
9	ENSDARG00000037122	ODZ2	1.02722	0.454737	3.03418	1.51002	3.25525	3.10898	7.40367	8.1141	10.4586	11.2861
9	ENSDARG00000037496	gria4a - glutamate receptor, ionotropic, AMPA 4a	0.448721	0.355402	1.92321	0.877169	1.6159	2.21536	5.63908	5.44156	10.8237	11.9464
9	ENSDARG00000037498	gria3b - glutamate receptor, ionotrophic, AMPA 3b	1.81748	0.930029	4.02345	2.09907	4.70064	5.51441	13.1895	11.5057	17.9296	18.7968
9	ENSDARG00000037932	lin7b - lin-7 homolog B	3.01917	1.26046	6.49759	3.73035	11.1332	8.09012	22.1591	20.068	21.3689	19.4972
9	ENSDARG00000038814	myrip - myosin VIIA and Rab interacting protein	0.349095	0.203711	1.2403	0.826176	1.87215	2.08359	6.10981	4.54659	8.55279	8.22535
9	ENSDARG00000038974	DPYSL2 - dihydropyrimidinase-like 2	4.32173	3.02591	10.1614	5.77435	12.3021	10.7402	30.7569	29.6183	38.6463	37.5951
9	ENSDARG00000039462	CABZ01076094.1	11.6347	1.1276	72.2704	45.391	62.4663	76.3474	131.045	110.319	131.957	111.637
9	ENSDARG00000041023	CU469568.1	1.12476	0.743241	2.75073	1.971	3.98626	3.43598	10.847	7.66575	16.1291	15.9979
9	ENSDARG00000041926	DLG4	0.711217	0.620546	2.27953	1.72515	1.96334	2.73463	6.55785	6.59736	10.8535	14.7223
9	ENSDARG00000042586	PCDH8 - protocadherin 8	0.233067	0.154321	0.343787	0.288357	0.978	0.762775	3.74191	2.53032	4.92425	4.92787
9	ENSDARG00000042974	sypa - synaptophysin a	6.36037	3.35501	17.9514	9.16219	15.7968	17.9896	46.5464	42.6314	69.0193	60.9222
9	ENSDARG00000043746	nrxn3a - neurexin 3a	1.97319	0.985092	9.04981	4.37371	8.7227	11.399	20.8831	20.7621	22.6946	23.9448
9	ENSDARG00000043835	rab3ab - RAB3A, member RAS oncogene family, b	3.60028	1.73403	9.49414	6.84872	7.77918	9.00907	22.4042	20.3266	37.5791	31.4972
9	ENSDARG00000043864	nptnb - neuroplastin b	1.38387	0.599828	3.03335	2.34326	3.37113	3.33687	9.15605	8.03975	14.3606	15.375
9	ENSDARG00000044091	PITPNA - phosphatidylinositol transfer protein, alpha	1.95821	0.884458	5.36689	3.52554	9.04051	8.01336	22.0934	12.2724	29.2997	23.6076
9	ENSDARG00000045087	cdk5r1b - cyclin-dependent kinase 5, regulatory subunit 1b	5.26103	1.63597	18.7163	10.3332	32.3793	28.3097	76.9917	68.9225	61.0075	67.19
9	ENSDARG00000045685	cntn1b - contactin 1b	0.424781	0.305845	1.28627	0.836564	2.43711	1.79589	10.2382	5.46954	12.5819	11.0402
9	ENSDARG00000045789	srgap2b - SLIT-ROBO Rho GTPase activating protein 2b	0.628517	0.235215	1.77645	1.04111	1.95521	2.20221	5.34279	5.10063	6.90012	8.07697
9	ENSDARG00000052713	lrrtm1 - leucine rich repeat transmembrane neuronal 1	2.63966	1.25996	5.68137	3.06309	5.99011	6.56157	17.543	12.2463	21.3861	18.7042
9	ENSDARG00000052765	gria2b - glutamate receptor, ionotropic, AMPA 2b	0.775666	0.234033	2.89176	1.93302	4.50576	4.0615	13.5727	11.0422	17.3715	19.0687
9	ENSDARG00000052769	glrbb - glycine receptor, beta b	2.25416	0.47994	5.21597	3.85545	7.42303	7.1705	17.5339	21.3029	21.1979	25.3596
9	ENSDARG00000053454	CNTN3	0.949875	0.378237	2.03829	1.33762	1.69379	2.30314	6.72567	5.86477	7.64844	8.43078
9	ENSDARG00000053665	GABRG2 - gamma-aminobutyric acid A receptor, gamma 2	0.699612	0.330926	2.58428	1.53846	3.13049	3.52041	9.0483	9.36315	14.4569	13.1673
9	ENSDARG00000055302	grid2 - glutamate receptor, ionotropic, delta 2	0.907418	0.832201	2.295	1.33238	2.63484	2.58168	8.675	8.27896	12.3125	13.16
9	ENSDARG00000055459	dlgap3 - discs, large homolog-associated protein 3	0.700526	0.202636	1.59484	0.914725	1.70978	2.19391	4.68997	4.68849	6.55113	7.41455
9	ENSDARG00000056742	crmp1 - collapsin response mediator protein 1	2.04429	0.965239	4.20283	3.18885	9.51246	7.11516	24.1581	12.151	24.2124	20.1354
9	ENSDARG00000056833	svopa - SV2 related protein homolog a	0.734724	0.381784	2.07332	1.00335	3.28541	2.4996	6.00245	4.05336	6.22694	6.44929
9	ENSDARG00000056877	vamp2 - vesicle-associated membrane protein 2	12.5362	5.72435	28.1565	21.3923	41.2878	38.4244	88.7867	84.5339	117.344	128.565
9	ENSDARG00000057296	cbln1 - cerebellin 1 precursor	1.30313	0.499186	4.0161	3.19289	7.36372	5.59377	16.3532	10.3277	16.4384	17.0301
9	ENSDARG00000058117	snap25b - synaptosome-associated protein 25b	2.36922	0.776012	6.07014	4.18859	13.5941	10.0708	46.8742	32.5774	58.3482	58.9009
9	ENSDARG00000059368	gria4b - glutamate receptor, ionotropic, AMPA 4b	1.57948	0.779129	3.52048	2.18523	5.45714	5.16074	14.9766	12.1664	17.6481	17.7871
9	ENSDARG00000059773	SRCIN1 - SRC kinase signaling inhibitor 1	1.00713	0.450775	2.54692	1.48285	2.47699	2.57117	5.62193	6.47556	9.17483	8.83867
9	ENSDARG00000059939	dab1a - disabled homolog 1a	2.07339	0.790905	5.26429	3.13183	6.34025	6.91836	15.7795	15.0334	16.4962	16.9777
9	ENSDARG00000059945	SV2A - synaptic vesicle glycoprotein 2A	3.49216	1.14397	8.9693	4.89301	8.90298	9.94488	24.9335	26.5322	45.0466	41.2681
9	ENSDARG00000060085	kcnq3 - potassium voltage-gated channel, KQT-like subfamily, member 3	0.553491	0.181206	1.45258	1.01125	1.53244	1.69936	3.51118	4.04311	3.94546	4.415
9	ENSDARG00000060539	SHANK1 - SH3 and multiple ankyrin repeat domains 1	0.373299	0.335078	1.28157	0.596792	1.25947	1.60179	3.27208	3.62008	5.69899	5.48121
9	ENSDARG00000060637	dkeyp-55c8.1 - dkeyp-55c8.1	2.58171	0.91886	4.5601	3.46132	5.05836	5.79856	18.1499	17.3351	25.7919	30.3608
9	ENSDARG00000061042	GABBR2 - gamma-aminobutyric acid B receptor, 2	1.60941	0.853505	2.76495	2.05636	3.23271	3.81629	11.0324	10.3415	15.8546	15.8345
9	ENSDARG00000061117	AGAP2 - ArfGAP with GTPase domain, ankyrin repeat and PH domain 2	0.605693	0.387936	1.10431	0.77537	2.7203	1.96206	6.36906	4.0766	6.60601	6.55587
9	ENSDARG00000061203	trpc1 - transient receptor potential cation channel, subfamily C, member 1	0.774614	0.387131	1.68395	0.948297	2.82448	2.56445	7.49882	5.78252	9.76985	10.6276
9	ENSDARG00000061647	nrxn1a - neurexin 1a	4.48087	1.83886	11.8158	7.19481	11.7652	13.1392	27.9154	29.2276	36.044	38.6343
9	ENSDARG00000062208	prrt1 - proline-rich transmembrane protein 1	1.42446	0.562332	4.08452	2.11414	6.29324	4.88633	11.5503	11.9635	14.772	14.6627
9	ENSDARG00000062376	nlgn3b - neuroligin 3b	0.75823	0.745164	1.82505	1.23341	3.2607	2.79834	7.04095	5.77584	9.66872	8.43044
9	ENSDARG00000062693	nrxn3b - neurexin 3b	1.26358	0.454696	4.26853	2.56197	4.42917	5.62411	18.5717	16.6548	26.238	29.0996
9	ENSDARG00000063157	mapk8ip2 - mitogen-activated protein kinase 8 interacting protein 2	3.54955	1.27246	8.7778	5.7095	9.14469	10.7577	23.9294	22.7117	27.3249	29.4493
9	ENSDARG00000063299	PCLO	1.10192	0.79139	3.11359	1.85463	2.84453	3.26533	7.13195	9.80545	13.0927	13.568
9	ENSDARG00000063635	nrxn1b - neurexin 1b	0.180701	0.116788	0.450959	0.309078	0.369968	0.516257	1.00579	1.1976	1.88431	2.06099
9	ENSDARG00000068624	SPTBN4 - spectrin, beta, non-erythrocytic 4	0.742883	0.418668	1.7365	1.09877	2.07274	2.1743	5.76863	4.10511	7.89613	7.69279
9	ENSDARG00000068787	slc6a17 - solute carrier family 6, member 17	0.99307	0.334099	1.8517	1.50764	1.99912	1.94729	6.20283	9.17067	11.5828	14.0267
9	ENSDARG00000068989	gabra1 - gamma-aminobutyric acid A receptor, alpha 1	0.846166	0.30219	4.01574	2.6143	8.059	6.34871	27.0117	22.1696	37.3447	38.1072
9	ENSDARG00000069737	pou4f2 - POU domain, class 4, transcription factor 2	0.539278	0.236125	2.57156	1.00549	7.82796	4.33596	11.4612	11.3752	12.4669	11.4308
9	ENSDARG00000070173	gria2a - glutamate receptor, ionotropic, AMPA 2a	1.79172	1.22538	5.05585	3.05354	8.83138	7.79168	22.5061	21.1743	26.4069	28.4352
9	ENSDARG00000070567	CADPS - Ca++-dependent secretion activator	2.5806	1.18263	6.71817	3.63221	7.00217	6.87104	18.2711	16.9958	26.962	27.309
9	ENSDARG00000070730	gabra5 - gamma-aminobutyric acid A receptor, alpha 5	0.78838	0.552688	2.48878	1.71604	3.87978	3.68371	8.80161	6.33206	9.36715	8.63027
9	ENSDARG00000073699	COL9A1 - collagen, type IX, alpha 1	2.12518	1.49364	6.15603	3.56789	13.8289	10.7694	63.9675	39.3735	110.042	95.1974
9	ENSDARG00000073883	CLSTN3 - calsyntenin 3	1.44048	0.66724	4.82281	2.60529	6.62835	6.36784	17.7424	14.5695	27.1843	25.2542
9	ENSDARG00000074419	hcn4l	0	0	0.477695	0.253465	0.253662	0.441715	1.00657	0.793166	1.42401	1.51045
9	ENSDARG00000074515	GRIK2 - glutamate receptor, ionotropic, kainate 2	0.693402	0.397538	2.32582	1.36648	2.93766	3.20419	9.99351	12.8686	14.6397	16.2673
9	ENSDARG00000074524	CNTNAP1 - contactin associated protein 1	0.41093	0.14893	0.906596	0.778368	1.44056	1.395	5.09359	3.97933	6.4888	6.92307
9	ENSDARG00000074989	sparcl1 - SPARC-like 1	0.870659	0.261086	5.77119	2.90686	7.71255	8.82631	14.7711	12.6275	12.6605	13.1996
9	ENSDARG00000075706	MYRIP - myosin VIIA and Rab interacting protein	0.581042	0.440389	1.01871	0.812637	1.7827	1.72959	3.86102	3.41195	5.79086	5.32128
9	ENSDARG00000075764	grik5 - glutamate receptor, ionotropic, kainate 5	0.415498	0.113665	0.867738	0.579194	1.52235	1.24536	2.70239	2.29924	3.26831	3.12581
9	ENSDARG00000076712	RPH3A	1.50715	0.725344	3.99694	2.26912	4.93977	6.16277	14.1619	10.9383	15.7614	14.1529
9	ENSDARG00000076730	syt6a - synaptotagmin VIa	0.816066	0.413322	1.3633	1.28795	1.57784	1.98175	6.46359	5.04604	7.73064	8.15503
9	ENSDARG00000077139	col6a3 - collagen, type VI, alpha 3	1.70206	0.656863	8.50336	3.41276	5.91115	8.01104	14.6161	12.3019	22.2776	19.0738
9	ENSDARG00000077710	nlgn1 - neuroligin 1	0.612667	0.117847	1.35764	0.869186	1.35429	1.83679	4.51001	4.64322	6.48459	6.98837
9	ENSDARG00000077715	GRIK3 - glutamate receptor, ionotropic, kainate 3	0.845222	0.401917	2.15838	1.43086	3.65537	3.11448	10.6893	9.48946	13.255	12.9153
9	ENSDARG00000077761	nlgn4b - neuroligin 4b	0.278136	0.300318	1.39432	0.526923	1.35431	1.25919	2.3484	3.82187	4.28954	4.39503
9	ENSDARG00000078125	RUSC1 - RUN and SH3 domain containing 1	0.955335	0.470946	4.3646	1.8381	5.01585	4.32716	11.5221	13.8906	17.0376	15.7935
9	ENSDARG00000078141	BX537305.1	0.502339	0.158671	1.69448	0.975898	2.03049	2.37675	7.52827	6.61577	10.7427	11.3033
9	ENSDARG00000078149	grin2ca	0	0	0.291338	0.189897	0.301868	0.227518	0.512279	0.745381	1.2897	1.2511
9	ENSDARG00000078839	LRRTM4 - leucine rich repeat transmembrane neuronal 4	0.524996	0.580497	1.70794	1.11579	1.76291	2.08277	4.80117	5.4452	8.11123	7.44875
9	ENSDARG00000079251	nlgn2b - neuroligin 2b	0.752115	0.35891	2.0365	1.0764	2.21831	2.26826	5.28327	4.39395	8.48725	8.14781
9	ENSDARG00000079586	gabrb2 - gamma-aminobutyric acid A receptor, beta 2	0.346429	0.1441	0.661982	0.650248	0.894435	0.752715	3.41849	2.59342	8.80361	8.65328
9	ENSDARG00000079670	LRRC7 - leucine rich repeat containing 7	0.400067	0.4265	1.35298	0.759971	1.42483	1.51356	4.67454	4.30043	8.82616	9.1795
9	ENSDARG00000079822	BSN	0.531712	0.312553	2.39477	0.967074	2.22324	2.39929	5.51733	7.45941	10.2046	9.05335
9	ENSDARG00000088977	RIMBP2 (3 of 3)	0	0	0.293894	0.270841	0.444303	0.448084	0.978277	0.983806	1.21305	1.12865
9	ENSDARG00000089817	NPTN - neuroplastin	2.35565	1.23421	3.88551	3.47566	6.62163	5.8378	21.0949	11.5099	27.3001	25.6788
9	ENSDARG00000090106	SLC17A7 , member 7	0.136652	0.0580371	0.268565	0.160941	0.269936	0.324876	0.895006	0.619401	3.84552	3.03171
10	ENSDARG00000002300	p2rx2	0	0	0	0	0	0	0	0	2.02502	2.43095
10	ENSDARG00000003326	cacng5a	0	0	0	0	0	0	0	0	1.44068	1.21584
10	ENSDARG00000004015	adcyap1a	0	0	0	0	0	0	0	0	2.98177	2.49866
10	ENSDARG00000004561	prkcg	0	0	0	0	0	0	0	0	0.913897	1.55114
10	ENSDARG00000009386	MPP4 (1 of 3)	0	0	0	0	0	0	0	0	0.562194	0.547379
10	ENSDARG00000013389	GABRA4	0	0	0	0	0	0	0	0	2.07685	2.1577
10	ENSDARG00000014495	wnt5a	0	0	0	0	0	0	0	0	0.97097	0.999182
10	ENSDARG00000017795		0	0	0	0	0	0	0	0	1.33443	1.52292
10	ENSDARG00000018687	itga2b	0	0	0	0	0	0	0	0	0.268725	0.399646
10	ENSDARG00000027523	TRPC7 (1 of 3)	0	0	0	0	0	0	0	0	0.57221	0.409461
10	ENSDARG00000030752	syngr2b	0	0	0	0	0	0	0	0	1.84083	2.70277
10	ENSDARG00000033411	cabp1b	0	0	0	0	0	0	0	0	2.77453	2.15885
10	ENSDARG00000035820	drd4b	0	0	0	0	0	0	0	0	1.66507	1.80525
10	ENSDARG00000035944	sync	0	0	0	0	0	0	0	0	1.20047	0.71826
10	ENSDARG00000037159	oprd1b	0	0	0	0	0	0	0	0	1.08715	1.20283
10	ENSDARG00000037660	TRPC7 (2 of 3)	0	0	0	0	0	0	0	0	1.31047	1.12338
10	ENSDARG00000039240	cacng5b	0	0	0	0	0	0	0	0	1.60904	2.0536
10	ENSDARG00000041162	GRM1 (2 of 2)	0	0	0	0	0	0	0	0	1.19281	1.28491
10	ENSDARG00000042107	CNGB1 (1 of 2)	0	0	0	0	0	0	0	0	2.25008	2.02751
10	ENSDARG00000042350	syt1b	0	0	0	0	0	0	0	0	1.57705	2.0518
10	ENSDARG00000042656	nrn1b	0	0	0	0	0	0	0	0	0.739702	0.77472
10	ENSDARG00000042845	oxt	0	0	0	0	0	0	0	0	2.72721	1.89544
10	ENSDARG00000043902	gabrr1	0	0	0	0	0	0	0	0	2.5785	2.51345
10	ENSDARG00000044752	p2rx4a	0	0	0.679241	0.677679	1.15047	0.661618	0	0	2.70637	2.21071
10	ENSDARG00000052376	b3gnt2a	0	0	0	0	0	0	0	0	1.55885	1.12299
10	ENSDARG00000054680	chrna9	0	0	0.458377	0.273577	0	0	0	0	0.68767	0.693788
10	ENSDARG00000058736	gabra6b	0	0	0	0	0	0	0	0	2.13646	1.7208
10	ENSDARG00000062183	trpc4b	0	0	0	0	0	0	0	0	0.446213	0.439526
10	ENSDARG00000068242	cngb1a	0	0	0	0	0	0	0	0	2.97716	2.79963
10	ENSDARG00000068483	neto1	0	0	0	0	0	0	0	0	1.33081	1.02351
10	ENSDARG00000069598	chrm5b	0	0	0	0	0	0	0	0	0.761667	0.838938
10	ENSDARG00000070005	GABRA2 (2 of 3)	0	0	0	0	0	0	0	0	1.43812	1.17751
10	ENSDARG00000074198	CABZ01102516.1	0	0	4.02003	1.48106	0	0	0	0	6.24308	5.4508
10	ENSDARG00000074579	PLA2G10	0	0	0	0	0	0	0	0	0.969077	0.805733
10	ENSDARG00000075058	gabra6a	0	0	0	0	0	0	0	0	2.33738	1.40732
10	ENSDARG00000076070	DLGAP2 (2 of 3)	0	0	0	0	0	0	0	0	1.32202	0.958304
10	ENSDARG00000076103	grid2ipa	0	0	0	0	0	0	0	0	0.559063	0.775293
10	ENSDARG00000078060	syt7b	0	0	0	0	0	0	0	0	1.63135	1.36582
10	ENSDARG00000079003	nog3	0	0	0	0	0	0	0	0	1.22665	1.10528
10	ENSDARG00000079469	TRPC7 (3 of 3)	0	0	0	0	0	0	0	0	1.47956	1.6333
10	ENSDARG00000086129	SHANK1 (2 of 2)	0	0	0	0	0	0	0	0	1.31475	1.37274
10	ENSDARG00000086965	SV2C (2 of 2)	0	0	1.89836	0.782948	0	0	0	0	3.62327	2.14049
10	ENSDARG00000087154	RASGRP2 (2 of 2)	0	0	0	0	0	0	0	0	1.66961	2.03823
10	ENSDARG00000087224	si:ch73-380n15.2	0	0	0	0	0	0	0	0	4.25382	3.46313
10	ENSDARG00000087671	ntn4	0	0	0	0	0	0	0	0	1.75027	1.78083
10	ENSDARG00000088168	ablim3	0	0	0	0	0	0	0	0	0.430918	0.41179
10	ENSDARG00000089130	CABZ01084618.1	0	0	0	0	0	0	0	0	1.69493	1.43948
10	ENSDARG00000089172		0	0	0	0	0	0	0	0	2.26527	2.86317
10	ENSDARG00000089800	BX927237.2	0	0	0	0	0	0	0	0	3.39262	3.44707
10	ENSDARG00000090035	rtn4r	0	0	0	0	0	0	0	0	0.575264	0.809431
10	ENSDARG00000090528	UNC13B (4 of 5)	0	0	0	0	0	0	0	0	6.46191	6.78408
11	ENSDARG00000004026	chrm5a - cholinergic receptor, muscarinic 5a	0.368263	0.866304	0	0	0.525556	0.22626	0	0	0.563785	0.700255
11	ENSDARG00000042485	foxd5 - forkhead box D5	2.23175	10.6222	0.892406	1.4192	6.88983	1.04991	0	0	0.722948	0.746004
11	ENSDARG00000042784	gdf7 - growth/differentiation factor 7	1.09083	0.62883	1.48955	1.07543	1.0639	1.26587	0	0	1.65884	1.70916
11	ENSDARG00000042826	egr2b - early growth response 2b	1.67667	12.6953	0.225708	1.2269	5.31987	0.232039	0	0	1.01257	0.668457
12	ENSDARG00000004445	GRM5 (1 of 2)	0	0	0	0	0	0	0.575799	0.489269	1.69701	1.68562
12	ENSDARG00000005221	desmb	0	0	0	0	0	0	1.22875	0.706626	6.6444	5.31985
12	ENSDARG00000009442	pip5k1cb	0	0	0	0	0	0	1.9626	1.78267	4.23125	5.57259
12	ENSDARG00000011113	chrna10a	0	0	0	0	0	0	1.46585	0.157943	1.71747	1.21622
12	ENSDARG00000014953	cnih3	0	0	0	0	0	0	4.48689	2.78766	4.69946	3.47607
12	ENSDARG00000020102	kctd16b	0	0	0	0	0	0	0.623825	0.518289	1.43418	1.33986
12	ENSDARG00000035785	chrna7	0	0	0	0	0	0	0.985984	1.07059	1.54521	1.49628
12	ENSDARG00000037390	gsg1l	0	0	0	0	0	0	1.15597	0.815736	2.32269	2.73781
12	ENSDARG00000037427	si:ch211-39a7.1	0	0	0.459969	0.238281	0	0	0.938759	0.671382	1.23672	1.18496
12	ENSDARG00000037587	SYNPR - synaptoporin	0.204368	0.611394	0	0	0	0	1.4593	0.875141	4.00846	3.73364
12	ENSDARG00000037941	syt5a	0	0	0	0	0	0	1.17748	0.528853	11.4962	5.20289
12	ENSDARG00000038363	drd4a	0	0	0	0	0	0	1.8531	0.399846	3.33949	3.05346
12	ENSDARG00000038508	chrnb3b	0	0	0.433889	0.494289	0	0	1.39729	0.923199	1.91498	1.51777
12	ENSDARG00000039901	SH3GL2 (2 of 2)	0	0	0	0	0	0	3.83206	3.57892	7.33059	5.44315
12	ENSDARG00000040274	SCAMP5 (2 of 2)	0	0	0	0	0	0	5.50329	2.63099	12.5992	11.6258
12	ENSDARG00000040841	adra2a	0	0	0	0	0	0	1.22264	1.67644	1.87537	1.59458
12	ENSDARG00000041358	lgi3	0	0	0	0	0	0	1.56225	1.49355	2.21491	2.5816
12	ENSDARG00000044161	grid1b	0	0	0	0	0	0	1.98203	1.37153	3.00177	2.90046
12	ENSDARG00000044278	synpr	0	0	0	0	0	0	1.32197	1.17312	1.82093	1.79719
12	ENSDARG00000052782	glrba	0	0	0.56237	0.331947	0	0	1.50337	0.758194	3.07465	1.6185
12	ENSDARG00000052982	gabrr2a	0	0	0	0	0	0	1.16486	0.65283	3.30441	2.81433
12	ENSDARG00000056511	arr3l - arrestin 3, retinal , like	0.552311	0.103542	1.69903	1.6159	1.53975	1.92987	23.6263	3.51877	90.2495	54.3436
12	ENSDARG00000057728	slc17a8	0	0	0	0	0	0	0.928726	1.18423	1.16104	1.76202
12	ENSDARG00000059891		0	0	0	0	0	0	1.11626	1.37314	2.81432	2.50888
12	ENSDARG00000059978	cplx4a	0	0	0	0	0	0	4.00205	2.11676	19.0977	13.9677
12	ENSDARG00000060237	KCNMA1 - potassium large conductance calcium-activated channel, subfamily M, alpha member 1	1.59383	3.33917	1.37572	2.1685	0	0	3.0872	3.21687	5.5497	5.69761
12	ENSDARG00000060837	trpc5b	0	0	0	0	0	0	0.639679	0.524874	1.13692	0.882754
12	ENSDARG00000061240	cbln4	0	0	0	0	0	0	1.96754	1.09689	2.61557	2.12631
12	ENSDARG00000061685	hcn4	0	0	0.33928	0.284287	0	0	0.592864	0.459515	1.16994	1.38784
12	ENSDARG00000062725	unc5da	0	0	0	0	0	0	0.517795	0.718421	0.974343	1.07004
12	ENSDARG00000063560	kcnk9	0	0	0	0	0	0	1.38499	1.53471	2.25711	1.66834
12	ENSDARG00000070528	cacna1hb	0	0	0.389692	0.161512	0	0	0.502136	0.797131	1.251	1.11874
12	ENSDARG00000070810	cck	0	0	1.26918	0.535676	0	0	2.56397	2.10268	4.32175	4.38513
12	ENSDARG00000071637	ASIC1 (2 of 2)	0	0	2.06634	0.71754	0	0	4.87512	4.09181	7.06452	7.44206
12	ENSDARG00000074614	RIMBP2 (2 of 3)	0	0	0	0	0	0	0.260736	0.462567	0.500863	0.538279
12	ENSDARG00000075231		0	0	0	0	0	0	0.766322	0.584219	1.11208	0.977383
12	ENSDARG00000076495	vwc2	0	0	0	0	0	0	1.34963	1.0484	1.45661	1.3339
12	ENSDARG00000076872	MPP4 (3 of 3)	0	0	0	0	0	0	1.23817	0.962875	2.84344	2.3166
12	ENSDARG00000077562	lrrtm4l2	0	0	0	0	0	0	1.61122	1.39637	3.27856	2.74608
12	ENSDARG00000078736	DOC2A - double C2-like domains, alpha	0.670785	0.773674	0	0	0	0	2.31339	1.8241	3.85387	3.48031
12	ENSDARG00000078740	il1rapl1b	0	0	0	0	0	0	2.04326	1.28098	2.86128	2.98056
12	ENSDARG00000079926	syt15	0	0	0.293509	1.81785	0	0	0.820427	1.64287	1.20566	1.717
12	ENSDARG00000080015	lrrtm4l1	0	0	0	0	0	0	0.935838	0.784486	2.02538	1.73523
12	ENSDARG00000087214	UNC13B (3 of 5)	0	0	1.94664	0.9904	0	0	2.62578	3.58545	5.2444	5.68149
12	ENSDARG00000087681	C1orf187 - chromosome 1 open reading frame 187	1.39931	0.524359	0	0	0	0	1.76733	1.28351	2.00911	2.37111
12	ENSDARG00000087768		0	0	0	0	0	0	3.08975	2.47076	4.99376	4.42646
12	ENSDARG00000090776	SEMA7A (2 of 2)	0	0	0.981744	0.803487	0	0	1.41503	1.12334	1.37761	1.22488
12	ENSDARG00000090808	CABZ01113152.1	2.51638	0.941484	2.65824	3.62576	0	0	5.67624	7.5922	9.47386	12.1658
12	ENSDARG00000091504	CABZ01117756.1	0	0	0	0	0	0	2.46275	4.88935	4.71405	6.69851
12	ENSDARG00000091615	si:dkey-192o1.3	0	0	0	0	0	0	2.7321	2.0504	1.56433	1.83286
12	ENSDARG00000092376	dlgap2b	0	0	0.76016	0.487799	0	0	2.31629	2.00539	4.96995	5.03406
12	ENSDARG00000094512		0	0	0	0	0	0	1.7379	1.22874	3.65167	3.2457
13	ENSDARG00000000588	graspl - GRP1 -associated scaffold protein like	8.25743	18.8888	3.3909	8.07893	10.2903	4.39672	5.91741	5.96034	4.19357	4.70337
13	ENSDARG00000003399	fgf8a - fibroblast growth factor 8 a	9.57668	29.2588	4.85471	10.0569	17.0212	5.35077	3.37339	4.28958	2.98002	3.2287
13	ENSDARG00000005320	nipsnap1 - nipsnap1	7.19782	12.4126	2.01796	3.33073	7.05561	2.17065	3.15499	1.4382	4.21842	2.91682
13	ENSDARG00000005600	bmpr1ba - bone morphogenetic protein receptor, type 1ba	23.6932	86.5056	11.1841	22.9928	42.5506	10.2567	7.84744	7.48769	7.50122	7.76624
13	ENSDARG00000008494	myl6 - myosin, light chain 6, alkali, smooth muscle and non-muscle	22.0271	35.8093	9.65666	15.0112	23.006	10.1392	11.584	8.82672	15.2471	12.4473
13	ENSDARG00000010478	hsp90a.1 - heat shock protein 90-alpha 1	252.263	159.233	76.5139	142.987	61.5413	61.0403	46.7063	15.2416	45.7886	22.7878
13	ENSDARG00000011190	fgfr1b - fibroblast growth factor receptor 1b	12.6596	46.2605	10.5715	20.397	12.3834	8.64338	2.94517	6.60193	3.96851	4.16345
13	ENSDARG00000015355	fosl1 - FOS-like antigen 1	6.94431	19.2535	1.56376	8.37825	9.61034	1.71709	1.10973	4.52306	1.70184	10.4662
13	ENSDARG00000018303	pea3 - ETS-domain transcription factor pea3	18.9352	54.6008	12.309	16.246	34.6083	12.6028	10.2158	11.5025	9.39779	9.44551
13	ENSDARG00000020354	LMX1A - LIM homeobox transcription factor 1, alpha	0.935635	0.972398	0	0	0	0	0	0	0	0
13	ENSDARG00000020884	gli2b - GLI-Kruppel family member GLI2b	15.8059	42.8734	10.1916	18.1252	18.1497	7.8969	3.03377	5.00335	3.57757	3.4521
13	ENSDARG00000025641	gli2a - GLI-Kruppel family member GLI2a	41.4677	57.9335	22.1279	40.2402	30.6844	20.9659	12.6082	15.4012	12.516	11.118
13	ENSDARG00000026491	lamb1a - laminin, beta 1a	50.1331	220.357	35.2735	53.4168	99.1048	34.3266	31.9398	38.5223	32.5746	36.383
13	ENSDARG00000030494	hfe2 - hemochromatosis type 2	16.7005	11.9945	3.89654	10.0487	4.61293	3.28059	4.03734	3.23107	3.70571	3.70343
13	ENSDARG00000033327	unc5b - unc-5 homolog B	14.8233	27.221	10.4215	14.8368	13.7794	10.0438	6.47656	7.75786	5.62903	6.18246
13	ENSDARG00000033443	mdm2 - transformed 3T3 cell double minute 2 homolog	39.6999	62.9861	18.456	33.8451	34.0344	20.5613	18.723	25.4431	16.5238	22.4836
13	ENSDARG00000033706	adora2aa - adenosine A2a receptor a	4.8541	5.66477	3.3985	5.8653	3.73955	3.03258	1.38789	2.48556	1.08917	1.67312
13	ENSDARG00000036279	lamc1 - laminin, gamma 1	74.8743	173.191	61.6748	72.3797	99.8362	53.9065	39.9245	50.0935	50.4325	40.9748
13	ENSDARG00000041895	cad - carbamoyl-phosphate synthetase 2, aspartate transcarbamylase, and dihydroorotase	149.241	183.037	45.8514	91.0658	67.2197	41.2092	13.965	14.0003	18.4511	10.1264
13	ENSDARG00000055100	cxcl12b - chemokine	50.7382	70.1104	27.6884	41.3792	40.6131	26.4167	20.0297	21.8462	17.8057	18.9255
13	ENSDARG00000055229	ncs1a - neuronal calcium sensor 1a	10.1182	19.3399	3.98372	6.81837	11.3886	4.43637	4.55588	4.08064	4.4087	4.92449
13	ENSDARG00000056043	LAMA1 - laminin, alpha 1	21.7941	88.936	15.5769	20.4931	35.3349	12.2301	3.91298	5.43193	3.53197	2.57316
13	ENSDARG00000057633	cxcr4a - chemokine receptor 4a	14.4185	23.2745	7.47844	12.0539	13.1998	7.3392	4.01765	4.49749	2.25441	2.94872
13	ENSDARG00000058488	adora2ab - adenosine A2a receptor b	6.56917	39.2161	1.48433	7.98638	16.7423	1.6766	0.712035	1.81949	1.10575	1.70075
13	ENSDARG00000058538	alcamb - activated leukocyte cell adhesion molecule b	106.89	253.483	46.5275	79.9369	153.004	49.3987	45.9403	46.0629	35.0684	35.4082
13	ENSDARG00000058819	nog1 - noggin 1	9.42045	19.1187	5.79058	11.2391	10.9306	6.29378	4.83009	4.89958	4.45977	4.60232
13	ENSDARG00000058822	wnt3a - wingless-type MMTV integration site family, member 3A	8.75401	16.0266	4.49524	10.5465	6.74273	4.81354	2.78011	3.20301	2.18866	3.05677
13	ENSDARG00000061749	HTR3B - 5-hydroxytryptamine receptor 3B	1.18648	11.4416	0.332113	2.6988	5.08795	0.568247	1.07996	1.6482	0.976175	1.83791
13	ENSDARG00000068910	nos1 - nitric oxide synthase 1	64.6972	70.0421	25.4077	39.228	28.4872	21.3965	12.0171	12.4928	11.1256	10.4668
13	ENSDARG00000070677	fezf2 - FEZ family zinc finger 2	12.6687	29.224	6.69442	11.6102	25.6959	7.53538	9.04873	8.05115	7.08143	7.88373
13	ENSDARG00000075693	NUFIP1 - nuclear fragile X mental retardation protein interacting protein 1	12.2685	17.9772	5.89941	8.08959	12.2198	5.5185	4.73696	5.53353	5.53327	5.17816
13	ENSDARG00000075864	ch211-136o4.1 - ch211-136o4.1	12.0654	24.5344	7.48851	8.51971	11.6935	7.02976	4.81967	5.13136	5.77345	5.13566
13	ENSDARG00000077855	ZNRF2 - zinc and ring finger 2	17.3929	26.2049	6.87082	15.7071	13.4803	7.48321	3.67192	6.21305	4.87213	5.3707
13	ENSDARG00000080012	HTR3A receptor 3A	3.47564	17.1586	2.21246	6.74487	5.00434	1.86786	1.84308	2.83969	1.34971	2.48532
13	ENSDARG00000086647	CHRNG - cholinergic receptor, nicotinic, gamma	33.9999	15.8715	2.1305	30.0101	4.19082	3.23659	2.8199	2.42684	3.54236	3.74201
13	ENSDARG00000089288	lamb1a - laminin, beta 1a	40.1217	178.733	29.5302	42.2581	71.8115	27.9169	28.5306	33.2972	28.9799	30.2634
13	ENSDARG00000091902	B3GNT2 - UDP-GlcNAc:betaGal beta-1,3-N-acetylglucosaminyltransferase 2	19.102	60.5497	11.1023	14.2498	31.686	11.9696	11.9783	16.0417	11.8442	13.6116
14	ENSDARG00000001127	slc17a6a - solute carrier family 17 , member 6a	3.52813	0.997866	8.23554	6.32041	8.78452	10.2841	17.5468	18.83	22.3898	20.8618
14	ENSDARG00000002564	syngr1a - synaptogyrin 1a	7.30313	2.41266	10.4544	10.05	11.3426	11.8304	23.1994	22.0377	33.4782	37.0071
14	ENSDARG00000002587	dpysl3 - dihydropyrimidinase-like 3	21.4352	10.1658	56.7226	33.3421	70.7186	65.8289	92.6185	78.4111	72.3487	68.2898
14	ENSDARG00000003290	dab1b - disabled homolog 1b	1.71558	0.8698	3.62109	2.78873	3.97243	4.43701	6.5491	7.3732	7.1974	7.51902
14	ENSDARG00000003803	CABZ01029738.1	1.96834	0.787171	9.49763	4.41135	6.80203	9.36025	9.01701	14.9185	6.02636	8.58017
14	ENSDARG00000003994	syt9a - synaptotagmin IXa	2.252	1.0399	3.08261	2.51823	3.53764	3.10208	7.95017	6.22233	8.93805	8.88473
14	ENSDARG00000004150	GRM2 - glutamate receptor, metabotropic 2	0.989639	0.287419	1.78636	1.07453	2.05518	2.14091	4.56367	3.72605	6.03863	6.30332
14	ENSDARG00000005775	scn8aa - sodium channel, voltage-gated, type VIII, alpha a	4.99628	2.05926	10.268	6.94594	9.93489	11.6134	26.5654	26.7833	32.0612	33.7841
14	ENSDARG00000005783	ncanb - neurocan b	3.18717	1.14382	21.152	7.77979	13.2171	18.3295	19.2559	21.8202	18.2482	16.7482
14	ENSDARG00000006396	NRCAM - neuronal cell adhesion molecule	5.70919	3.04736	11.9525	8.34452	13.3119	14.5218	22.8518	23.8644	22.2314	23.4089
14	ENSDARG00000007149	nadl1.2 - neural adhesion molecule L1.2	6.85622	2.30282	18.5089	12.7385	15.6591	19.9228	27.8484	31.7309	30.2924	32.4711
14	ENSDARG00000007663	amph - amphiphysin	3.69253	2.45228	7.41555	5.85338	10.4075	10.1545	25.0034	20.9232	29.1737	28.087
14	ENSDARG00000009930	cadm2a - cell adhesion molecule 2a	4.06506	1.24423	7.81726	6.82072	6.79755	9.0931	20.6702	21.758	22.8723	25.0343
14	ENSDARG00000010610	sarm1 - sterile alpha and TIR motif containing 1	2.19494	1.471	3.86534	2.73986	5.52609	5.2202	8.50611	5.62093	6.24365	5.97502
14	ENSDARG00000011370	fyna - FYN oncogene related to SRC, FGR, YES a	8.95853	5.70766	17.3697	12.6499	24.0822	22.5828	35.6419	31.2293	27.4705	27.4031
14	ENSDARG00000012896	kal1a - Kallmann syndrome 1a sequence	2.71426	1.41684	7.00754	4.16706	4.99541	7.32843	11.0949	11.7442	14.4913	14.5702
14	ENSDARG00000013000	PPFIA2 - protein tyrosine phosphatase, receptor type, f polypeptide , alpha 2	1.5544	0.64536	3.38542	2.76651	3.22235	4.33195	8.03169	8.70312	9.48267	10.6104
14	ENSDARG00000013414	lin7a - lin-7 homolog A	5.13734	2.14855	7.93596	6.19497	5.81785	7.95683	17.2479	13.1953	22.8094	22.5025
14	ENSDARG00000014018	lhx1a - LIM homeobox 1a	8.70908	4.74689	35.6272	20.3766	56.6674	52.5355	68.648	68.7972	42.9067	48.0531
14	ENSDARG00000014105	APBA1 precursor protein-binding, family A, member 1	1.72029	0.841119	4.35803	2.23953	3.58454	3.94015	8.39979	6.96622	11.0555	9.88372
14	ENSDARG00000014169	SYT2 - synaptotagmin II	3.60614	1.48034	9.20895	5.17291	5.22229	8.05619	9.43308	12.9633	16.5327	17.3841
14	ENSDARG00000014891	ROBO2	6.40695	3.78542	14.0961	10.0392	13.4316	14.3357	22.3926	29.2596	29.8196	30.7661
14	ENSDARG00000015025	nadl1.1 - neural adhesion molecule L1.1	3.4049	2.26266	12.3461	4.61992	7.42441	10.0405	10.9046	20.7144	14.3543	13.203
14	ENSDARG00000015775	gap43 - growth associated protein 43	9.03932	4.74872	18.0381	11.0785	21.3709	23.1119	38.5241	22.1037	34.1056	23.8927
14	ENSDARG00000017162	KIF3C - kinesin family member 3C	3.43009	1.66383	6.64265	5.43742	8.86565	9.75874	21.0664	17.4665	21.1638	20.0244
14	ENSDARG00000018270	olfm1a - olfactomedin 1a	3.41688	1.61885	5.26116	4.02344	6.78749	6.41181	15.5613	12.222	17.7191	16.473
14	ENSDARG00000018699	st8sia4 - ST8 alpha-N-acetyl-neuraminide alpha-2,8-sialyltransferase 4	0.919564	0.447701	1.89798	1.75535	2.27749	2.91227	3.76499	4.22958	3.67579	4.64865
14	ENSDARG00000018817	bdnf - brain-derived neurotrophic factor	0.579404	0.429368	1.08077	1.03979	1.86733	1.84043	2.7618	2.31573	3.54899	4.43504
14	ENSDARG00000018856	dclk1 - doublecortin-like kinase 1	1.93502	1.11593	5.40902	3.0282	3.24308	4.9281	5.85765	3.78569	8.52576	6.45727
14	ENSDARG00000019328	plxna4 - plexin A4	8.45515	4.6045	21.0356	12.9834	18.9127	22.8994	29.835	31.0154	29.6545	31.8143
14	ENSDARG00000019341	GPC1 - glypican 1	3.09765	0.938579	8.32512	5.03272	11.1263	11.0188	22.9876	16.9928	17.4686	15.9719
14	ENSDARG00000020609	snap25a - synaptosome-associated protein 25a	18.1134	5.54951	33.9084	23.821	38.5959	42.0909	84.5872	77.6916	104.933	108.186
14	ENSDARG00000020901	GABRP - gamma-aminobutyric acid A receptor, pi	1.29356	0.602861	2.04946	2.07125	4.46018	2.8361	7.37443	6.37514	6.74527	7.21406
14	ENSDARG00000021305	slc30a2 - solute carrier family 30 , member 2	1.44346	0.412854	4.58977	2.81489	3.7956	4.67135	5.40566	8.23633	4.80742	5.73027
14	ENSDARG00000021351	NEFM - neurofilament, medium polypeptide	1.30598	0.377997	3.85065	2.32996	2.19592	3.88547	4.96832	4.08718	6.56561	5.20684
14	ENSDARG00000023174	fez1 - fasciculation and elongation protein zeta 1	9.75437	4.11468	34.3082	22.0335	56.8811	47.9851	86.1822	79.4569	68.177	73.582
14	ENSDARG00000023324	zgc:92772 - zgc:92772	0.806191	0.29418	0.972002	0.979611	1.65146	1.15817	1.6375	1.26991	2.88834	2.38931
14	ENSDARG00000025034	zgc:165621 - zgc:165621	1.94534	0.717363	3.31158	2.48614	3.84723	3.82878	8.50217	5.30346	11.5452	9.53984
14	ENSDARG00000025206	syt2a - synaptotagmin IIa	6.97813	2.45133	13.7556	8.49807	8.16083	12.947	20.84	24.7574	29.669	31.0302
14	ENSDARG00000027740	adcyap1b - adenylate cyclase activating polypeptide 1b	4.01216	1.74621	8.90082	6.80939	13.4249	12.8216	20.1335	19.5101	18.3697	18.9594
14	ENSDARG00000029457	cacna1sa - calcium channel, voltage-dependent, L type, alpha 1S subunit, a	3.54593	0.83825	17.0398	7.00952	6.52226	14.2123	10.6385	8.92965	10.26	8.47703
14	ENSDARG00000030621	th - tyrosine hydroxylase	1.09505	0.494492	1.94244	1.16731	1.47313	2.08366	3.26922	3.49463	3.54518	4.0904
14	ENSDARG00000031463	SYT6 - synaptotagmin VI	1.065	0.365451	1.14114	1.38381	1.30378	1.69529	3.22089	2.86325	4.19804	3.7564
14	ENSDARG00000031598	calb1 - calbindin 1	1.50365	0.47599	2.89951	2.12181	3.2771	3.63194	7.24222	5.74755	7.97891	7.95647
14	ENSDARG00000031796	ache - acetylcholinesterase	14.2162	7.84722	28.247	22.553	22.89	29.7346	47.8735	46.8948	57.2136	56.6847
14	ENSDARG00000032238	DNM3 - dynamin 3	1.11154	0.79541	2.23735	1.68303	2.88458	2.78524	4.75032	4.29179	4.47602	5.6431
14	ENSDARG00000032626	cib2 - calcium and integrin binding family member 2	1.73931	1.09882	3.11999	2.0391	4.70183	2.98138	6.71754	5.04744	6.9342	6.54572
14	ENSDARG00000033437	rps6ka1 - ribosomal protein S6 kinase a, polypeptide 1	3.202	1.71909	4.94106	3.70477	5.18613	5.51623	11.3687	7.92832	12.8033	11.2865
14	ENSDARG00000036031	sept5b - septin 5b	1.19601	0.736808	2.81329	1.39598	4.48204	3.26914	6.75648	5.18509	7.54241	5.16726
14	ENSDARG00000036505	syt4 - synaptotagmin IV	4.28829	1.82937	7.73122	5.62491	8.62467	9.50499	17.3637	14.587	16.2346	19.1184
14	ENSDARG00000036815	ATP1A3 - ATPase, Na+/K+ transporting, alpha 3 polypeptide	2.70891	1.38008	6.75473	4.13784	6.35036	6.54124	11.9991	8.39464	22.2987	16.2898
14	ENSDARG00000037373	ephb2 - Eph receptor B2	1.99161	0.731741	4.00807	2.66202	3.23833	4.39977	7.36882	7.20024	7.11457	7.27614
14	ENSDARG00000038634	CCK - cholecystokinin	4.86438	0.959153	14.1035	9.81674	9.56998	16.2666	13.0647	23.0352	11.6087	21.5713
14	ENSDARG00000039123	trim9 - tripartite motif-containing 9	0.578891	0.406667	1.43472	1.11252	1.82357	1.48626	2.96088	3.37815	4.86333	4.86976
14	ENSDARG00000039458	LHX4 - LIM homeobox 4	3.02224	1.70567	5.71789	4.17773	8.92095	7.32661	19.04	17.1879	11.5204	14.3166
14	ENSDARG00000041150	slc17a6b - solute carrier family 17 , member 6b	5.86634	2.58374	9.82479	8.20416	13.9952	12.7833	23.9413	21.8075	29.8346	29.3966
14	ENSDARG00000041627	sncb - synuclein, beta	20.7374	10.3441	44.4416	32.8926	74.6101	66.2328	134.711	130.742	150.192	166.122
14	ENSDARG00000041747	sspn - sarcospan	1.71471	0.443479	8.20808	4.98056	3.91153	7.80027	7.80489	8.90249	9.96955	9.67464
14	ENSDARG00000042114	BIN1 - bridging integrator 1	2.28497	1.31999	6.65824	3.53151	5.6168	6.66011	15.1554	13.0496	19.0542	15.1528
14	ENSDARG00000045070	itgb3b - integrin beta 3b	1.13536	0.4209	2.43186	1.82983	1.54034	2.5035	3.3195	3.342	3.43166	3.57549
14	ENSDARG00000055552	dvl1b - dishevelled, dsh homolog 1b	0.992145	0.450987	2.78655	1.48924	4.96973	4.84151	7.74669	7.84847	6.49124	7.25262
14	ENSDARG00000055854	nr4a3 - nuclear receptor subfamily 4, group A, member 3	0.693908	0.396787	1.67026	0.707573	0.744644	1.77708	1.80032	2.18028	2.59675	3.28179
14	ENSDARG00000056092	dkey-12h9.6 - dkey-12h9.6	1.78706	0.850747	7.08007	4.20461	14.3292	12.2347	19.1833	17.9176	12.4428	15.0055
14	ENSDARG00000056105	syt11b - synaptotagmin XIb	2.08855	1.22913	6.23978	3.54549	8.33119	8.92461	16.7988	14.8668	13.3951	15.1417
14	ENSDARG00000056590	calca - calcitonin/calcitonin-related polypeptide, alpha	0.966933	0.251142	2.00778	1.48023	2.00982	2.25115	3.46874	4.11914	4.67426	5.17578
14	ENSDARG00000057913	syt11a - synaptotagmin XIa	7.67332	2.99931	14.0417	11.6639	12.26	15.2877	24.1989	27.1752	30.005	34.971
14	ENSDARG00000058284	EPHA5 - EPH receptor A5	4.68279	1.68658	8.18078	6.22298	7.74364	9.4529	14.7069	13.8757	13.0582	12.3651
14	ENSDARG00000058421	lgi1b - leucine-rich, glioma inactivated 1b	4.02717	2.22236	13.9455	8.16048	18.445	18.9322	17.2268	18.8258	9.83557	11.4634
14	ENSDARG00000059311	dpysl5b - dihydropyrimidinase-like 5b	2.55971	1.07852	4.56504	3.52221	4.12058	4.17261	8.45293	11.2053	17.9756	20.2748
14	ENSDARG00000059775	slc32a1 - solute carrier family 32 , member 1	3.25348	0.688503	6.80216	4.64912	6.3271	7.66387	11.0798	12.261	21.0548	18.0256
14	ENSDARG00000060149	ablim1a - actin binding LIM protein 1a	1.52857	0.839361	5.10673	3.21021	7.15647	7.47814	8.60535	10.951	6.04002	6.91586
14	ENSDARG00000060368	syn1 - synapsin I	1.53323	0.774604	3.11479	1.98941	2.14877	2.79531	4.40349	3.95184	8.34402	5.05395
14	ENSDARG00000061082	ERC2 - ELKS/RAB6-interacting/CAST family member 2	1.15418	0.702129	3.75722	1.74332	1.96311	3.06582	4.45518	5.9145	6.82327	6.44014
14	ENSDARG00000061436	col6a2 - collagen, type VI, alpha 2	7.64659	2.65548	21.1864	14.4211	19.8388	24.1838	41.4867	35.2007	60.7065	55.8197
14	ENSDARG00000061586	gphnb - gephyrin b	0.918992	0.4473	2.68473	1.67945	2.59429	2.76937	5.08751	4.97436	6.61637	6.80398
14	ENSDARG00000061829	dkey-110c1.7 - dkey-110c1.7	1.868	1.0415	3.57973	2.29232	4.18695	4.19631	9.96721	7.94969	14.448	11.9507
14	ENSDARG00000062174	cacnb4b - calcium channel, voltage-dependent, beta 4b subunit	3.49986	1.61568	10.1333	5.92849	11.5693	12.2289	20.7083	20.1936	21.0838	20.3661
14	ENSDARG00000062510	bcl11ba - B-cell CLL/lymphoma 11Ba	1.79887	1.07423	5.46015	2.85032	7.4972	7.16319	11.1346	15.1441	13.5773	12.9184
14	ENSDARG00000063135	syt12 - synaptotagmin XII	0.901795	0.25988	2.02714	1.19645	2.40196	2.25763	4.25553	4.20503	5.74586	6.34361
14	ENSDARG00000063332	shank3a - SH3 and multiple ankyrin repeat domains 3a	0.720475	0.276881	1.3285	0.912746	0.7198	1.28426	1.78412	2.27785	2.96789	3.13777
14	ENSDARG00000067727	CABZ01032983.1	1.62572	0.569535	2.84517	2.27529	5.73057	4.732	11.0567	11.1757	9.26743	9.48435
14	ENSDARG00000067820	ncana - neurocan a	4.07555	1.4596	14.269	6.57934	8.1501	12.8186	10.9444	14.5471	10.3415	7.75239
14	ENSDARG00000069265	matn3b - matrilin 3b	1.0921	0.303378	2.67751	1.87107	1.12976	2.70317	3.53456	4.85091	5.40987	6.85889
14	ENSDARG00000070442	AL954306.1 - Semaphorin 7a	1.81897	0.742475	4.17501	2.8853	2.32636	3.85243	4.74311	8.29676	7.92885	10.144
14	ENSDARG00000070620	grin2db - glutamate receptor, ionotropic, N-methyl D-aspartate 2D, b	0.779575	0.503761	1.85112	1.34163	1.04427	1.86586	2.63632	3.12878	4.61895	5.74407
14	ENSDARG00000074216	COLQ of asymmetric acetylcholinesterase	1.94697	0.743829	5.96999	3.17006	5.3437	5.57752	10.2972	8.65951	10.7936	9.66732
14	ENSDARG00000074480	cnksr2 - connector enhancer of kinase suppressor of Ras 2	0.950964	0.360804	1.3794	1.20501	1.13728	1.86632	3.13072	3.09196	5.04086	5.45221
14	ENSDARG00000074644	SPOCK1 - sparc/osteonectin, cwcv and kazal-like domains proteoglycan 1	4.27445	2.93456	16.9673	7.41686	11.2521	16.1455	17.8937	25.4666	18.4275	16.8845
14	ENSDARG00000074777	ANK1 - ankyrin 1, erythrocytic	2.23628	0.651806	4.51149	3.33596	3.75386	4.96342	9.50118	10.6943	14.6491	16.2199
14	ENSDARG00000074908	col6a1 - collagen, type VI, alpha 1	12.0676	4.34917	33.9109	22.5947	27.7183	36.6916	63.7887	44.6154	84.5849	75.4604
14	ENSDARG00000075111	als2a - amyotrophic lateral sclerosis 2a	1.0096	0.594792	2.75304	1.57604	1.89442	2.53006	2.84178	2.75085	3.347	3.42625
14	ENSDARG00000076691	dlg2 - discs, large homolog 2	0.43743	0.312762	1.43536	0.726392	1.02218	1.21033	2.10162	1.79827	3.66213	3.22819
14	ENSDARG00000076757	EPHB1 - EPH receptor B1	2.89275	1.69171	7.42956	4.46697	5.45079	7.39367	10.6252	12.9378	12.2308	13.5964
14	ENSDARG00000077329	nlgn2a - neuroligin 2a	1.51376	0.556973	2.59901	1.65358	2.39289	3.09324	5.75176	4.64594	9.41253	8.08459
14	ENSDARG00000077356	SYPL1 - synaptophysin-like 1	2.15197	0.504983	4.38622	4.07623	3.19521	4.46066	6.3214	5.94337	4.38239	5.35818
14	ENSDARG00000077736	CPLX1 - complexin 1	4.43016	2.04737	12.7263	7.43592	11.1362	13.0674	20.4139	22.1233	38.272	32.4306
14	ENSDARG00000079161	BSN	1.07648	0.735774	3.67247	1.6256	2.68914	3.29879	5.34811	7.4902	11.2115	9.13412
14	ENSDARG00000079906	cacnb2a - calcium channel, voltage-dependent, beta 2a	1.46126	0.735613	3.11802	1.72433	3.33818	3.60924	6.12163	6.16953	7.15123	7.7781
14	ENSDARG00000086257	FP102463.1	0.735869	0.355942	1.25139	1.23692	1.36251	1.42799	2.89403	1.26386	2.27246	1.92555
14	ENSDARG00000086370	APOE - apolipoprotein E	88.5859	45.8343	284.026	153.177	298.717	382.636	473.23	433.716	402.817	547.603
14	ENSDARG00000087594	SPTBN4 - spectrin, beta, non-erythrocytic 4	0.877302	0.376209	4.44221	1.78657	4.50882	4.71843	6.385	8.76215	6.60352	6.17903
14	ENSDARG00000087669	CABZ01078696.1	2.12708	1.38417	4.83514	3.26378	4.25582	4.82764	10.957	10.762	16.9056	15.1262
14	ENSDARG00000088708	NGFR - nerve growth factor receptor	2.42946	1.29997	8.16868	3.18997	5.89444	7.50108	13.7606	12.6338	13.1146	11.785
14	ENSDARG00000089367	PRRT2 - proline-rich transmembrane protein 2	1.32946	0.876503	3.5829	2.18786	5.60135	4.79062	9.50727	12.3191	8.64282	10.4206
14	ENSDARG00000090326	MAPK8IP1 - mitogen-activated protein kinase 8 interacting protein 1	1.07473	0.418043	1.6062	1.45645	1.20804	1.969	2.48654	2.61866	2.75542	3.49609
14	ENSDARG00000092624	SPTBN4 - spectrin, beta, non-erythrocytic 4	0.889898	0.498902	3.17132	1.53228	2.90318	2.77966	3.85392	4.70843	4.93908	3.13617
14	ENSDARG00000093411	gad1a - glutamate decarboxylase 1a	1.2852	0.824033	2.21473	1.47011	2.45154	2.40558	3.70094	4.09308	4.01326	3.71848

## Sheet: KEGG Pathways
Cluster	Affected by hypoxia	Adherens junction	Calcium signaling pathway	Cardiac muscle contraction	Cell adhesion molecules (CAMs)	Dorso-ventral axis formation	ECM-receptor interaction	Endocytosis	ErbB signaling pathway	Focal adhesion	Gap junction	GnRH signaling pathway	Hedgehog signaling pathway	Insulin signaling pathway	MAPK signaling pathway	Melanogenesis	Natural killer cell mediated cytotoxicity	Neuroactive ligand-receptor interaction	Oocyte meiosis	Progesterone-mediated oocyte maturation	Regulation of actin cytoskeleton	TGF-beta signaling pathway	Tight junction	VEGF signaling pathway	Vascular smooth muscle contraction	Wnt signaling pathway
13,11,5	Y						0.091			0.52			0.35
9,14	Y			0.46	0.0043		0.09											8.7e-06
5	Y
9	Y				0.082													3.9e-07
11	Y
13	Y						0.31						0.47												0.51
14	Y			0.44	0.37		0.56			0.43
1	n	0.00011				0.00083	0.11	0.056	1.5e-11	3.4e-07	0.00058	2.7e-05		0.00064	0.015	0.032	7.3e-05				3.4e-09	0.034	0.00012	0.00087	0.031	0.11
2	n		0.31															3.6e-08
3	n	0.00086							0.079	0.0017			0.0014		0.22	0.3					6.6e-05		0.2		0.3	0.0011
4	n					0.069	0.0031		0.045	2e-05	0.018	0.021		0.09	0.0042	0.017			0.067	0.042					0.06
6	n
7	n		0.24															4.8e-05
8	n	0.079		0.24	0.023		0.00042			4.6e-06					0.093						0.053
10	n																	0.00094
12	n																	0.089

## Sheet: DAVID Input
Cluster 1	Cluster 3	Cluster 4	Cluster 9	Cluster 14	Cluster 7	Cluster 8	Cluster 2	Cluster 12	Cluster 10	Cluster 13	Cluster 6	Cluster 5	Cluster 11
ENSDARG00000000086	ENSDARG00000000102	ENSDARG00000000189	ENSDARG00000002230	ENSDARG00000001127	ENSDARG00000001912	ENSDARG00000000241	ENSDARG00000001881	ENSDARG00000004445	ENSDARG00000002300	ENSDARG00000000588	ENSDARG00000011640	ENSDARG00000017360	ENSDARG00000004026
ENSDARG00000001769	ENSDARG00000000103	ENSDARG00000000370	ENSDARG00000003020	ENSDARG00000002564	ENSDARG00000002656	ENSDARG00000000472	ENSDARG00000002732	ENSDARG00000005221	ENSDARG00000003326	ENSDARG00000003399	ENSDARG00000017545	ENSDARG00000037178	ENSDARG00000042485
ENSDARG00000002748	ENSDARG00000000690	ENSDARG00000001154	ENSDARG00000004580	ENSDARG00000002587	ENSDARG00000004648	ENSDARG00000001431	ENSDARG00000006206	ENSDARG00000009442	ENSDARG00000004015	ENSDARG00000005320	ENSDARG00000024847	ENSDARG00000055294	ENSDARG00000042784
ENSDARG00000002790	ENSDARG00000000861	ENSDARG00000001220	ENSDARG00000004597	ENSDARG00000003290	ENSDARG00000007195	ENSDARG00000002084	ENSDARG00000014280	ENSDARG00000011113	ENSDARG00000004561	ENSDARG00000005600	ENSDARG00000039500	ENSDARG00000075896	ENSDARG00000042826
ENSDARG00000002933	ENSDARG00000001014	ENSDARG00000003420	ENSDARG00000006849	ENSDARG00000003803	ENSDARG00000008127	ENSDARG00000002167	ENSDARG00000016480	ENSDARG00000014953	ENSDARG00000009386	ENSDARG00000008494	ENSDARG00000040627	ENSDARG00000089212
ENSDARG00000003022	ENSDARG00000002831	ENSDARG00000003512	ENSDARG00000007275	ENSDARG00000003994	ENSDARG00000008398	ENSDARG00000004712	ENSDARG00000016494	ENSDARG00000020102	ENSDARG00000013389	ENSDARG00000010478	ENSDARG00000057427
ENSDARG00000003971	ENSDARG00000002952	ENSDARG00000004023	ENSDARG00000008329	ENSDARG00000004150	ENSDARG00000011066	ENSDARG00000006314	ENSDARG00000016739	ENSDARG00000035785	ENSDARG00000014495	ENSDARG00000011190	ENSDARG00000059416
ENSDARG00000004171	ENSDARG00000003395	ENSDARG00000004301	ENSDARG00000009782	ENSDARG00000005775	ENSDARG00000011091	ENSDARG00000006602	ENSDARG00000017391	ENSDARG00000037390	ENSDARG00000017795	ENSDARG00000015355	ENSDARG00000062633
ENSDARG00000004218	ENSDARG00000003779	ENSDARG00000004586	ENSDARG00000009941	ENSDARG00000005783	ENSDARG00000015110	ENSDARG00000006865	ENSDARG00000018436	ENSDARG00000037427	ENSDARG00000018687	ENSDARG00000018303	ENSDARG00000067507
ENSDARG00000004246	ENSDARG00000004635	ENSDARG00000004836	ENSDARG00000011171	ENSDARG00000006396	ENSDARG00000016667	ENSDARG00000007015	ENSDARG00000018935	ENSDARG00000037587	ENSDARG00000027523	ENSDARG00000020354	ENSDARG00000069134
ENSDARG00000004616	ENSDARG00000004843	ENSDARG00000005034	ENSDARG00000012019	ENSDARG00000007149	ENSDARG00000017790	ENSDARG00000007944	ENSDARG00000019983	ENSDARG00000037941	ENSDARG00000030752	ENSDARG00000020884	ENSDARG00000069522
ENSDARG00000004672	ENSDARG00000004870	ENSDARG00000005364	ENSDARG00000012482	ENSDARG00000007663	ENSDARG00000018967	ENSDARG00000008487	ENSDARG00000019990	ENSDARG00000038363	ENSDARG00000033411	ENSDARG00000025641	ENSDARG00000073803
ENSDARG00000005333	ENSDARG00000004877	ENSDARG00000005482	ENSDARG00000013020	ENSDARG00000009930	ENSDARG00000019622	ENSDARG00000009021	ENSDARG00000020450	ENSDARG00000038508	ENSDARG00000035820	ENSDARG00000026491	ENSDARG00000075012
ENSDARG00000006169	ENSDARG00000005462	ENSDARG00000005625	ENSDARG00000014273	ENSDARG00000010610	ENSDARG00000021352	ENSDARG00000009026	ENSDARG00000025728	ENSDARG00000039901	ENSDARG00000035944	ENSDARG00000030494	ENSDARG00000075295
ENSDARG00000006609	ENSDARG00000005645	ENSDARG00000005651	ENSDARG00000014792	ENSDARG00000011370	ENSDARG00000023609	ENSDARG00000009564	ENSDARG00000026753	ENSDARG00000040274	ENSDARG00000037159	ENSDARG00000033327	ENSDARG00000077489
ENSDARG00000006686	ENSDARG00000006281	ENSDARG00000007825	ENSDARG00000014871	ENSDARG00000012896	ENSDARG00000024004	ENSDARG00000010472	ENSDARG00000026796	ENSDARG00000040841	ENSDARG00000037660	ENSDARG00000033443	ENSDARG00000089486
ENSDARG00000007220	ENSDARG00000006283	ENSDARG00000009499	ENSDARG00000015002	ENSDARG00000013000	ENSDARG00000029239	ENSDARG00000010515	ENSDARG00000027153	ENSDARG00000041358	ENSDARG00000039240	ENSDARG00000033706	ENSDARG00000090086
ENSDARG00000007231	ENSDARG00000006353	ENSDARG00000009738	ENSDARG00000015530	ENSDARG00000013414	ENSDARG00000030547	ENSDARG00000010785	ENSDARG00000028469	ENSDARG00000044161	ENSDARG00000041162	ENSDARG00000036279
ENSDARG00000008107	ENSDARG00000006553	ENSDARG00000009850	ENSDARG00000015537	ENSDARG00000014018	ENSDARG00000030832	ENSDARG00000011163	ENSDARG00000029916	ENSDARG00000044278	ENSDARG00000042107	ENSDARG00000041895
ENSDARG00000009121	ENSDARG00000007172	ENSDARG00000011141	ENSDARG00000018259	ENSDARG00000014105	ENSDARG00000031283	ENSDARG00000011407	ENSDARG00000031712	ENSDARG00000052782	ENSDARG00000042350	ENSDARG00000055100
ENSDARG00000009677	ENSDARG00000007438	ENSDARG00000011600	ENSDARG00000020475	ENSDARG00000014169	ENSDARG00000032493	ENSDARG00000012593	ENSDARG00000037916	ENSDARG00000052982	ENSDARG00000042656	ENSDARG00000055229
ENSDARG00000010169	ENSDARG00000007461	ENSDARG00000011855	ENSDARG00000020581	ENSDARG00000014891	ENSDARG00000032714	ENSDARG00000013843	ENSDARG00000039385	ENSDARG00000056511	ENSDARG00000042845	ENSDARG00000056043
ENSDARG00000010280	ENSDARG00000007723	ENSDARG00000012823	ENSDARG00000020771	ENSDARG00000015025	ENSDARG00000034011	ENSDARG00000018997	ENSDARG00000041660	ENSDARG00000057728	ENSDARG00000043902	ENSDARG00000057633
ENSDARG00000010721	ENSDARG00000008030	ENSDARG00000012866	ENSDARG00000023600	ENSDARG00000015775	ENSDARG00000035994	ENSDARG00000019753	ENSDARG00000042677	ENSDARG00000059891	ENSDARG00000044752	ENSDARG00000058488
ENSDARG00000010771	ENSDARG00000008170	ENSDARG00000013312	ENSDARG00000023771	ENSDARG00000017162	ENSDARG00000037478	ENSDARG00000021539	ENSDARG00000042803	ENSDARG00000059978	ENSDARG00000052376	ENSDARG00000058538
ENSDARG00000010789	ENSDARG00000008359	ENSDARG00000013690	ENSDARG00000027419	ENSDARG00000018270	ENSDARG00000037917	ENSDARG00000021948	ENSDARG00000043662	ENSDARG00000060237	ENSDARG00000054680	ENSDARG00000058819
ENSDARG00000010844	ENSDARG00000008454	ENSDARG00000013975	ENSDARG00000027602	ENSDARG00000018699	ENSDARG00000038123	ENSDARG00000022013	ENSDARG00000045145	ENSDARG00000060837	ENSDARG00000058736	ENSDARG00000058822
ENSDARG00000011235	ENSDARG00000008937	ENSDARG00000014137	ENSDARG00000027828	ENSDARG00000018817	ENSDARG00000039444	ENSDARG00000022689	ENSDARG00000045750	ENSDARG00000061240	ENSDARG00000062183	ENSDARG00000061749
ENSDARG00000011449	ENSDARG00000009875	ENSDARG00000014462	ENSDARG00000030097	ENSDARG00000018856	ENSDARG00000039936	ENSDARG00000024141	ENSDARG00000051876	ENSDARG00000061685	ENSDARG00000068242	ENSDARG00000068910
ENSDARG00000012203	ENSDARG00000010155	ENSDARG00000015053	ENSDARG00000030376	ENSDARG00000019328	ENSDARG00000040156	ENSDARG00000028524	ENSDARG00000052642	ENSDARG00000062725	ENSDARG00000068483	ENSDARG00000070677
ENSDARG00000012248	ENSDARG00000010270	ENSDARG00000015278	ENSDARG00000030614	ENSDARG00000019341	ENSDARG00000042608	ENSDARG00000030490	ENSDARG00000054186	ENSDARG00000063560	ENSDARG00000069598	ENSDARG00000075693
ENSDARG00000012649	ENSDARG00000010408	ENSDARG00000016163	ENSDARG00000031086	ENSDARG00000020609	ENSDARG00000042948	ENSDARG00000030656	ENSDARG00000054497	ENSDARG00000070528	ENSDARG00000070005	ENSDARG00000075864
ENSDARG00000012682	ENSDARG00000010477	ENSDARG00000016350	ENSDARG00000032737	ENSDARG00000020901	ENSDARG00000043241	ENSDARG00000031015	ENSDARG00000055559	ENSDARG00000070810	ENSDARG00000074198	ENSDARG00000077855
ENSDARG00000012741	ENSDARG00000010767	ENSDARG00000016695	ENSDARG00000032865	ENSDARG00000021305	ENSDARG00000043661	ENSDARG00000031483	ENSDARG00000055577	ENSDARG00000071637	ENSDARG00000074579	ENSDARG00000080012
ENSDARG00000012818	ENSDARG00000011027	ENSDARG00000016809	ENSDARG00000034493	ENSDARG00000021351	ENSDARG00000044381	ENSDARG00000031715	ENSDARG00000056926	ENSDARG00000074614	ENSDARG00000075058	ENSDARG00000086647
ENSDARG00000013047	ENSDARG00000011533	ENSDARG00000018743	ENSDARG00000037122	ENSDARG00000023174	ENSDARG00000044632	ENSDARG00000032984	ENSDARG00000056957	ENSDARG00000075231	ENSDARG00000076070	ENSDARG00000089288
ENSDARG00000013078	ENSDARG00000011545	ENSDARG00000019353	ENSDARG00000037496	ENSDARG00000023324	ENSDARG00000052764	ENSDARG00000032990	ENSDARG00000058222	ENSDARG00000076495	ENSDARG00000076103	ENSDARG00000091902
ENSDARG00000013269	ENSDARG00000012824	ENSDARG00000019692	ENSDARG00000037498	ENSDARG00000025034	ENSDARG00000053220	ENSDARG00000034300	ENSDARG00000059134	ENSDARG00000076872	ENSDARG00000078060
ENSDARG00000013582	ENSDARG00000012874	ENSDARG00000020493	ENSDARG00000037932	ENSDARG00000025206	ENSDARG00000053617	ENSDARG00000034307	ENSDARG00000059523	ENSDARG00000077562	ENSDARG00000079003
ENSDARG00000013607	ENSDARG00000013161	ENSDARG00000020781	ENSDARG00000038814	ENSDARG00000027740	ENSDARG00000057448	ENSDARG00000034700	ENSDARG00000059535	ENSDARG00000078736	ENSDARG00000079469
ENSDARG00000013841	ENSDARG00000014113	ENSDARG00000021590	ENSDARG00000038974	ENSDARG00000029457	ENSDARG00000058103	ENSDARG00000037746	ENSDARG00000059645	ENSDARG00000078740	ENSDARG00000086129
ENSDARG00000013847	ENSDARG00000014147	ENSDARG00000021895	ENSDARG00000039462	ENSDARG00000030621	ENSDARG00000058513	ENSDARG00000038010	ENSDARG00000059763	ENSDARG00000079926	ENSDARG00000086965
ENSDARG00000014134	ENSDARG00000014571	ENSDARG00000022532	ENSDARG00000041023	ENSDARG00000031463	ENSDARG00000058558	ENSDARG00000038267	ENSDARG00000059781	ENSDARG00000080015	ENSDARG00000087154
ENSDARG00000014181	ENSDARG00000014655	ENSDARG00000023267	ENSDARG00000041926	ENSDARG00000031598	ENSDARG00000059340	ENSDARG00000039959	ENSDARG00000060095	ENSDARG00000087214	ENSDARG00000087224
ENSDARG00000014433	ENSDARG00000015502	ENSDARG00000024492	ENSDARG00000042586	ENSDARG00000031796	ENSDARG00000060025	ENSDARG00000041133	ENSDARG00000060459	ENSDARG00000087681	ENSDARG00000087671
ENSDARG00000014592	ENSDARG00000015554	ENSDARG00000024746	ENSDARG00000042974	ENSDARG00000032238	ENSDARG00000060326	ENSDARG00000041502	ENSDARG00000060741	ENSDARG00000087768	ENSDARG00000088168
ENSDARG00000014709	ENSDARG00000016153	ENSDARG00000026738	ENSDARG00000043746	ENSDARG00000032626	ENSDARG00000060496	ENSDARG00000042545	ENSDARG00000062144	ENSDARG00000090776	ENSDARG00000089130
ENSDARG00000015314	ENSDARG00000016404	ENSDARG00000027087	ENSDARG00000043835	ENSDARG00000033437	ENSDARG00000060638	ENSDARG00000042552	ENSDARG00000062305	ENSDARG00000090808	ENSDARG00000089172
ENSDARG00000015429	ENSDARG00000016429	ENSDARG00000027552	ENSDARG00000043864	ENSDARG00000036031	ENSDARG00000060711	ENSDARG00000043697	ENSDARG00000062359	ENSDARG00000091504	ENSDARG00000089800
ENSDARG00000015540	ENSDARG00000017105	ENSDARG00000029234	ENSDARG00000044091	ENSDARG00000036505	ENSDARG00000061506	ENSDARG00000044601	ENSDARG00000071091	ENSDARG00000091615	ENSDARG00000090035
ENSDARG00000016016	ENSDARG00000017211	ENSDARG00000029718	ENSDARG00000045087	ENSDARG00000036815	ENSDARG00000061541	ENSDARG00000045094	ENSDARG00000071252	ENSDARG00000092376	ENSDARG00000090528
ENSDARG00000016526	ENSDARG00000017500	ENSDARG00000031075	ENSDARG00000045685	ENSDARG00000037373	ENSDARG00000062415	ENSDARG00000045948	ENSDARG00000071493	ENSDARG00000094512
ENSDARG00000017004	ENSDARG00000017901	ENSDARG00000031678	ENSDARG00000045789	ENSDARG00000038634	ENSDARG00000062531	ENSDARG00000045971	ENSDARG00000071678
ENSDARG00000017803	ENSDARG00000018206	ENSDARG00000031720	ENSDARG00000052713	ENSDARG00000039123	ENSDARG00000062581	ENSDARG00000053232	ENSDARG00000074543
ENSDARG00000018032	ENSDARG00000018440	ENSDARG00000032083	ENSDARG00000052765	ENSDARG00000039458	ENSDARG00000063068	ENSDARG00000055223	ENSDARG00000075227
ENSDARG00000018399	ENSDARG00000018476	ENSDARG00000033899	ENSDARG00000052769	ENSDARG00000041150	ENSDARG00000063568	ENSDARG00000055252	ENSDARG00000075792
ENSDARG00000019231	ENSDARG00000018693	ENSDARG00000035360	ENSDARG00000053454	ENSDARG00000041627	ENSDARG00000068149	ENSDARG00000056181	ENSDARG00000075830
ENSDARG00000019235	ENSDARG00000018788	ENSDARG00000035970	ENSDARG00000053665	ENSDARG00000041747	ENSDARG00000069139	ENSDARG00000056767	ENSDARG00000077560
ENSDARG00000019342	ENSDARG00000019835	ENSDARG00000036375	ENSDARG00000055302	ENSDARG00000042114	ENSDARG00000069731	ENSDARG00000057223	ENSDARG00000078151
ENSDARG00000019426	ENSDARG00000020080	ENSDARG00000036571	ENSDARG00000055459	ENSDARG00000045070	ENSDARG00000069767	ENSDARG00000059043	ENSDARG00000078432
ENSDARG00000020072	ENSDARG00000020134	ENSDARG00000036911	ENSDARG00000056742	ENSDARG00000055552	ENSDARG00000070522	ENSDARG00000059093	ENSDARG00000086319
ENSDARG00000020334	ENSDARG00000020164	ENSDARG00000036985	ENSDARG00000056833	ENSDARG00000055854	ENSDARG00000070543	ENSDARG00000060434	ENSDARG00000086526
ENSDARG00000020344	ENSDARG00000020270	ENSDARG00000037324	ENSDARG00000056877	ENSDARG00000056092	ENSDARG00000070626	ENSDARG00000061304	ENSDARG00000087946
ENSDARG00000020345	ENSDARG00000020373	ENSDARG00000037403	ENSDARG00000057296	ENSDARG00000056105	ENSDARG00000071596	ENSDARG00000061918	ENSDARG00000088469
ENSDARG00000021124	ENSDARG00000021664	ENSDARG00000037433	ENSDARG00000058117	ENSDARG00000056590	ENSDARG00000074262	ENSDARG00000062328	ENSDARG00000091130
ENSDARG00000021309	ENSDARG00000021916	ENSDARG00000038188	ENSDARG00000059368	ENSDARG00000057913	ENSDARG00000074328	ENSDARG00000063430	ENSDARG00000091173
ENSDARG00000022260	ENSDARG00000022297	ENSDARG00000039615	ENSDARG00000059773	ENSDARG00000058284	ENSDARG00000074372	ENSDARG00000063436	ENSDARG00000091823
ENSDARG00000022531	ENSDARG00000022682	ENSDARG00000040991	ENSDARG00000059939	ENSDARG00000058421	ENSDARG00000074583	ENSDARG00000067801	ENSDARG00000093091
ENSDARG00000022841	ENSDARG00000023031	ENSDARG00000041729	ENSDARG00000059945	ENSDARG00000059311	ENSDARG00000074680	ENSDARG00000069660
ENSDARG00000022893	ENSDARG00000023527	ENSDARG00000042646	ENSDARG00000060085	ENSDARG00000059775	ENSDARG00000075204	ENSDARG00000070507
ENSDARG00000023117	ENSDARG00000025889	ENSDARG00000043028	ENSDARG00000060539	ENSDARG00000060149	ENSDARG00000075334	ENSDARG00000071437
ENSDARG00000025091	ENSDARG00000026534	ENSDARG00000043821	ENSDARG00000060637	ENSDARG00000060368	ENSDARG00000075539	ENSDARG00000071860
ENSDARG00000025326	ENSDARG00000027590	ENSDARG00000044271	ENSDARG00000061042	ENSDARG00000061082	ENSDARG00000075694	ENSDARG00000073810
ENSDARG00000026294	ENSDARG00000027600	ENSDARG00000044718	ENSDARG00000061117	ENSDARG00000061436	ENSDARG00000075712	ENSDARG00000073857
ENSDARG00000026531	ENSDARG00000029150	ENSDARG00000045524	ENSDARG00000061203	ENSDARG00000061586	ENSDARG00000076030	ENSDARG00000074316
ENSDARG00000026784	ENSDARG00000029179	ENSDARG00000052232	ENSDARG00000061647	ENSDARG00000061829	ENSDARG00000076431	ENSDARG00000075027
ENSDARG00000026845	ENSDARG00000029856	ENSDARG00000052468	ENSDARG00000062208	ENSDARG00000062174	ENSDARG00000077935	ENSDARG00000076127
ENSDARG00000026967	ENSDARG00000030532	ENSDARG00000052630	ENSDARG00000062376	ENSDARG00000062510	ENSDARG00000078210	ENSDARG00000076259
ENSDARG00000027279	ENSDARG00000031219	ENSDARG00000052826	ENSDARG00000062693	ENSDARG00000063135	ENSDARG00000078902	ENSDARG00000076845
ENSDARG00000027290	ENSDARG00000031222	ENSDARG00000053210	ENSDARG00000063157	ENSDARG00000063332	ENSDARG00000079348	ENSDARG00000077377
ENSDARG00000027322	ENSDARG00000031930	ENSDARG00000053499	ENSDARG00000063299	ENSDARG00000067727	ENSDARG00000079455	ENSDARG00000077582
ENSDARG00000027418	ENSDARG00000032049	ENSDARG00000055009	ENSDARG00000063635	ENSDARG00000067820	ENSDARG00000079858	ENSDARG00000079064
ENSDARG00000029353	ENSDARG00000032161	ENSDARG00000055069	ENSDARG00000068624	ENSDARG00000069265	ENSDARG00000086207	ENSDARG00000079066
ENSDARG00000030775	ENSDARG00000033589	ENSDARG00000055115	ENSDARG00000068787	ENSDARG00000070442	ENSDARG00000087298	ENSDARG00000079699
ENSDARG00000030871	ENSDARG00000033666	ENSDARG00000055183	ENSDARG00000068989	ENSDARG00000070620	ENSDARG00000088293	ENSDARG00000087250
ENSDARG00000031372	ENSDARG00000033733	ENSDARG00000055190	ENSDARG00000069737	ENSDARG00000074216	ENSDARG00000089292	ENSDARG00000087843
ENSDARG00000031548	ENSDARG00000034013	ENSDARG00000055206	ENSDARG00000070173	ENSDARG00000074480	ENSDARG00000089913	ENSDARG00000089083
ENSDARG00000031622	ENSDARG00000035420	ENSDARG00000055543	ENSDARG00000070567	ENSDARG00000074644	ENSDARG00000090883	ENSDARG00000089223
ENSDARG00000032072	ENSDARG00000036012	ENSDARG00000056623	ENSDARG00000070730	ENSDARG00000074777	ENSDARG00000091191	ENSDARG00000091508
ENSDARG00000032435	ENSDARG00000036489	ENSDARG00000056625	ENSDARG00000073699	ENSDARG00000074908	ENSDARG00000091647
ENSDARG00000033738	ENSDARG00000038990	ENSDARG00000056683	ENSDARG00000073883	ENSDARG00000075111	ENSDARG00000092466
ENSDARG00000034173	ENSDARG00000039215	ENSDARG00000056691	ENSDARG00000074419	ENSDARG00000076691	ENSDARG00000095603
ENSDARG00000034268	ENSDARG00000041959	ENSDARG00000056909	ENSDARG00000074515	ENSDARG00000076757
ENSDARG00000035103	ENSDARG00000042128	ENSDARG00000056910	ENSDARG00000074524	ENSDARG00000077329
ENSDARG00000035152	ENSDARG00000042277	ENSDARG00000056979	ENSDARG00000074989	ENSDARG00000077356
ENSDARG00000035187	ENSDARG00000042296	ENSDARG00000057025	ENSDARG00000075706	ENSDARG00000077736
ENSDARG00000035556	ENSDARG00000042468	ENSDARG00000057316	ENSDARG00000075764	ENSDARG00000079161
ENSDARG00000035984	ENSDARG00000043010	ENSDARG00000057927	ENSDARG00000076712	ENSDARG00000079906
ENSDARG00000036105	ENSDARG00000043361	ENSDARG00000058494	ENSDARG00000076730	ENSDARG00000086257
ENSDARG00000036402	ENSDARG00000043658	ENSDARG00000058692	ENSDARG00000077139	ENSDARG00000086370
ENSDARG00000036820	ENSDARG00000044098	ENSDARG00000058771	ENSDARG00000077710	ENSDARG00000087594
ENSDARG00000037116	ENSDARG00000044267	ENSDARG00000058821	ENSDARG00000077715	ENSDARG00000087669
ENSDARG00000037415	ENSDARG00000044345	ENSDARG00000059897	ENSDARG00000077761	ENSDARG00000088708
ENSDARG00000037865	ENSDARG00000044954	ENSDARG00000059997	ENSDARG00000078125	ENSDARG00000089367
ENSDARG00000037870	ENSDARG00000045045	ENSDARG00000060103	ENSDARG00000078141	ENSDARG00000090326
ENSDARG00000037943	ENSDARG00000045936	ENSDARG00000060222	ENSDARG00000078149	ENSDARG00000092624
ENSDARG00000038059	ENSDARG00000052131	ENSDARG00000060236	ENSDARG00000078839	ENSDARG00000093411
ENSDARG00000038225	ENSDARG00000052150	ENSDARG00000060410	ENSDARG00000079251
ENSDARG00000038442	ENSDARG00000053255	ENSDARG00000060495	ENSDARG00000079586
ENSDARG00000038446	ENSDARG00000054454	ENSDARG00000060551	ENSDARG00000079670
ENSDARG00000038518	ENSDARG00000055581	ENSDARG00000060595	ENSDARG00000079822
ENSDARG00000038867	ENSDARG00000058011	ENSDARG00000061099	ENSDARG00000088977
ENSDARG00000039490	ENSDARG00000058115	ENSDARG00000061288	ENSDARG00000089817
ENSDARG00000039528	ENSDARG00000058212	ENSDARG00000061736	ENSDARG00000090106
ENSDARG00000039577	ENSDARG00000058256	ENSDARG00000061830
ENSDARG00000039675	ENSDARG00000058656	ENSDARG00000061937
ENSDARG00000039697	ENSDARG00000058820	ENSDARG00000061956
ENSDARG00000039980	ENSDARG00000059349	ENSDARG00000062382
ENSDARG00000040197	ENSDARG00000059406	ENSDARG00000062707
ENSDARG00000041204	ENSDARG00000059809	ENSDARG00000063054
ENSDARG00000041878	ENSDARG00000060805	ENSDARG00000063474
ENSDARG00000042210	ENSDARG00000060849	ENSDARG00000063695
ENSDARG00000042440	ENSDARG00000062577	ENSDARG00000069090
ENSDARG00000042624	ENSDARG00000062892	ENSDARG00000069093
ENSDARG00000044029	ENSDARG00000063295	ENSDARG00000069402
ENSDARG00000044436	ENSDARG00000067634	ENSDARG00000069843
ENSDARG00000044573	ENSDARG00000067984	ENSDARG00000070074
ENSDARG00000044689	ENSDARG00000068177	ENSDARG00000070170
ENSDARG00000045064	ENSDARG00000068191	ENSDARG00000071018
ENSDARG00000045618	ENSDARG00000068567	ENSDARG00000071492
ENSDARG00000051763	ENSDARG00000069937	ENSDARG00000073707
ENSDARG00000052063	ENSDARG00000070161	ENSDARG00000073757
ENSDARG00000052429	ENSDARG00000070769	ENSDARG00000073769
ENSDARG00000052482	ENSDARG00000070903	ENSDARG00000073784
ENSDARG00000052631	ENSDARG00000071418	ENSDARG00000073853
ENSDARG00000052649	ENSDARG00000073869	ENSDARG00000074149
ENSDARG00000052673	ENSDARG00000074121	ENSDARG00000074474
ENSDARG00000053468	ENSDARG00000074335	ENSDARG00000074552
ENSDARG00000053542	ENSDARG00000074849	ENSDARG00000075307
ENSDARG00000053586	ENSDARG00000075100	ENSDARG00000075483
ENSDARG00000053956	ENSDARG00000075226	ENSDARG00000075802
ENSDARG00000054172	ENSDARG00000075565	ENSDARG00000076001
ENSDARG00000054320	ENSDARG00000075759	ENSDARG00000076233
ENSDARG00000055307	ENSDARG00000075821	ENSDARG00000077437
ENSDARG00000055373	ENSDARG00000075845	ENSDARG00000077545
ENSDARG00000056609	ENSDARG00000076014	ENSDARG00000078707
ENSDARG00000056964	ENSDARG00000076053	ENSDARG00000078717
ENSDARG00000057452	ENSDARG00000076059	ENSDARG00000079014
ENSDARG00000057721	ENSDARG00000076795	ENSDARG00000079366
ENSDARG00000058133	ENSDARG00000076895	ENSDARG00000079840
ENSDARG00000058230	ENSDARG00000077103	ENSDARG00000086156
ENSDARG00000058993	ENSDARG00000077298	ENSDARG00000087538
ENSDARG00000059036	ENSDARG00000078233	ENSDARG00000087704
ENSDARG00000059871	ENSDARG00000079679	ENSDARG00000088227
ENSDARG00000059883	ENSDARG00000086057	ENSDARG00000088723
ENSDARG00000060012	ENSDARG00000086908	ENSDARG00000090456
ENSDARG00000060297	ENSDARG00000087554	ENSDARG00000090540
ENSDARG00000060506	ENSDARG00000087895	ENSDARG00000090585
ENSDARG00000061048	ENSDARG00000087980
ENSDARG00000061211	ENSDARG00000089094
ENSDARG00000061459	ENSDARG00000089350
ENSDARG00000061570	ENSDARG00000089443
ENSDARG00000061880	ENSDARG00000089790
ENSDARG00000062045	ENSDARG00000089935
ENSDARG00000062352	ENSDARG00000091662
ENSDARG00000062974
ENSDARG00000063230
ENSDARG00000063651
ENSDARG00000067809
ENSDARG00000067920
ENSDARG00000068458
ENSDARG00000068918
ENSDARG00000068992
ENSDARG00000069254
ENSDARG00000069329
ENSDARG00000070428
ENSDARG00000070573
ENSDARG00000071152
ENSDARG00000071424
ENSDARG00000071863
ENSDARG00000071865
ENSDARG00000073732
ENSDARG00000074184
ENSDARG00000074381
ENSDARG00000075369
ENSDARG00000075436
ENSDARG00000075657
ENSDARG00000075758
ENSDARG00000075853
ENSDARG00000076128
ENSDARG00000076560
ENSDARG00000076748
ENSDARG00000076772
ENSDARG00000076924
ENSDARG00000076995
ENSDARG00000077583
ENSDARG00000077686
ENSDARG00000077776
ENSDARG00000077881
ENSDARG00000078641
ENSDARG00000079006
ENSDARG00000079113
ENSDARG00000079139
ENSDARG00000079388
ENSDARG00000079611
ENSDARG00000079740
ENSDARG00000086274
ENSDARG00000086409
ENSDARG00000086530
ENSDARG00000086838
ENSDARG00000087064
ENSDARG00000088091
ENSDARG00000088866
ENSDARG00000089168
ENSDARG00000089190
ENSDARG00000090078
ENSDARG00000090781
ENSDARG00000090818
ENSDARG00000091138
ENSDARG00000091293
ENSDARG00000091702
ENSDARG00000093420
ENSDARG00000095226

## Sheet: Cluster size
Cluster	size	Label
1	223	Cluster 1
2	68	Cluster 2
3	165	Cluster 3
4	158	Cluster 4
5	5	Cluster 5
6	17	Cluster 6
7	92	Cluster 7
8	89	Cluster 8
9	114	Cluster 9
10	51	Cluster 10
11	4	Cluster 11
12	52	Cluster 12
13	37	Cluster 13
14	107	Cluster 14
