# Supplementary material for: Temporal Dysynchrony in brain connectivity gene expression following hypoxia
Source: BMC Genomics. 2016 May 4;17:334. doi: 10.1186/s12864-016-2638-x (PMC4857255; doi:10.1186/s12864-016-2638-x)
Supplement: Additional file 6: — Data sheets of qRT-PCR results for atoh1a, arx, col5A3, htr3a, and zic2b. First tab for each gene has raw data; second tab has analysis; third tab has statistical analyses. (XLSX 166 kb) [file 12864_2016_2638_MOESM6_ESM.xlsx]

## Sheet: atoh1a
	Position	Flag	Sample	Detector	Task	Ct
20151028_1	E7	Passed	24hpf Normoxia	bonkowskylab atoh1a	Unknown	25.1192	25.1635
10/27 cDNA 1	E8	Passed	24hpf Normoxia	bonkowskylab atoh1a	Unknown	25.1204
	E9	Passed	24hpf Normoxia	bonkowskylab atoh1a	Unknown	25.251
	E10	Passed	24hpf hypoxia	bonkowskylab atoh1a	Unknown	28.7601	28.6929
	E11	Passed	24hpf hypoxia	bonkowskylab atoh1a	Unknown	28.6985
	E12	Passed	24hpf hypoxia	bonkowskylab atoh1a	Unknown	28.6202
	F1	Passed	48 hpf Normoxia	bonkowskylab atoh1a	Unknown	26.1483	26.1974	20151102 re-do	E1	Passed	48 hpf Normoxia 10/27 cDNA 1	bonkowskylab atoh1a	Unknown	26.3159	26.3743
	F2	Passed	48 hpf Normoxia	bonkowskylab atoh1a	Unknown	26.2264			E2	Passed	48 hpf Normoxia 10/27 cDNA 1	bonkowskylab atoh1a	Unknown	26.4101
	F3	Passed	48 hpf Normoxia	bonkowskylab atoh1a	Unknown	26.2176			E3	Passed	48 hpf Normoxia 10/27 cDNA 1	bonkowskylab atoh1a	Unknown	26.3968
	F4	Passed	48 hpf hypoxia	bonkowskylab atoh1a	Unknown	25.435	25.4376		E4	Passed	48 hpf Hypoxia 10/27 cDNA 1	bonkowskylab atoh1a	Unknown	25.595	25.5233
	F5	Passed	48 hpf hypoxia	bonkowskylab atoh1a	Unknown	25.4309			E5	Passed	48 hpf Hypoxia 10/27 cDNA 1	bonkowskylab atoh1a	Unknown	25.4953
	F6	Passed	48 hpf hypoxia	bonkowskylab atoh1a	Unknown	25.4468			E6	Passed	48 hpf Hypoxia 10/27 cDNA 1	bonkowskylab atoh1a	Unknown	25.4798
	F7	Passed	72 hpf Normoxia	bonkowskylab atoh1a	Unknown	26.7532	26.9199
	F8	Passed	72 hpf Normoxia	bonkowskylab atoh1a	Unknown	26.8884
	F9	Passed	72 hpf Normoxia	bonkowskylab atoh1a	Unknown	27.118
	F10	Passed	72 hpf hypoxia	bonkowskylab atoh1a	Unknown	27.0269	26.9942
	F11	Passed	72 hpf hypoxia	bonkowskylab atoh1a	Unknown	27.0331
	F12	Passed	72 hpf hypoxia	bonkowskylab atoh1a	Unknown	26.9227
	G1	Passed	24hpf Normoxia	bonkowskylab bactin	Unknown	16.858	16.8913
	G2	Passed	24hpf Normoxia	bonkowskylab bactin	Unknown	16.9148
	G3	Passed	24hpf Normoxia	bonkowskylab bactin	Unknown	16.901
	G4	Passed	24hpf hypoxia	bonkowskylab bactin	Unknown	18.5272	18.5066
	G5	Passed	24hpf hypoxia	bonkowskylab bactin	Unknown	18.4301
	G6	Passed	24hpf hypoxia	bonkowskylab bactin	Unknown	18.5625
	G7	Passed	48 hpf Normoxia	bonkowskylab bactin	Unknown	16.7291	16.7297
	G8	Passed	48 hpf Normoxia	bonkowskylab bactin	Unknown	16.7655
	G9	Passed	48 hpf Normoxia	bonkowskylab bactin	Unknown	16.6944
	G10	Passed	48 hpf hypoxia	bonkowskylab bactin	Unknown	17.3669	17.4761
	G11	Passed	48 hpf hypoxia	bonkowskylab bactin	Unknown	17.3965
	G12	Passed	48 hpf hypoxia	bonkowskylab bactin	Unknown	17.6647
	H1	Passed	72 hpf Normoxia	bonkowskylab bactin	Unknown	16.853	16.7954
	H2	Passed	72 hpf Normoxia	bonkowskylab bactin	Unknown	16.7783
	H3	Passed	72 hpf Normoxia	bonkowskylab bactin	Unknown	16.755
	H4	Passed	72 hpf hypoxia	bonkowskylab bactin	Unknown	16.5946	16.5743
	H5	Passed	72 hpf hypoxia	bonkowskylab bactin	Unknown	16.6296
	H6	Passed	72 hpf hypoxia	bonkowskylab bactin	Unknown	16.4986
20151028_3	E7	Passed	24 hpf Normoxia	bonkowskylab atoh1a	Unknown	25.221	25.1735
10/27 cDNA 2	E8	Passed	24 hpf Normoxia	bonkowskylab atoh1a	Unknown	25.1423
	E9	Passed	24 hpf Normoxia	bonkowskylab atoh1a	Unknown	25.1572
	E10	Passed	24 hpf Hypoxia	bonkowskylab atoh1a	Unknown	28.8861	28.783
	E11	Passed	24 hpf Hypoxia	bonkowskylab atoh1a	Unknown	28.7439
	E12	Passed	24 hpf Hypoxia	bonkowskylab atoh1a	Unknown	28.7191
	F1	Passed	48 hpf Normoxia	bonkowskylab atoh1a	Unknown	26.223	26.3306	20151102 re-do	E7	Passed	48 hpf Normoxia 10/27 cDNA 2	bonkowskylab atoh1a	Unknown	26.1521	26.1653
	F2	Passed	48 hpf Normoxia	bonkowskylab atoh1a	Unknown	26.4673			E8	Passed	48 hpf Normoxia 10/27 cDNA 2	bonkowskylab atoh1a	Unknown	26.1936
	F3	Passed	48 hpf Normoxia	bonkowskylab atoh1a	Unknown	26.3014			E9	Passed	48 hpf Normoxia 10/27 cDNA 2	bonkowskylab atoh1a	Unknown	26.1501
	F4	Passed	48 hpf Hypoxia	bonkowskylab atoh1a	Unknown	26.2793	26.1666		E10	Passed	48 hpf Hypoxia 10/27 cDNA 2	bonkowskylab atoh1a	Unknown	26.3505	26.2786
	F5	Passed	48 hpf Hypoxia	bonkowskylab atoh1a	Unknown	25.9529			E11	Passed	48 hpf Hypoxia 10/27 cDNA 2	bonkowskylab atoh1a	Unknown	26.2023
	F6	Passed	48 hpf Hypoxia	bonkowskylab atoh1a	Unknown	26.2674			E12	Passed	48 hpf Hypoxia 10/27 cDNA 2	bonkowskylab atoh1a	Unknown	26.2829
	F7	Passed	72 hpf Normoxia	bonkowskylab atoh1a	Unknown	26.9087	27.1052
	F8	Passed	72 hpf Normoxia	bonkowskylab atoh1a	Unknown	27.223
	F9	Passed	72 hpf Normoxia	bonkowskylab atoh1a	Unknown	27.1838
	F10	Passed	72 hpf Hypoxia	bonkowskylab atoh1a	Unknown	27.2365	27.1385
	F11	Passed	72 hpf Hypoxia	bonkowskylab atoh1a	Unknown	27.2961
	F12	Passed	72 hpf Hypoxia	bonkowskylab atoh1a	Unknown	26.8831
	G1	Passed	24 hpf Normoxia	bonkowskylab bactin	Unknown	16.7576	16.7481
	G2	Passed	24 hpf Normoxia	bonkowskylab bactin	Unknown	16.709
	G3	Passed	24 hpf Normoxia	bonkowskylab bactin	Unknown	16.7776
	G4	Passed	24 hpf Hypoxia	bonkowskylab bactin	Unknown	18.5669	18.562
	G5	Passed	24 hpf Hypoxia	bonkowskylab bactin	Unknown	18.5753
	G6	Passed	24 hpf Hypoxia	bonkowskylab bactin	Unknown	18.5439
	G7	Passed	48 hpf Normoxia	bonkowskylab bactin	Unknown	16.9042	16.9087
	G8	Passed	48 hpf Normoxia	bonkowskylab bactin	Unknown	16.9297
	G9	Passed	48 hpf Normoxia	bonkowskylab bactin	Unknown	16.8923
	G10	Passed	48 hpf Hypoxia	bonkowskylab bactin	Unknown	17.7149	17.743
	G11	Passed	48 hpf Hypoxia	bonkowskylab bactin	Unknown	17.7561
	G12	Passed	48 hpf Hypoxia	bonkowskylab bactin	Unknown	17.758
	H1	Passed	72 hpf Normoxia	bonkowskylab bactin	Unknown	16.6166	16.8172
	H2	Passed	72 hpf Normoxia	bonkowskylab bactin	Unknown	16.8196
	H3	Passed	72 hpf Normoxia	bonkowskylab bactin	Unknown	17.0153
	H4	Passed	72 hpf Hypoxia	bonkowskylab bactin	Unknown	16.6958	16.7277
	H5	Passed	72 hpf Hypoxia	bonkowskylab bactin	Unknown	16.7716
	H6	Passed	72 hpf Hypoxia	bonkowskylab bactin	Unknown	16.7158
20151013	B7	Passed	24 hpf normoxia	bonkowskylab atoh1a	Unknown	25.9429	25.9744
10/3 cDNA	B8	Passed	24 hpf normoxia	bonkowskylab atoh1a	Unknown	25.8539
	B9	Passed	24 hpf normoxia	bonkowskylab atoh1a	Unknown	26.1263
	B10	Passed	24 hpf hypoxia	bonkowskylab atoh1a	Unknown	28.3833	28.3552
	B11	Passed	24 hpf hypoxia	bonkowskylab atoh1a	Unknown	28.4338
	B12	Passed	24 hpf hypoxia	bonkowskylab atoh1a	Unknown	28.2487		20151102 re-do
	C1	Passed	48 hpf Normoxia	bonkowskylab atoh1a	Unknown	26.0828	26.1158		D7	Passed	48 hpf Normoxia 10/3 cDNA	bonkowskylab atoh1a	Unknown	25.5709	25.5287
	C2	Passed	48 hpf Normoxia	bonkowskylab atoh1a	Unknown	26.2978			D8	Passed	48 hpf Normoxia 10/3 cDNA	bonkowskylab atoh1a	Unknown	25.5006
	C3	Passed	48 hpf Normoxia	bonkowskylab atoh1a	Unknown	25.9667			D9	Passed	48 hpf Normoxia 10/3 cDNA	bonkowskylab atoh1a	Unknown	25.5147
	C4	Passed	48 hpf hypoxia	bonkowskylab atoh1a	Unknown	24.8424	24.7186		D10	Passed	48 hpf Hypoxia 10/3 cDNA	bonkowskylab atoh1a	Unknown	24.6683	24.5869
	C5	Passed	48 hpf hypoxia	bonkowskylab atoh1a	Unknown	24.7063			D11	Passed	48 hpf Hypoxia 10/3 cDNA	bonkowskylab atoh1a	Unknown	24.5607
	C6	Passed	48 hpf hypoxia	bonkowskylab atoh1a	Unknown	24.6072			D12	Passed	48 hpf Hypoxia 10/3 cDNA	bonkowskylab atoh1a	Unknown	24.5317
	C7	Passed	72 hpf Normoxia	bonkowskylab atoh1a	Unknown	27.0297	27.1882
	C8	Passed	72 hpf Normoxia	bonkowskylab atoh1a	Unknown	27.1725
	C9	Passed	72 hpf Normoxia	bonkowskylab atoh1a	Unknown	27.3625
	C10	Passed	72 hpf hypoxia	bonkowskylab atoh1a	Unknown	27.3283	27.3279
	C11	Passed	72 hpf hypoxia	bonkowskylab atoh1a	Unknown	27.5086
	C12	Passed	72 hpf hypoxia	bonkowskylab atoh1a	Unknown	27.1469
	G1	Passed	24 hpf normoxia	bonkowskylab bactin	Unknown	16.9931	17.0177
	G2	Passed	24 hpf normoxia	bonkowskylab bactin	Unknown	17.0254
	G3	Passed	24 hpf normoxia	bonkowskylab bactin	Unknown	17.0346
	G4	Passed	24 hpf hypoxia	bonkowskylab bactin	Unknown	18.2813	18.2878
	G5	Passed	24 hpf hypoxia	bonkowskylab bactin	Unknown	18.2681
	G6	Passed	24 hpf hypoxia	bonkowskylab bactin	Unknown	18.314
	G7	Passed	48 hpf Normoxia	bonkowskylab bactin	Unknown	16.3352	16.3904
	G8	Passed	48 hpf Normoxia	bonkowskylab bactin	Unknown	16.3913
	G9	Passed	48 hpf Normoxia	bonkowskylab bactin	Unknown	16.4446
	G10	Passed	48 hpf hypoxia	bonkowskylab bactin	Unknown	16.915	16.9206
	G11	Passed	48 hpf hypoxia	bonkowskylab bactin	Unknown	16.9498
	G12	Passed	48 hpf hypoxia	bonkowskylab bactin	Unknown	16.897
	H1	Passed	72 hpf Normoxia	bonkowskylab bactin	Unknown	16.7091	16.7577
	H2	Passed	72 hpf Normoxia	bonkowskylab bactin	Unknown	16.7962
	H3	Passed	72 hpf Normoxia	bonkowskylab bactin	Unknown	16.7677
	H4	Passed	72 hpf hypoxia	bonkowskylab bactin	Unknown	16.8306	16.8553
	H5	Passed	72 hpf hypoxia	bonkowskylab bactin	Unknown	16.8806
	H6	Passed	72 hpf hypoxia	bonkowskylab bactin	Unknown	16.8546

## Sheet: atoh1a bar graph
		20151028_1	20151028_3	20151013	average	STDEV
24 hpf Normoxia	atoh1a	25.16	25.17	25.97	25.4333
	elfa	15.43	15.6	15.25	15.4267
	2∧-ΔΔCt	1.21139	1.35347	0.609909	1.05826	0.394727
	fold change
24 hpf Hypoxia	atoh1a	28.69	28.78	28.36
	elfa	15.38	15.2	15.09
	2∧-ΔΔCt	0.101297	0.0840078	0.104145	0.0964834	0.0108976	TTEST hypoxia to normoxia	0.0134924
	fold change
48 hpf Normoxia	atoh1a	26.2	26.33	26.12
	elfa	15.66	15.66	14.89
	2∧-ΔΔCt	0.690956	0.631418	0.428292	0.583555	0.137718
	fold change
48 hpf hypoxia	atoh1a	25.44	26.17	24.72
	elfa	15.75	16.12	15.04
	2∧-ΔΔCt	1.24545	0.97041	1.25411	1.15666	0.161353	TTEST hypoxia to normoxia	0.0094526
	fold change
72 hpf Normoxia	atoh1a	26.92	27.11	27.19
	elfa	15.69	15.58	15.85
	2∧-ΔΔCt	0.428292	0.347881	0.39685	0.391008	0.0405225
	fold change
72 hpf hypoxia	atoh1a	26.99	27.14	27.33
	elfa	15.24	15.75	15.69
	2∧-ΔΔCt	0.298679	0.383332	0.322343	0.334784	0.0436766	TTEST hypoxia to normoxia	0.177497
	fold change

## Sheet: atoh1a stats
time	oxygen	response
24hpf	normoxia	1.21
24hpf	normoxia	1.35
24hpf	normoxia	0.61
48hpf	normoxia	0.69
48hpf	normoxia	0.63
48hpf	normoxia	0.43
72hpf	normoxia	0.43
72hpf	normoxia	0.35
72hpf	normoxia	0.4
24hpf	Hypoxia	0.1
24hpf	Hypoxia	0.08
24hpf	Hypoxia	0.1
48hpf	Hypoxia	1.25
48hpf	Hypoxia	0.97
48hpf	Hypoxia	1.25
72hpf	Hypoxia	0.3
72hpf	Hypoxia	0.38
72hpf	Hypoxia	0.32
Two-way ANOVA
Summary
Response	response
Factor #1	time	Fixed
Factor #2	oxygen	Fixed
Descriptive Statistics
Factor	Group	Sample size	Mean	Variance	Standard Deviation
time	24hpf	6	0.575	0.34027	0.583327
time	48hpf	6	0.87	0.11648	0.341292
time	72hpf	6	0.363333	0.00242667	0.0492612
oxygen	Hypoxia	9	0.527778	0.240269	0.490173
oxygen	normoxia	9	0.677778	0.131194	0.362208
time x oxygen	24hpf x Hypoxia	3	0.0933333	0.000133333	0.011547
time x oxygen	24hpf x normoxia	3	1.05667	0.154533	0.393107
time x oxygen	48hpf x Hypoxia	3	1.15667	0.0261333	0.161658
time x oxygen	48hpf x normoxia	3	0.583333	0.0185333	0.136137
time x oxygen	72hpf x Hypoxia	3	0.333333	0.00173333	0.0416333
time x oxygen	72hpf x normoxia	3	0.393333	0.00163333	0.0404145
ANOVA
Source of Variation	SS	d.f.	MS	F	p-level	F crit	Omega Sqr.
Factor #1 (time)	0.777078	2	0.388539	11.5009	0.00162384	3.88529	0.228378
Factor #2 (oxygen)	0.10125	1	0.10125	2.99704	0.109021	4.74723	0.0217162
Factor #1 + #2 (time x oxygen)	1.78923	2	0.894617	26.481	3.97311e-05	3.88529	0.554171
Within Groups	0.4054	12	0.0337833
Total	3.07296	17	0.180762
Omega squared for combined effect	0.804265
Comparisons among groups (Factor 1 - time)
Scheffe contrasts among pairs of means
Group vs Group (Contrast)	Difference	95% Confidence Interval		Test Statistics	p-level
24hpf vs 48hpf	-0.295	-0.582983	-0.0070173	3.86396	0.0443084
24hpf vs 72hpf	0.211667	-0.076316	0.499649	1.98927	0.171283
48hpf vs 72hpf	0.506667	0.218684	0.794649	11.3981	0.00097683
Bonferroni Test for Differences Between Means
Alpha/N	0.0166667
Group vs Group (Contrast)	Difference	95% Confidence Interval		Test Statistics	p-level
24hpf vs 48hpf	-0.295	-0.580855	-0.00914474	2.77991	0.0420482
24hpf vs 72hpf	0.211667	-0.0741886	0.497522	1.99463	0.193752
48hpf vs 72hpf	0.506667	0.220811	0.792522	4.77454	0.000737609
Fisher LSD
Group vs Group (Contrast)	Difference	Test Statistics	p-level	Accepted?
24hpf vs 48hpf	-0.295	2.77991	0.0128363	accepted
24hpf vs 72hpf	0.211667	1.99463	0.0623722	rejected
48hpf vs 72hpf	0.506667	4.77454	0.000176085	accepted
Tukey HSD Test for Differences Between Means
Groups	Difference	Test Statistics	p-level	Accepted?
24hpf vs 48hpf	-0.295	3.93139	0.0409548	accepted
24hpf vs 72hpf	0.211667	2.82083	0.155984	rejected
48hpf vs 72hpf	0.506667	6.75222	0.00126379	accepted
Tukey B Test for Contrasts on Ordered Means
Groups	Difference	Test Statistics	Degrees of Freedom	Error DF	p-level	Accepted?
24hpf vs 48hpf	-0.295	3.93139	2	12	0.0288034	accepted
24hpf vs 72hpf	0.211667	2.82083	3	12	0.155984	rejected
48hpf vs 72hpf	0.506667	6.75222	2	12	0.000907436	accepted
Tukey-Kramer Test for Differences Between Means
Groups	Difference	Test Statistics	p-level	Accepted?
24hpf vs 48hpf	-0.295	3.93139	0.0409548	accepted
24hpf vs 72hpf	0.211667	2.82083	0.155984	rejected
48hpf vs 72hpf	0.506667	6.75222	0.00126379	accepted
Neuman-Keuls Test for Contrasts on Ordered Means
Groups	Difference	Test Statistics	Degrees of Freedom	Error DF	p-level	Accepted?
24hpf vs 48hpf	-0.295	3.93139	2	12	0.0166521	accepted
24hpf vs 72hpf	0.211667	2.82083	3	12	0.155984	rejected
48hpf vs 72hpf	0.506667	6.75222	2	12	0.000551087	accepted
Comparisons among groups of Factor 1 (time) within each Factor 2 (oxygen) level
Factor 1 (time) group '24hpf' comparisons
Scheffe contrasts among pairs of means
Group vs Group (Contrast)	Difference	95% Confidence Interval		Test Statistics	p-level
Hypoxia vs normoxia	-0.963333	-1.28148	-0.645191	41.2042	8.49019e-06
Bonferroni Test for Differences Between Means
Alpha/N	0.05
Group vs Group (Contrast)	Difference	95% Confidence Interval		Test Statistics	p-level
Hypoxia vs normoxia	-0.963333	-1.28148	-0.645191	6.41905	8.49019e-06
Fisher LSD
Group vs Group (Contrast)	Difference	Test Statistics	p-level	Accepted?
Hypoxia vs normoxia	-0.963333	6.41905	4.83278e-06	accepted
Tukey HSD Test for Differences Between Means
Groups	Difference	Test Statistics	p-level	Accepted?
Hypoxia vs normoxia	-0.963333	9.07791	0.000146718	accepted
Tukey B Test for Contrasts on Ordered Means
Groups	Difference	Test Statistics	Degrees of Freedom	Error DF	p-level	Accepted?
Hypoxia vs normoxia	-0.963333	9.07791	2	12	0.000146718	accepted
Tukey-Kramer Test for Differences Between Means
Groups	Difference	Test Statistics	p-level	Accepted?
Hypoxia vs normoxia	-0.963333	9.07791	0.000146718	accepted
Neuman-Keuls Test for Contrasts on Ordered Means
Groups	Difference	Test Statistics	Degrees of Freedom	Error DF	p-level	Accepted?
Hypoxia vs normoxia	-0.963333	9.07791	2	12	0.000146718	accepted
Factor 1 (time) group '48hpf' comparisons
Scheffe contrasts among pairs of means
Group vs Group (Contrast)	Difference	95% Confidence Interval		Test Statistics	p-level
Hypoxia vs normoxia	0.573333	0.255191	0.891476	14.595	0.00150669
Bonferroni Test for Differences Between Means
Alpha/N	0.05
Group vs Group (Contrast)	Difference	95% Confidence Interval		Test Statistics	p-level
Hypoxia vs normoxia	0.573333	0.255191	0.891476	3.82034	0.00150669
Fisher LSD
Group vs Group (Contrast)	Difference	Test Statistics	p-level	Accepted?
Hypoxia vs normoxia	0.573333	3.82034	0.00125329	accepted
Tukey HSD Test for Differences Between Means
Groups	Difference	Test Statistics	p-level	Accepted?
Hypoxia vs normoxia	0.573333	5.40277	0.00254804	accepted
Tukey B Test for Contrasts on Ordered Means
Groups	Difference	Test Statistics	Degrees of Freedom	Error DF	p-level	Accepted?
Hypoxia vs normoxia	0.573333	5.40277	2	12	0.00254804	accepted
Tukey-Kramer Test for Differences Between Means
Groups	Difference	Test Statistics	p-level	Accepted?
Hypoxia vs normoxia	0.573333	5.40277	0.00254804	accepted
Neuman-Keuls Test for Contrasts on Ordered Means
Groups	Difference	Test Statistics	Degrees of Freedom	Error DF	p-level	Accepted?
Hypoxia vs normoxia	0.573333	5.40277	2	12	0.00254804	accepted
Factor 1 (time) group '72hpf' comparisons
Scheffe contrasts among pairs of means
Group vs Group (Contrast)	Difference	95% Confidence Interval		Test Statistics	p-level
Hypoxia vs normoxia	-0.06	-0.378143	0.258143	0.159842	0.694589
Bonferroni Test for Differences Between Means
Alpha/N	0.05
Group vs Group (Contrast)	Difference	95% Confidence Interval		Test Statistics	p-level
Hypoxia vs normoxia	-0.06	-0.378143	0.258143	0.399803	0.694589
Fisher LSD
Group vs Group (Contrast)	Difference	Test Statistics	p-level	Accepted?
Hypoxia vs normoxia	-0.06	0.399803	0.694006	rejected
Tukey HSD Test for Differences Between Means
Groups	Difference	Test Statistics	p-level	Accepted?
Hypoxia vs normoxia	-0.06	0.565406	0.696234	rejected
Tukey B Test for Contrasts on Ordered Means
Groups	Difference	Test Statistics	Degrees of Freedom	Error DF	p-level	Accepted?
Hypoxia vs normoxia	-0.06	0.565406	2	12	0.696234	rejected
Tukey-Kramer Test for Differences Between Means
Groups	Difference	Test Statistics	p-level	Accepted?
Hypoxia vs normoxia	-0.06	0.565406	0.696234	rejected
Neuman-Keuls Test for Contrasts on Ordered Means
Groups	Difference	Test Statistics	Degrees of Freedom	Error DF	p-level	Accepted?
Hypoxia vs normoxia	-0.06	0.565406	2	12	0.696234	rejected
Comparisons among groups of Factor 2 (oxygen) within each Factor 1 (time) level
Factor 2 (oxygen) group 'Hypoxia' comparisons
Scheffe contrasts among pairs of means
Group vs Group (Contrast)	Difference	95% Confidence Interval		Test Statistics	p-level
24hpf vs 48hpf	-1.06333	-1.4706	-0.656064	25.1014	1.63565e-05
24hpf vs 72hpf	-0.24	-0.647269	0.167269	1.27874	0.307057
48hpf vs 72hpf	0.823333	0.416064	1.2306	15.0491	0.000259712
Bonferroni Test for Differences Between Means
Alpha/N	0.0166667
Group vs Group (Contrast)	Difference	95% Confidence Interval		Test Statistics	p-level
24hpf vs 48hpf	-1.06333	-1.46759	-0.659073	7.08539	1.11399e-05
24hpf vs 72hpf	-0.24	-0.64426	0.16426	1.59921	0.391862
48hpf vs 72hpf	0.823333	0.419073	1.22759	5.48618	0.000187969
Fisher LSD
Group vs Group (Contrast)	Difference	Test Statistics	p-level	Accepted?
24hpf vs 48hpf	-1.06333	7.08539	1.82908e-06	accepted
24hpf vs 72hpf	-0.24	1.59921	0.128193	rejected
48hpf vs 72hpf	0.823333	5.48618	4.01511e-05	accepted
Tukey HSD Test for Differences Between Means
Groups	Difference	Test Statistics	p-level	Accepted?
24hpf vs 48hpf	-1.06333	10.0203	0.00012159	accepted
24hpf vs 72hpf	-0.24	2.26163	0.283414	rejected
48hpf vs 72hpf	0.823333	7.75863	0.000440145	accepted
Tukey B Test for Contrasts on Ordered Means
Groups	Difference	Test Statistics	Degrees of Freedom	Error DF	p-level	Accepted?
24hpf vs 48hpf	-1.06333	10.0203	2	12	0.000126096	accepted
24hpf vs 72hpf	-0.24	2.26163	3	12	0.283414	rejected
48hpf vs 72hpf	0.823333	7.75863	2	12	0.000345006	accepted
Tukey-Kramer Test for Differences Between Means
Groups	Difference	Test Statistics	p-level	Accepted?
24hpf vs 48hpf	-1.06333	10.0203	0.00012159	accepted
24hpf vs 72hpf	-0.24	2.26163	0.283414	rejected
48hpf vs 72hpf	0.823333	7.75863	0.000440145	accepted
Neuman-Keuls Test for Contrasts on Ordered Means
Groups	Difference	Test Statistics	Degrees of Freedom	Error DF	p-level	Accepted?
24hpf vs 48hpf	-1.06333	10.0203	2	12	0.000130602	accepted
24hpf vs 72hpf	-0.24	2.26163	3	12	0.283414	rejected
48hpf vs 72hpf	0.823333	7.75863	2	12	0.000249868	accepted
Factor 2 (oxygen) group 'normoxia' comparisons
Scheffe contrasts among pairs of means
Group vs Group (Contrast)	Difference	95% Confidence Interval		Test Statistics	p-level
24hpf vs 48hpf	0.473333	0.0660643	0.880602	4.97385	0.022027
24hpf vs 72hpf	0.663333	0.256064	1.0706	9.76838	0.0019212
48hpf vs 72hpf	0.19	-0.217269	0.597269	0.801431	0.466995
Bonferroni Test for Differences Between Means
Alpha/N	0.0166667
Group vs Group (Contrast)	Difference	95% Confidence Interval		Test Statistics	p-level
24hpf vs 48hpf	0.473333	0.0690729	0.877594	3.154	0.0196577
24hpf vs 72hpf	0.663333	0.259073	1.06759	4.42004	0.00148975
48hpf vs 72hpf	0.19	-0.21426	0.59426	1.26604	0.674425
Fisher LSD
Group vs Group (Contrast)	Difference	Test Statistics	p-level	Accepted?
24hpf vs 48hpf	0.473333	3.154	0.00579303	accepted
24hpf vs 72hpf	0.663333	4.42004	0.000374724	accepted
48hpf vs 72hpf	0.19	1.26604	0.222573	rejected
Tukey HSD Test for Differences Between Means
Groups	Difference	Test Statistics	p-level	Accepted?
24hpf vs 48hpf	0.473333	4.46043	0.021109	accepted
24hpf vs 72hpf	0.663333	6.25088	0.00228056	accepted
48hpf vs 72hpf	0.19	1.79045	0.439677	rejected
Tukey B Test for Contrasts on Ordered Means
Groups	Difference	Test Statistics	Degrees of Freedom	Error DF	p-level	Accepted?
24hpf vs 48hpf	0.473333	4.46043	2	12	0.0146774	accepted
24hpf vs 72hpf	0.663333	6.25088	3	12	0.00228056	accepted
48hpf vs 72hpf	0.19	1.79045	2	12	0.334643	rejected
Tukey-Kramer Test for Differences Between Means
Groups	Difference	Test Statistics	p-level	Accepted?
24hpf vs 48hpf	0.473333	4.46043	0.021109	accepted
24hpf vs 72hpf	0.663333	6.25088	0.00228056	accepted
48hpf vs 72hpf	0.19	1.79045	0.439677	rejected
Neuman-Keuls Test for Contrasts on Ordered Means
Groups	Difference	Test Statistics	Degrees of Freedom	Error DF	p-level	Accepted?
24hpf vs 48hpf	0.473333	4.46043	2	12	0.00824586	accepted
24hpf vs 72hpf	0.663333	6.25088	3	12	0.00228056	accepted
48hpf vs 72hpf	0.19	1.79045	2	12	0.229609	rejected

## Sheet: arxa
	Position	Flag	Sample	Detector	Task	Ct
20151028_2	A1	Passed	24 hpf Normoxia	bonkowskylab arxa	Unknown	24.9217	24.9027
10/27 cDNA 1	A2	Passed	24 hpf Normoxia	bonkowskylab arxa	Unknown	24.8859
	A3	Passed	24 hpf Normoxia	bonkowskylab arxa	Unknown	24.9006
	A4	Passed	24 hpf Hypoxia	bonkowskylab arxa	Unknown	26.099	26.0139
	A5	Passed	24 hpf Hypoxia	bonkowskylab arxa	Unknown	26.0031
	A6	Passed	24 hpf Hypoxia	bonkowskylab arxa	Unknown	25.9396
	A7	Passed	48 hpf normoxia	bonkowskylab arxa	Unknown	23.1181	24.3167
	A8	Passed	48 hpf normoxia	bonkowskylab arxa	Unknown	24.3125
	A9	Passed	48 hpf normoxia	bonkowskylab arxa	Unknown	24.3208
	A10	Passed	48 hpf Hypoxia	bonkowskylab arxa	Unknown	23.1343	23.1432
	A11	Passed	48 hpf Hypoxia	bonkowskylab arxa	Unknown	23.17
	A12	Passed	48 hpf Hypoxia	bonkowskylab arxa	Unknown	23.1252
	B1	Passed	72 hpf normoxia	bonkowskylab arxa	Unknown	25.0828	25.2321
	B2	Passed	72 hpf normoxia	bonkowskylab arxa	Unknown	25.2594
	B3	Passed	72 hpf normoxia	bonkowskylab arxa	Unknown	25.3542
	B4	Passed	72 hpf Hypoxia	bonkowskylab arxa	Unknown	25.998	25.9778
	B5	Passed	72 hpf Hypoxia	bonkowskylab arxa	Unknown	25.9565
	B6	Passed	72 hpf Hypoxia	bonkowskylab arxa	Unknown	25.979
	G1	Passed	24 hpf Normoxia	bonkowskylab bactin	Unknown	16.9771	16.9116
	G2	Passed	24 hpf Normoxia	bonkowskylab bactin	Unknown	16.8625
	G3	Passed	24 hpf Normoxia	bonkowskylab bactin	Unknown	16.8953
	G4	Passed	24 hpf Hypoxia	bonkowskylab bactin	Unknown	18.609	18.6371
	G5	Passed	24 hpf Hypoxia	bonkowskylab bactin	Unknown	18.6768
	G6	Passed	24 hpf Hypoxia	bonkowskylab bactin	Unknown	18.6255
	G7	Passed	48 hpf normoxia	bonkowskylab bactin	Unknown	16.7878	16.8411
	G8	Passed	48 hpf normoxia	bonkowskylab bactin	Unknown	16.8487
	G9	Passed	48 hpf normoxia	bonkowskylab bactin	Unknown	16.887
	G10	Passed	48 hpf Hypoxia	bonkowskylab bactin	Unknown	17.4637	17.4654
	G11	Passed	48 hpf Hypoxia	bonkowskylab bactin	Unknown	17.4692
	G12	Passed	48 hpf Hypoxia	bonkowskylab bactin	Unknown	17.4633
	H1	Passed	72 hpf normoxia	bonkowskylab bactin	Unknown	16.8034	16.8356
	H2	Passed	72 hpf normoxia	bonkowskylab bactin	Unknown	16.8285
	H3	Passed	72 hpf normoxia	bonkowskylab bactin	Unknown	16.8749
	H4	Passed	72 hpf Hypoxia	bonkowskylab bactin	Unknown	16.6034	16.5813
	H5	Passed	72 hpf Hypoxia	bonkowskylab bactin	Unknown	16.5581
	H6	Passed	72 hpf Hypoxia	bonkowskylab bactin	Unknown	16.5825
20151028_4	A1	Passed	24 hpf Normoxia	bonkowskylab arxa	Unknown	24.653	24.6416
10/27 cDNA 2	A2	Passed	24 hpf Normoxia	bonkowskylab arxa	Unknown	24.6585
	A3	Passed	24 hpf Normoxia	bonkowskylab arxa	Unknown	24.6135
	A4	Passed	24 hpf Hypoxia	bonkowskylab arxa	Unknown	26.1434	26.0914
	A5	Passed	24 hpf Hypoxia	bonkowskylab arxa	Unknown	26.0162
	A6	Passed	24 hpf Hypoxia	bonkowskylab arxa	Unknown	26.1145
	A7	Passed	48 hpf Normoxia	bonkowskylab arxa	Unknown	24.7538	24.7232
	A8	Passed	48 hpf Normoxia	bonkowskylab arxa	Unknown	24.7352
	A9	Passed	48 hpf Normoxia	bonkowskylab arxa	Unknown	24.6804
	A10	Passed	48 hpf Hypoxia	bonkowskylab arxa	Unknown	23.4158	23.444
	A11	Passed	48 hpf Hypoxia	bonkowskylab arxa	Unknown	23.4663
	A12	Passed	48 hpf Hypoxia	bonkowskylab arxa	Unknown	23.4498
	B1	Passed	72 hpf Normoxia	bonkowskylab arxa	Unknown	24.9765	25.036
	B2	Passed	72 hpf Normoxia	bonkowskylab arxa	Unknown	25.0541
	B3	Passed	72 hpf Normoxia	bonkowskylab arxa	Unknown	25.0774
	B4	Passed	72 hpf Hypoxia	bonkowskylab arxa	Unknown	26.0123	25.918
	B5	Passed	72 hpf Hypoxia	bonkowskylab arxa	Unknown	25.9889
	B6	Passed	72 hpf Hypoxia	bonkowskylab arxa	Unknown	25.7527
	G1	Passed	24 hpf Normoxia	bonkowskylab bactin	Unknown	16.7738	16.7214
	G2	Passed	24 hpf Normoxia	bonkowskylab bactin	Unknown	16.6599
	G3	Passed	24 hpf Normoxia	bonkowskylab bactin	Unknown	16.7305
	G4	Passed	24 hpf Hypoxia	bonkowskylab bactin	Unknown	18.468	18.4921
	G5	Passed	24 hpf Hypoxia	bonkowskylab bactin	Unknown	18.4869
	G6	Passed	24 hpf Hypoxia	bonkowskylab bactin	Unknown	18.5215
	G7	Passed	48 hpf Normoxia	bonkowskylab bactin	Unknown	16.9509	16.8631
	G8	Passed	48 hpf Normoxia	bonkowskylab bactin	Unknown	16.9057
	G9	Passed	48 hpf Normoxia	bonkowskylab bactin	Unknown	16.7326
	G10	Passed	48 hpf Hypoxia	bonkowskylab bactin	Unknown	17.6517	17.672
	G11	Passed	48 hpf Hypoxia	bonkowskylab bactin	Unknown	17.6321
	G12	Passed	48 hpf Hypoxia	bonkowskylab bactin	Unknown	17.7323
	H1	Passed	72 hpf Normoxia	bonkowskylab bactin	Unknown	16.7623	16.7033
	H2	Passed	72 hpf Normoxia	bonkowskylab bactin	Unknown	16.6867
	H3	Passed	72 hpf Normoxia	bonkowskylab bactin	Unknown	16.661
	H4	Passed	72 hpf Hypoxia	bonkowskylab bactin	Unknown	16.7165	16.867
	H5	Passed	72 hpf Hypoxia	bonkowskylab bactin	Unknown	17.168
	H6	Passed	72 hpf Hypoxia	bonkowskylab bactin	Unknown	16.7165
20151013	D1	Passed	24 hpf normoxia	bonkowskylab arxa	Unknown	25.1071	25.1336
10/3 cDNA	D2	Passed	24 hpf normoxia	bonkowskylab arxa	Unknown	25.0971
	D3	Passed	24 hpf normoxia	bonkowskylab arxa	Unknown	25.1967
	D4	Passed	24 hpf hypoxia	bonkowskylab arxa	Unknown	25.835	25.7636
	D5	Passed	24 hpf hypoxia	bonkowskylab arxa	Unknown	25.6834
	D6	Passed	24 hpf hypoxia	bonkowskylab arxa	Unknown	25.7724
	D7	Passed	48 hpf Normoxia	bonkowskylab arxa	Unknown	24.3831	24.3598
	D8	Passed	48 hpf Normoxia	bonkowskylab arxa	Unknown	24.3509
	D9	Passed	48 hpf Normoxia	bonkowskylab arxa	Unknown	24.3452
	D10	Passed	48 hpf hypoxia	bonkowskylab arxa	Unknown	22.8323	22.8945
	D11	Passed	48 hpf hypoxia	bonkowskylab arxa	Unknown	23.011
	D12	Passed	48 hpf hypoxia	bonkowskylab arxa	Unknown	22.8401
	E1	Passed	72 hpf Normoxia	bonkowskylab arxa	Unknown	24.9567	25.0111	20151102 re-do	F1	Passed	72 hpf Normoxia 10/3 cDNA	bonkowskylab arxa	Unknown	25.303	25.2148
	E2	Passed	72 hpf Normoxia	bonkowskylab arxa	Unknown	25.0854			F2	Passed	72 hpf Normoxia 10/3 cDNA	bonkowskylab arxa	Unknown	25.1824
	E3	Passed	72 hpf Normoxia	bonkowskylab arxa	Unknown	24.9911			F3	Passed	72 hpf Normoxia 10/3 cDNA	bonkowskylab arxa	Unknown	25.159
	E4	Passed	72 hpf hypoxia	bonkowskylab arxa	Unknown	24.9046	24.9485		F4	Passed	72 hpf Hypoxia 10/3 cDNA	bonkowskylab arxa	Unknown	24.8813	24.8551
	E5	Passed	72 hpf hypoxia	bonkowskylab arxa	Unknown	24.9889			F5	Passed	72 hpf Hypoxia 10/3 cDNA	bonkowskylab arxa	Unknown	24.8009
	E6	Passed	72 hpf hypoxia	bonkowskylab arxa	Unknown	24.9519			F6	Passed	72 hpf Hypoxia 10/3 cDNA	bonkowskylab arxa	Unknown	24.8831
	G1	Passed	24 hpf normoxia	bonkowskylab bactin	Unknown	16.9931	17.0177
	G2	Passed	24 hpf normoxia	bonkowskylab bactin	Unknown	17.0254
	G3	Passed	24 hpf normoxia	bonkowskylab bactin	Unknown	17.0346
	G4	Passed	24 hpf hypoxia	bonkowskylab bactin	Unknown	18.2813	18.2878
	G5	Passed	24 hpf hypoxia	bonkowskylab bactin	Unknown	18.2681
	G6	Passed	24 hpf hypoxia	bonkowskylab bactin	Unknown	18.314
	G7	Passed	48 hpf Normoxia	bonkowskylab bactin	Unknown	16.3352	16.3904
	G8	Passed	48 hpf Normoxia	bonkowskylab bactin	Unknown	16.3913
	G9	Passed	48 hpf Normoxia	bonkowskylab bactin	Unknown	16.4446
	G10	Passed	48 hpf hypoxia	bonkowskylab bactin	Unknown	16.915	16.9206
	G11	Passed	48 hpf hypoxia	bonkowskylab bactin	Unknown	16.9498
	G12	Passed	48 hpf hypoxia	bonkowskylab bactin	Unknown	16.897
	H1	Passed	72 hpf Normoxia	bonkowskylab bactin	Unknown	16.7091	16.7577
	H2	Passed	72 hpf Normoxia	bonkowskylab bactin	Unknown	16.7962
	H3	Passed	72 hpf Normoxia	bonkowskylab bactin	Unknown	16.7677
	H4	Passed	72 hpf hypoxia	bonkowskylab bactin	Unknown	16.8306	16.8553
	H5	Passed	72 hpf hypoxia	bonkowskylab bactin	Unknown	16.8806
	H6	Passed	72 hpf hypoxia	bonkowskylab bactin	Unknown	16.8546

## Sheet: arxa bar graph
		20151028_2	20151028_4	20151013	average	STDEV
24 hpf Normoxia	arxa	24.9	24.64	25.13	24.89
	elfa	15.43	15.6	15.25	15.4267
	2∧-ΔΔCt	0.99539	1.34102	0.749154	1.02852	0.297322
	fold change
24 hpf Hypoxia	arxa	26.01	26.09	25.76
	elfa	15.38	15.2	15.09
	2∧-ΔΔCt	0.445449	0.371989	0.433269	0.416902	0.0393698	TTEST hypoxia to normoxia	0.0241835
	fold change
48 hpf Normoxia	arxa	24.32	24.72	24.36
	elfa	15.66	15.66	14.89
	2∧-ΔΔCt	1.74513	1.32256	0.99539	1.35436	0.37588
	fold change
48 hpf hypoxia	arxa	23.14	23.44	22.89
	elfa	15.75	16.12	15.04
	2∧-ΔΔCt	4.20858	4.41782	3.05958	3.89532	0.731299	TTEST hypoxia to normoxia	0.00587566
	fold change
72 hpf Normoxia	arxa	25.23	25.04	25.01
	elfa	15.69	15.58	15.85
	2∧-ΔΔCt	0.948246	1.00231	1.23399	1.06152	0.151794
	fold change
72 hpf hypoxia	arxa	25.98	25.92	24.95
	elfa	15.24	15.75	15.69
	2∧-ΔΔCt	0.412748	0.612734	1.15136	0.725613	0.382023	TTEST hypoxia to normoxia	0.229898
	fold change

## Sheet: arxa stats
time	oxygen	response
24hpf	normoxia	1
24hpf	normoxia	1.34
24hpf	normoxia	0.75
48hpf	normoxia	1.75
48hpf	normoxia	1.32
48hpf	normoxia	1
72hpf	normoxia	0.95
72hpf	normoxia	1
72hpf	normoxia	1.23
24hpf	Hypoxia	0.45
24hpf	Hypoxia	0.37
24hpf	Hypoxia	0.43
48hpf	Hypoxia	4.21
48hpf	Hypoxia	4.42
48hpf	Hypoxia	3.06
72hpf	Hypoxia	0.41
72hpf	Hypoxia	0.61
72hpf	Hypoxia	1.15
Two-way ANOVA
Summary
Response	response
Factor #1	time	Fixed
Factor #2	oxygen	Fixed
Descriptive Statistics
Factor	Group	Sample size	Mean	Variance	Standard Deviation
time	24hpf	6	0.723333	0.148627	0.385521
time	48hpf	6	2.62667	2.20655	1.48544
time	72hpf	6	0.891667	0.101537	0.318648
oxygen	Hypoxia	9	1.67889	2.95539	1.71912
oxygen	normoxia	9	1.14889	0.0873611	0.295569
time x oxygen	24hpf x Hypoxia	3	0.416667	0.00173333	0.0416333
time x oxygen	24hpf x normoxia	3	1.03	0.0877	0.296142
time x oxygen	48hpf x Hypoxia	3	3.89667	0.536033	0.732143
time x oxygen	48hpf x normoxia	3	1.35667	0.141633	0.376342
time x oxygen	72hpf x Hypoxia	3	0.723333	0.146533	0.382797
time x oxygen	72hpf x normoxia	3	1.06	0.0223	0.149332
ANOVA
Source of Variation	SS	d.f.	MS	F	p-level	F crit	Omega Sqr.
Factor #1 (time)	13.3225	2	6.66124	42.7033	3.49589e-06	3.88529	0.505026
Factor #2 (oxygen)	1.26405	1	1.26405	8.10346	0.0147138	4.74723	0.0430114
Factor #1 + #2 (time x oxygen)	9.14763	2	4.57382	29.3214	2.40258e-05	3.88529	0.342972
Within Groups	1.87187	12	0.155989
Total	25.606	17	1.50624
Omega squared for combined effect	0.89101
Comparisons among groups (Factor 1 - time)
Scheffe contrasts among pairs of means
Group vs Group (Contrast)	Difference	95% Confidence Interval		Test Statistics	p-level
24hpf vs 48hpf	-1.90333	-2.52215	-1.28452	34.8359	2.30485e-06
24hpf vs 72hpf	-0.168333	-0.78715	0.450483	0.272482	0.765176
48hpf vs 72hpf	1.735	1.11618	2.35382	28.9465	7.08823e-06
Bonferroni Test for Differences Between Means
Alpha/N	0.0166667
Group vs Group (Contrast)	Difference	95% Confidence Interval		Test Statistics	p-level
24hpf vs 48hpf	-1.90333	-2.51758	-1.28909	8.34697	1.52549e-06
24hpf vs 72hpf	-0.168333	-0.782579	0.445912	0.738217	1
48hpf vs 72hpf	1.735	1.12075	2.34925	7.60875	4.76365e-06
Fisher LSD
Group vs Group (Contrast)	Difference	Test Statistics	p-level	Accepted?
24hpf vs 48hpf	-1.90333	8.34697	2.03784e-07	accepted
24hpf vs 72hpf	-0.168333	0.738217	0.470452	rejected
48hpf vs 72hpf	1.735	7.60875	7.17475e-07	accepted
Tukey HSD Test for Differences Between Means
Groups	Difference	Test Statistics	p-level	Accepted?
24hpf vs 48hpf	-1.90333	11.8044	9.36752e-05	accepted
24hpf vs 72hpf	-0.168333	1.044	0.746209	rejected
48hpf vs 72hpf	1.735	10.7604	0.000100201	accepted
Tukey B Test for Contrasts on Ordered Means
Groups	Difference	Test Statistics	Degrees of Freedom	Error DF	p-level	Accepted?
24hpf vs 48hpf	-1.90333	11.8044	2	12	0.000108893	accepted
24hpf vs 72hpf	-0.168333	1.044	3	12	0.746209	rejected
48hpf vs 72hpf	1.735	10.7604	2	12	0.000113207	accepted
Tukey-Kramer Test for Differences Between Means
Groups	Difference	Test Statistics	p-level	Accepted?
24hpf vs 48hpf	-1.90333	11.8044	9.36752e-05	accepted
24hpf vs 72hpf	-0.168333	1.044	0.746209	rejected
48hpf vs 72hpf	1.735	10.7604	0.000100201	accepted
Neuman-Keuls Test for Contrasts on Ordered Means
Groups	Difference	Test Statistics	Degrees of Freedom	Error DF	p-level	Accepted?
24hpf vs 48hpf	-1.90333	11.8044	2	12	0.000124111	accepted
24hpf vs 72hpf	-0.168333	1.044	3	12	0.746209	rejected
48hpf vs 72hpf	1.735	10.7604	2	12	0.000126214	accepted
Comparisons among groups of Factor 1 (time) within each Factor 2 (oxygen) level
Factor 1 (time) group '24hpf' comparisons
Scheffe contrasts among pairs of means
Group vs Group (Contrast)	Difference	95% Confidence Interval		Test Statistics	p-level
Hypoxia vs normoxia	-0.613333	-1.29696	0.0702912	3.61735	0.0753401
Bonferroni Test for Differences Between Means
Alpha/N	0.05
Group vs Group (Contrast)	Difference	95% Confidence Interval		Test Statistics	p-level
Hypoxia vs normoxia	-0.613333	-1.29696	0.0702912	1.90193	0.0753401
Fisher LSD
Group vs Group (Contrast)	Difference	Test Statistics	p-level	Accepted?
Hypoxia vs normoxia	-0.613333	1.90193	0.0733068	rejected
Tukey HSD Test for Differences Between Means
Groups	Difference	Test Statistics	p-level	Accepted?
Hypoxia vs normoxia	-0.613333	2.68974	0.0815285	rejected
Tukey B Test for Contrasts on Ordered Means
Groups	Difference	Test Statistics	Degrees of Freedom	Error DF	p-level	Accepted?
Hypoxia vs normoxia	-0.613333	2.68974	2	12	0.0815285	rejected
Tukey-Kramer Test for Differences Between Means
Groups	Difference	Test Statistics	p-level	Accepted?
Hypoxia vs normoxia	-0.613333	2.68974	0.0815285	rejected
Neuman-Keuls Test for Contrasts on Ordered Means
Groups	Difference	Test Statistics	Degrees of Freedom	Error DF	p-level	Accepted?
Hypoxia vs normoxia	-0.613333	2.68974	2	12	0.0815285	rejected
Factor 1 (time) group '48hpf' comparisons
Scheffe contrasts among pairs of means
Group vs Group (Contrast)	Difference	95% Confidence Interval		Test Statistics	p-level
Hypoxia vs normoxia	2.54	1.85638	3.22362	62.039	6.78188e-07
Bonferroni Test for Differences Between Means
Alpha/N	0.05
Group vs Group (Contrast)	Difference	95% Confidence Interval		Test Statistics	p-level
Hypoxia vs normoxia	2.54	1.85638	3.22362	7.87649	6.78188e-07
Fisher LSD
Group vs Group (Contrast)	Difference	Test Statistics	p-level	Accepted?
Hypoxia vs normoxia	2.54	7.87649	3.05648e-07	accepted
Tukey HSD Test for Differences Between Means
Groups	Difference	Test Statistics	p-level	Accepted?
Hypoxia vs normoxia	2.54	11.139	0.000125123	accepted
Tukey B Test for Contrasts on Ordered Means
Groups	Difference	Test Statistics	Degrees of Freedom	Error DF	p-level	Accepted?
Hypoxia vs normoxia	2.54	11.139	2	12	0.000125123	accepted
Tukey-Kramer Test for Differences Between Means
Groups	Difference	Test Statistics	p-level	Accepted?
Hypoxia vs normoxia	2.54	11.139	0.000125123	accepted
Neuman-Keuls Test for Contrasts on Ordered Means
Groups	Difference	Test Statistics	Degrees of Freedom	Error DF	p-level	Accepted?
Hypoxia vs normoxia	2.54	11.139	2	12	0.000125123	accepted
Factor 1 (time) group '72hpf' comparisons
Scheffe contrasts among pairs of means
Group vs Group (Contrast)	Difference	95% Confidence Interval		Test Statistics	p-level
Hypoxia vs normoxia	-0.336667	-1.02029	0.346958	1.08993	0.312005
Bonferroni Test for Differences Between Means
Alpha/N	0.05
Group vs Group (Contrast)	Difference	95% Confidence Interval		Test Statistics	p-level
Hypoxia vs normoxia	-0.336667	-1.02029	0.346958	1.044	0.312005
Fisher LSD
Group vs Group (Contrast)	Difference	Test Statistics	p-level	Accepted?
Hypoxia vs normoxia	-0.336667	1.044	0.310306	rejected
Tukey HSD Test for Differences Between Means
Groups	Difference	Test Statistics	p-level	Accepted?
Hypoxia vs normoxia	-0.336667	1.47643	0.317153	rejected
Tukey B Test for Contrasts on Ordered Means
Groups	Difference	Test Statistics	Degrees of Freedom	Error DF	p-level	Accepted?
Hypoxia vs normoxia	-0.336667	1.47643	2	12	0.317153	rejected
Tukey-Kramer Test for Differences Between Means
Groups	Difference	Test Statistics	p-level	Accepted?
Hypoxia vs normoxia	-0.336667	1.47643	0.317153	rejected
Neuman-Keuls Test for Contrasts on Ordered Means
Groups	Difference	Test Statistics	Degrees of Freedom	Error DF	p-level	Accepted?
Hypoxia vs normoxia	-0.336667	1.47643	2	12	0.317153	rejected
Comparisons among groups of Factor 2 (oxygen) within each Factor 1 (time) level
Factor 2 (oxygen) group 'Hypoxia' comparisons
Scheffe contrasts among pairs of means
Group vs Group (Contrast)	Difference	95% Confidence Interval		Test Statistics	p-level
24hpf vs 48hpf	-3.48	-4.35514	-2.60486	58.2272	8.50883e-08
24hpf vs 72hpf	-0.306667	-1.18181	0.568472	0.452169	0.64464
48hpf vs 72hpf	3.17333	2.29819	4.04847	48.4171	2.86005e-07
Bonferroni Test for Differences Between Means
Alpha/N	0.0166667
Group vs Group (Contrast)	Difference	95% Confidence Interval		Test Statistics	p-level
24hpf vs 48hpf	-3.48	-4.34867	-2.61133	10.7914	5.45412e-08
24hpf vs 72hpf	-0.306667	-1.17534	0.562007	0.950967	1
48hpf vs 72hpf	3.17333	2.30466	4.04201	9.84044	1.8516e-07
Fisher LSD
Group vs Group (Contrast)	Difference	Test Statistics	p-level	Accepted?
24hpf vs 48hpf	-3.48	10.7914	5.01331e-09	accepted
24hpf vs 72hpf	-0.306667	0.950967	0.354947	rejected
48hpf vs 72hpf	3.17333	9.84044	1.95892e-08	accepted
Tukey HSD Test for Differences Between Means
Groups	Difference	Test Statistics	p-level	Accepted?
24hpf vs 48hpf	-3.48	15.2614	9.12974e-05	accepted
24hpf vs 72hpf	-0.306667	1.34487	0.620032	rejected
48hpf vs 72hpf	3.17333	13.9165	9.14181e-05	accepted
Tukey B Test for Contrasts on Ordered Means
Groups	Difference	Test Statistics	Degrees of Freedom	Error DF	p-level	Accepted?
24hpf vs 48hpf	-3.48	15.2614	2	12	0.000107339	accepted
24hpf vs 72hpf	-0.306667	1.34487	3	12	0.620032	rejected
48hpf vs 72hpf	3.17333	13.9165	2	12	0.000107417	accepted
Tukey-Kramer Test for Differences Between Means
Groups	Difference	Test Statistics	p-level	Accepted?
24hpf vs 48hpf	-3.48	15.2614	9.12974e-05	accepted
24hpf vs 72hpf	-0.306667	1.34487	0.620032	rejected
48hpf vs 72hpf	3.17333	13.9165	9.14181e-05	accepted
Neuman-Keuls Test for Contrasts on Ordered Means
Groups	Difference	Test Statistics	Degrees of Freedom	Error DF	p-level	Accepted?
24hpf vs 48hpf	-3.48	15.2614	2	12	0.00012338	accepted
24hpf vs 72hpf	-0.306667	1.34487	3	12	0.620032	rejected
48hpf vs 72hpf	3.17333	13.9165	2	12	0.000123415	accepted
Factor 2 (oxygen) group 'normoxia' comparisons
Scheffe contrasts among pairs of means
Group vs Group (Contrast)	Difference	95% Confidence Interval		Test Statistics	p-level
24hpf vs 48hpf	-0.326667	-1.20181	0.548472	0.513071	0.608789
24hpf vs 72hpf	-0.03	-0.905139	0.845139	0.00432723	0.995683
48hpf vs 72hpf	0.296667	-0.578472	1.17181	0.42316	0.662554
Bonferroni Test for Differences Between Means
Alpha/N	0.0166667
Group vs Group (Contrast)	Difference	95% Confidence Interval		Test Statistics	p-level
24hpf vs 48hpf	-0.326667	-1.19534	0.542007	1.01299	0.981386
24hpf vs 72hpf	-0.03	-0.898674	0.838674	0.0930294	1
48hpf vs 72hpf	0.296667	-0.572007	1.16534	0.919957	1
Fisher LSD
Group vs Group (Contrast)	Difference	Test Statistics	p-level	Accepted?
24hpf vs 48hpf	-0.326667	1.01299	0.325268	rejected
24hpf vs 72hpf	-0.03	0.0930294	0.926968	rejected
48hpf vs 72hpf	0.296667	0.919957	0.370466	rejected
Tukey HSD Test for Differences Between Means
Groups	Difference	Test Statistics	p-level	Accepted?
24hpf vs 48hpf	-0.326667	1.43258	0.583068	rejected
24hpf vs 72hpf	-0.03	0.131563	0.995327	rejected
48hpf vs 72hpf	0.296667	1.30102	0.638587	rejected
Tukey B Test for Contrasts on Ordered Means
Groups	Difference	Test Statistics	Degrees of Freedom	Error DF	p-level	Accepted?
24hpf vs 48hpf	-0.326667	1.43258	2	12	0.457109	rejected
24hpf vs 72hpf	-0.03	0.131563	3	12	0.995327	rejected
48hpf vs 72hpf	0.296667	1.30102	2	12	0.507092	rejected
Tukey-Kramer Test for Differences Between Means
Groups	Difference	Test Statistics	p-level	Accepted?
24hpf vs 48hpf	-0.326667	1.43258	0.583068	rejected
24hpf vs 72hpf	-0.03	0.131563	0.995327	rejected
48hpf vs 72hpf	0.296667	1.30102	0.638587	rejected
Neuman-Keuls Test for Contrasts on Ordered Means
Groups	Difference	Test Statistics	Degrees of Freedom	Error DF	p-level	Accepted?
24hpf vs 48hpf	-0.326667	1.43258	2	12	0.33115	rejected
24hpf vs 72hpf	-0.03	0.131563	3	12	0.995327	rejected
48hpf vs 72hpf	0.296667	1.30102	2	12	0.375597	rejected

## Sheet: col5A3a F2R2
	Position	Flag	Sample	Detector	Task	Ct
10/3 cDNA	A1	Flagged	24 hpf Normoxia 10/3 cDNA	bonkowskylab col5A3a 2	Unknown	Undetermined
	A2	Passed	24 hpf Normoxia 10/3 cDNA	bonkowskylab col5A3a 2	Unknown	28.997	29.0671
	A3	Passed	24 hpf Normoxia 10/3 cDNA	bonkowskylab col5A3a 2	Unknown	29.1372
	A4	Passed	24 hpf Hypoxia 10/3 cDNA	bonkowskylab col5A3a 2	Unknown	28.135	28.0875
	A5	Passed	24 hpf Hypoxia 10/3 cDNA	bonkowskylab col5A3a 2	Unknown	28.0649
	A6	Passed	24 hpf Hypoxia 10/3 cDNA	bonkowskylab col5A3a 2	Unknown	28.0626
	A7	Passed	48 hpf Normoxia 10/3 cDNA	bonkowskylab col5A3a 2	Unknown	30.3517	30.4628
	A8	Passed	48 hpf Normoxia 10/3 cDNA	bonkowskylab col5A3a 2	Unknown	30.5225
	A9	Passed	48 hpf Normoxia 10/3 cDNA	bonkowskylab col5A3a 2	Unknown	30.5144
	A10	Passed	48 hpf Hypoxia 10/3 cDNA	bonkowskylab col5A3a 2	Unknown	29.9771	29.7198
	A11	Passed	48 hpf Hypoxia 10/3 cDNA	bonkowskylab col5A3a 2	Unknown	29.4904
	A12	Passed	48 hpf Hypoxia 10/3 cDNA	bonkowskylab col5A3a 2	Unknown	29.6921
	B1	Flagged	72 hpf Normoxia 10/3 cDNA	bonkowskylab col5A3a 2	Unknown	32.4174	31.9579
	B2	Passed	72 hpf Normoxia 10/3 cDNA	bonkowskylab col5A3a 2	Unknown	31.81
	B3	Passed	72 hpf Normoxia 10/3 cDNA	bonkowskylab col5A3a 2	Unknown	31.6464
	B4	Passed	72 hpf Hypoxia 10/3 cDNA	bonkowskylab col5A3a 2	Unknown	32.3137	32.2854
	B5	Passed	72 hpf Hypoxia 10/3 cDNA	bonkowskylab col5A3a 2	Unknown	32.3025
	B6	Passed	72 hpf Hypoxia 10/3 cDNA	bonkowskylab col5A3a 2	Unknown	32.24
10/27 cDNA 1	B7	Passed	24 hpf Normoxia 10/27 cDNA 1	bonkowskylab col5A3a 2	Unknown	27.7497	27.7626
	B8	Passed	24 hpf Normoxia 10/27 cDNA 1	bonkowskylab col5A3a 2	Unknown	27.6804
	B9	Passed	24 hpf Normoxia 10/27 cDNA 1	bonkowskylab col5A3a 2	Unknown	27.8575
	B10	Passed	24 hpf Hypoxia 10/27 cDNA 1	bonkowskylab col5A3a 2	Unknown	27.6014	27.5831
	B11	Passed	24 hpf Hypoxia 10/27 cDNA 1	bonkowskylab col5A3a 2	Unknown	27.6969
	B12	Passed	24 hpf Hypoxia 10/27 cDNA 1	bonkowskylab col5A3a 2	Unknown	27.4511
10/27 cDNA 2	C1	Passed	24 hpf Normoxia 10/27 cDNA 2	bonkowskylab col5A3a 2	Unknown	27.9332	27.9947
	C2	Passed	24 hpf Normoxia 10/27 cDNA 2	bonkowskylab col5A3a 2	Unknown	28.0743
	C3	Passed	24 hpf Normoxia 10/27 cDNA 2	bonkowskylab col5A3a 2	Unknown	27.9767
	C4	Passed	24 hpf Hypoxia 10/27 cDNA 2	bonkowskylab col5A3a 2	Unknown	27.95	28.0307
	C5	Passed	24 hpf Hypoxia 10/27 cDNA 2	bonkowskylab col5A3a 2	Unknown	28.0325
	C6	Passed	24 hpf Hypoxia 10/27 cDNA 2	bonkowskylab col5A3a 2	Unknown	28.1097
10/27 cDNA 3	C7	Passed	24 hpf Normoxia 10/27 cDNA 3	bonkowskylab col5A3a 2	Unknown	27.3716	27.4988
	C8	Passed	24 hpf Normoxia 10/27 cDNA 3	bonkowskylab col5A3a 2	Unknown	27.5397
	C9	Passed	24 hpf Normoxia 10/27 cDNA 3	bonkowskylab col5A3a 2	Unknown	27.585
	C10	Passed	24 hpf Hypoxia 10/27 cDNA 3	bonkowskylab col5A3a 2	Unknown	27.9374	27.7517
	C11	Passed	24 hpf Hypoxia 10/27 cDNA 3	bonkowskylab col5A3a 2	Unknown	27.7886
	C12	Passed	24 hpf Hypoxia 10/27 cDNA 3	bonkowskylab col5A3a 2	Unknown	27.5292
10/27 cDNA 1	D1	Passed	48 hpf normoxia 10/27 cDNA 1	bonkowskylab col5A3a 2	Unknown	30.6738	30.7726
	D2	Passed	48 hpf normoxia 10/27 cDNA 1	bonkowskylab col5A3a 2	Unknown	30.7809
	D3	Passed	48 hpf normoxia 10/27 cDNA 1	bonkowskylab col5A3a 2	Unknown	30.8631
	D4	Passed	48 hpf hypoxia 10/27 cDNA 1	bonkowskylab col5A3a 2	Unknown	30.7001	30.5837
	D5	Passed	48 hpf hypoxia 10/27 cDNA 1	bonkowskylab col5A3a 2	Unknown	30.6017
	D6	Passed	48 hpf hypoxia 10/27 cDNA 1	bonkowskylab col5A3a 2	Unknown	30.4494
10/27 cDNA 2	D7	Passed	48 hpf normoxia 10/27 cDNA 2	bonkowskylab col5A3a 2	Unknown	30.5531	30.8022
	D8	Passed	48 hpf normoxia 10/27 cDNA 2	bonkowskylab col5A3a 2	Unknown	30.9634
	D9	Passed	48 hpf normoxia 10/27 cDNA 2	bonkowskylab col5A3a 2	Unknown	30.8901
	D10	Passed	48 hpf hypoxia 10/27 cDNA 2	bonkowskylab col5A3a 2	Unknown	30.6488	30.7221
	D11	Passed	48 hpf hypoxia 10/27 cDNA 2	bonkowskylab col5A3a 2	Unknown	30.5887
	D12	Passed	48 hpf hypoxia 10/27 cDNA 2	bonkowskylab col5A3a 2	Unknown	30.9287
10/27 cDNA 3	E1	Passed	48 hpf normoxia 10/27 cDNA 3	bonkowskylab col5A3a 2	Unknown	31.339	31.6542
	E2	Passed	48 hpf normoxia 10/27 cDNA 3	bonkowskylab col5A3a 2	Unknown	31.9247
	E3	Passed	48 hpf normoxia 10/27 cDNA 3	bonkowskylab col5A3a 2	Unknown	31.6989
	E4	Passed	48 hpf hypoxia 10/27 cDNA 3	bonkowskylab col5A3a 2	Unknown	30.7536	30.4937
	E5	Passed	48 hpf hypoxia 10/27 cDNA 3	bonkowskylab col5A3a 2	Unknown	30.4305
	E6	Passed	48 hpf hypoxia 10/27 cDNA 3	bonkowskylab col5A3a 2	Unknown	30.2969
10/27 cDNA 1	E7	Passed	72 hpf Normoxia 10/27 cDNA 1	bonkowskylab col5A3a 2	Unknown	31.5272	31.5643
	E8	Passed	72 hpf Normoxia 10/27 cDNA 1	bonkowskylab col5A3a 2	Unknown	31.5364
	E9	Passed	72 hpf Normoxia 10/27 cDNA 1	bonkowskylab col5A3a 2	Unknown	31.6293
	E10	Passed	72 hpf hypoxia 10/27 cDNA 1	bonkowskylab col5A3a 2	Unknown	32.4275	32.6849
	E11	Passed	72 hpf hypoxia 10/27 cDNA 1	bonkowskylab col5A3a 2	Unknown	32.706
	E12	Passed	72 hpf hypoxia 10/27 cDNA 1	bonkowskylab col5A3a 2	Unknown	32.9211
10/27 cDNA 2	F1	Passed	72 hpf Normoxia 10/27 cDNA 2	bonkowskylab col5A3a 2	Unknown	32.058	31.9354
	F2	Passed	72 hpf Normoxia 10/27 cDNA 2	bonkowskylab col5A3a 2	Unknown	31.923
	F3	Passed	72 hpf Normoxia 10/27 cDNA 2	bonkowskylab col5A3a 2	Unknown	31.8252
	F4	Passed	72 hpf hypoxia 10/27 cDNA 2	bonkowskylab col5A3a 2	Unknown	32.6642	32.437
	F5	Passed	72 hpf hypoxia 10/27 cDNA 2	bonkowskylab col5A3a 2	Unknown	32.3067
	F6	Passed	72 hpf hypoxia 10/27 cDNA 2	bonkowskylab col5A3a 2	Unknown	32.3402
10/27 cDNA 3	F7	Passed	72 hpf Normoxia 10/27 cDNA 3	bonkowskylab col5A3a 2	Unknown	32.4257	32.9542
	F8	Passed	72 hpf Normoxia 10/27 cDNA 3	bonkowskylab col5A3a 2	Unknown	33.6329
	F9	Passed	72 hpf Normoxia 10/27 cDNA 3	bonkowskylab col5A3a 2	Unknown	32.8039
	F10	Passed	72 hpf hypoxia 10/27 cDNA 3	bonkowskylab col5A3a 2	Unknown	32.6696	33.0406
	F11	Passed	72 hpf hypoxia 10/27 cDNA 3	bonkowskylab col5A3a 2	Unknown	33.1561
	F12	Passed	72 hpf hypoxia 10/27 cDNA 3	bonkowskylab col5A3a 2	Unknown	33.2962

## Sheet: col5A bar graph
experiment: 20151103		10/27 cDNA 1	10/27 cDNA 2	10/27 cDNA 3	average	STDEV
24 hpf Normoxia	zic2b	27.76	27.99	27.5	27.75
	elfa	15.43	15.6	15.25	15.4267
	2∧-ΔΔCt	0.99539	0.954842	1.05214	1.00079	0.0488761
	fold change
24 hpf Hypoxia	zic2b	27.58	28.03	27.75
	elfa	15.38	15.2	15.09
	2∧-ΔΔCt	1.08925	0.703847	0.791869	0.861655	0.201956	TTEST hypoxia to normoxia	0.310638
	fold change
48 hpf Normoxia	zic2b	30.77	30.8	31.65
	elfa	15.66	15.66	14.89
	2∧-ΔΔCt	0.14492	0.141938	0.0461775	0.111012	0.0561681
	fold change
48 hpf hypoxia	zic2b	30.58	30.72	30.49
	elfa	15.75	16.12	15.04
	2∧-ΔΔCt	0.175962	0.206374	0.114493	0.16561	0.046807	TTEST hypoxia to normoxia	0.265513
	fold change
72 hpf Normoxia	zic2b	31.56	31.93	32.95
	elfa	15.69	15.58	15.85
	2∧-ΔΔCt	0.085575	0.0613554	0.0364821	0.0611375	0.0245472
	fold change
72 hpf hypoxia	zic2b	32.68	32.43	33.04
	elfa	15.24	15.75	15.69
	2∧-ΔΔCt	0.0288224	0.0488104	0.0306777	0.0361035	0.0110436	TTEST hypoxia to normoxia	0.182495
	fold change

## Sheet: col5A stats
time	oxygen	response
24hpf	normoxia	1
24hpf	normoxia	0.95
24hpf	normoxia	1.05
48hpf	normoxia	0.14
48hpf	normoxia	0.14
48hpf	normoxia	0.05
72hpf	normoxia	0.09
72hpf	normoxia	0.06
72hpf	normoxia	0.04
24hpf	hypoxia	1.09
24hpf	hypoxia	0.7
24hpf	hypoxia	0.79
48hpf	hypoxia	0.18
48hpf	hypoxia	0.21
48hpf	hypoxia	0.11
72hpf	hypoxia	0.03
72hpf	hypoxia	0.05
72hpf	hypoxia	0.03
Two-way ANOVA
Summary
Response	response
Factor #1	time	Fixed
Factor #2	oxygen	Fixed
Descriptive Statistics
Factor	Group	Sample size	Mean	Variance	Standard Deviation
time	24hpf	6	0.93	0.02356	0.153493
time	48hpf	6	0.138333	0.00309667	0.0556477
time	72hpf	6	0.05	0.00052	0.0228035
oxygen	hypoxia	9	0.354444	0.158053	0.397559
oxygen	normoxia	9	0.391111	0.210411	0.458706
time x oxygen	24hpf x hypoxia	3	0.86	0.0417	0.204206
time x oxygen	24hpf x normoxia	3	1	0.0025	0.05
time x oxygen	48hpf x hypoxia	3	0.166667	0.00263333	0.051316
time x oxygen	48hpf x normoxia	3	0.11	0.0027	0.0519615
time x oxygen	72hpf x hypoxia	3	0.0366667	0.000133333	0.011547
time x oxygen	72hpf x normoxia	3	0.0633333	0.000633333	0.0251661
ANOVA
Source of Variation	SS	d.f.	MS	F	p-level	F crit	Omega Sqr.
Factor #1 (time)	2.81788	2	1.40894	168.064	1.67745e-09	3.88529	0.945636
Factor #2 (oxygen)	0.00605	1	0.00605	0.72167	0.412224	4.74723	0
Factor #1 + #2 (time x oxygen)	0.0292333	2	0.0146167	1.74354	0.216407	3.88529	0.00420866
Within Groups	0.1006	12	0.00838333
Total	2.95376	17	0.173751
Omega squared for combined effect	0.949057
Comparisons among groups (Factor 1 - time)
Scheffe contrasts among pairs of means
Group vs Group (Contrast)	Difference	95% Confidence Interval		Test Statistics	p-level
24hpf vs 48hpf	0.791667	0.648209	0.935124	112.14	9.52567e-10
24hpf vs 72hpf	0.88	0.736542	1.02346	138.561	2.13285e-10
48hpf vs 72hpf	0.0883333	-0.0551243	0.231791	1.39612	0.277942
Bonferroni Test for Differences Between Means
Alpha/N	0.0166667
Group vs Group (Contrast)	Difference	95% Confidence Interval		Test Statistics	p-level
24hpf vs 48hpf	0.791667	0.649269	0.934064	14.976	5.9572e-10
24hpf vs 72hpf	0.88	0.737602	1.0224	16.647	1.32683e-10
48hpf vs 72hpf	0.0883333	-0.0540645	0.230731	1.671	0.346345
Fisher LSD
Group vs Group (Contrast)	Difference	Test Statistics	p-level	Accepted?
24hpf vs 48hpf	0.791667	14.976	3.17596e-11	accepted
24hpf vs 72hpf	0.88	16.647	5.86421e-12	accepted
48hpf vs 72hpf	0.0883333	1.671	0.113027	rejected
Tukey HSD Test for Differences Between Means
Groups	Difference	Test Statistics	p-level	Accepted?
24hpf vs 48hpf	0.791667	21.1792	9.12774e-05	accepted
24hpf vs 72hpf	0.88	23.5424	9.12774e-05	accepted
48hpf vs 72hpf	0.0883333	2.36315	0.255655	rejected
Tukey B Test for Contrasts on Ordered Means
Groups	Difference	Test Statistics	Degrees of Freedom	Error DF	p-level	Accepted?
24hpf vs 48hpf	0.791667	21.1792	2	12	0.000107326	accepted
24hpf vs 72hpf	0.88	23.5424	3	12	9.12774e-05	accepted
48hpf vs 72hpf	0.0883333	2.36315	2	12	0.188157	rejected
Tukey-Kramer Test for Differences Between Means
Groups	Difference	Test Statistics	p-level	Accepted?
24hpf vs 48hpf	0.791667	21.1792	9.12774e-05	accepted
24hpf vs 72hpf	0.88	23.5424	9.12774e-05	accepted
48hpf vs 72hpf	0.0883333	2.36315	0.255655	rejected
Neuman-Keuls Test for Contrasts on Ordered Means
Groups	Difference	Test Statistics	Degrees of Freedom	Error DF	p-level	Accepted?
24hpf vs 48hpf	0.791667	21.1792	2	12	0.000123374	accepted
24hpf vs 72hpf	0.88	23.5424	3	12	9.12774e-05	accepted
48hpf vs 72hpf	0.0883333	2.36315	2	12	0.120659	rejected
Comparisons among groups of Factor 1 (time) within each Factor 2 (oxygen) level
Factor 1 (time) group '24hpf' comparisons
Scheffe contrasts among pairs of means
Group vs Group (Contrast)	Difference	95% Confidence Interval		Test Statistics	p-level
hypoxia vs normoxia	-0.14	-0.298482	0.0184817	3.50696	0.0795019
Bonferroni Test for Differences Between Means
Alpha/N	0.05
Group vs Group (Contrast)	Difference	95% Confidence Interval		Test Statistics	p-level
hypoxia vs normoxia	-0.14	-0.298482	0.0184817	1.87269	0.0795019
Fisher LSD
Group vs Group (Contrast)	Difference	Test Statistics	p-level	Accepted?
hypoxia vs normoxia	-0.14	1.87269	0.0774475	rejected
Tukey HSD Test for Differences Between Means
Groups	Difference	Test Statistics	p-level	Accepted?
hypoxia vs normoxia	-0.14	2.64838	0.0857542	rejected
Tukey B Test for Contrasts on Ordered Means
Groups	Difference	Test Statistics	Degrees of Freedom	Error DF	p-level	Accepted?
hypoxia vs normoxia	-0.14	2.64838	2	12	0.0857542	rejected
Tukey-Kramer Test for Differences Between Means
Groups	Difference	Test Statistics	p-level	Accepted?
hypoxia vs normoxia	-0.14	2.64838	0.0857542	rejected
Neuman-Keuls Test for Contrasts on Ordered Means
Groups	Difference	Test Statistics	Degrees of Freedom	Error DF	p-level	Accepted?
hypoxia vs normoxia	-0.14	2.64838	2	12	0.0857542	rejected
Factor 1 (time) group '48hpf' comparisons
Scheffe contrasts among pairs of means
Group vs Group (Contrast)	Difference	95% Confidence Interval		Test Statistics	p-level
hypoxia vs normoxia	0.0566667	-0.101815	0.215148	0.574553	0.459475
Bonferroni Test for Differences Between Means
Alpha/N	0.05
Group vs Group (Contrast)	Difference	95% Confidence Interval		Test Statistics	p-level
hypoxia vs normoxia	0.0566667	-0.101815	0.215148	0.757993	0.459475
Fisher LSD
Group vs Group (Contrast)	Difference	Test Statistics	p-level	Accepted?
hypoxia vs normoxia	0.0566667	0.757993	0.458265	rejected
Tukey HSD Test for Differences Between Means
Groups	Difference	Test Statistics	p-level	Accepted?
hypoxia vs normoxia	0.0566667	1.07196	0.462971	rejected
Tukey B Test for Contrasts on Ordered Means
Groups	Difference	Test Statistics	Degrees of Freedom	Error DF	p-level	Accepted?
hypoxia vs normoxia	0.0566667	1.07196	2	12	0.462971	rejected
Tukey-Kramer Test for Differences Between Means
Groups	Difference	Test Statistics	p-level	Accepted?
hypoxia vs normoxia	0.0566667	1.07196	0.462971	rejected
Neuman-Keuls Test for Contrasts on Ordered Means
Groups	Difference	Test Statistics	Degrees of Freedom	Error DF	p-level	Accepted?
hypoxia vs normoxia	0.0566667	1.07196	2	12	0.462971	rejected
Factor 1 (time) group '72hpf' comparisons
Scheffe contrasts among pairs of means
Group vs Group (Contrast)	Difference	95% Confidence Interval		Test Statistics	p-level
hypoxia vs normoxia	-0.0266667	-0.185148	0.131815	0.127237	0.725975
Bonferroni Test for Differences Between Means
Alpha/N	0.05
Group vs Group (Contrast)	Difference	95% Confidence Interval		Test Statistics	p-level
hypoxia vs normoxia	-0.0266667	-0.185148	0.131815	0.356702	0.725975
Fisher LSD
Group vs Group (Contrast)	Difference	Test Statistics	p-level	Accepted?
hypoxia vs normoxia	-0.0266667	0.356702	0.725462	rejected
Tukey HSD Test for Differences Between Means
Groups	Difference	Test Statistics	p-level	Accepted?
hypoxia vs normoxia	-0.0266667	0.504453	0.727412	rejected
Tukey B Test for Contrasts on Ordered Means
Groups	Difference	Test Statistics	Degrees of Freedom	Error DF	p-level	Accepted?
hypoxia vs normoxia	-0.0266667	0.504453	2	12	0.727412	rejected
Tukey-Kramer Test for Differences Between Means
Groups	Difference	Test Statistics	p-level	Accepted?
hypoxia vs normoxia	-0.0266667	0.504453	0.727412	rejected
Neuman-Keuls Test for Contrasts on Ordered Means
Groups	Difference	Test Statistics	Degrees of Freedom	Error DF	p-level	Accepted?
hypoxia vs normoxia	-0.0266667	0.504453	2	12	0.727412	rejected
Comparisons among groups of Factor 2 (oxygen) within each Factor 1 (time) level
Factor 2 (oxygen) group 'hypoxia' comparisons
Scheffe contrasts among pairs of means
Group vs Group (Contrast)	Difference	95% Confidence Interval		Test Statistics	p-level
24hpf vs 48hpf	0.693333	0.490454	0.896213	43.006	6.13606e-07
24hpf vs 72hpf	0.823333	0.620454	1.02621	60.6451	6.48931e-08
48hpf vs 72hpf	0.13	-0.0728797	0.33288	1.51193	0.252247
Bonferroni Test for Differences Between Means
Alpha/N	0.0166667
Group vs Group (Contrast)	Difference	95% Confidence Interval		Test Statistics	p-level
24hpf vs 48hpf	0.693333	0.491952	0.894714	9.27426	4.00147e-07
24hpf vs 72hpf	0.823333	0.621952	1.02471	11.0132	4.15136e-08
48hpf vs 72hpf	0.13	-0.0713809	0.331381	1.73892	0.30757
Fisher LSD
Group vs Group (Contrast)	Difference	Test Statistics	p-level	Accepted?
24hpf vs 48hpf	0.693333	9.27426	4.61691e-08	accepted
24hpf vs 72hpf	0.823333	11.0132	3.69615e-09	accepted
48hpf vs 72hpf	0.13	1.73892	0.100123	rejected
Tukey HSD Test for Differences Between Means
Groups	Difference	Test Statistics	p-level	Accepted?
24hpf vs 48hpf	0.693333	13.1158	9.17029e-05	accepted
24hpf vs 72hpf	0.823333	15.575	9.12898e-05	accepted
48hpf vs 72hpf	0.13	2.45921	0.231338	rejected
Tukey B Test for Contrasts on Ordered Means
Groups	Difference	Test Statistics	Degrees of Freedom	Error DF	p-level	Accepted?
24hpf vs 48hpf	0.693333	13.1158	2	12	0.000107602	accepted
24hpf vs 72hpf	0.823333	15.575	3	12	9.12898e-05	accepted
48hpf vs 72hpf	0.13	2.45921	2	12	0.169519	rejected
Tukey-Kramer Test for Differences Between Means
Groups	Difference	Test Statistics	p-level	Accepted?
24hpf vs 48hpf	0.693333	13.1158	9.17029e-05	accepted
24hpf vs 72hpf	0.823333	15.575	9.12898e-05	accepted
48hpf vs 72hpf	0.13	2.45921	0.231338	rejected
Neuman-Keuls Test for Contrasts on Ordered Means
Groups	Difference	Test Statistics	Degrees of Freedom	Error DF	p-level	Accepted?
24hpf vs 48hpf	0.693333	13.1158	2	12	0.000123501	accepted
24hpf vs 72hpf	0.823333	15.575	3	12	9.12898e-05	accepted
48hpf vs 72hpf	0.13	2.45921	2	12	0.107699	rejected
Factor 2 (oxygen) group 'normoxia' comparisons
Scheffe contrasts among pairs of means
Group vs Group (Contrast)	Difference	95% Confidence Interval		Test Statistics	p-level
24hpf vs 48hpf	0.89	0.68712	1.09288	70.8638	2.27558e-08
24hpf vs 72hpf	0.936667	0.733787	1.13955	78.4901	1.13396e-08
48hpf vs 72hpf	0.0466667	-0.156213	0.249546	0.194831	0.825024
Bonferroni Test for Differences Between Means
Alpha/N	0.0166667
Group vs Group (Contrast)	Difference	95% Confidence Interval		Test Statistics	p-level
24hpf vs 48hpf	0.89	0.688619	1.09138	11.9049	1.44562e-08
24hpf vs 72hpf	0.936667	0.735286	1.13805	12.5292	7.1744e-09
48hpf vs 72hpf	0.0466667	-0.154714	0.248048	0.624229	1
Fisher LSD
Group vs Group (Contrast)	Difference	Test Statistics	p-level	Accepted?
24hpf vs 48hpf	0.89	11.9049	1.13631e-09	accepted
24hpf vs 72hpf	0.936667	12.5292	5.18542e-10	accepted
48hpf vs 72hpf	0.0466667	0.624229	0.540764	rejected
Tukey HSD Test for Differences Between Means
Groups	Difference	Test Statistics	p-level	Accepted?
24hpf vs 48hpf	0.89	16.8361	9.12791e-05	accepted
24hpf vs 72hpf	0.936667	17.7189	9.12778e-05	accepted
48hpf vs 72hpf	0.0466667	0.882793	0.809905	rejected
Tukey B Test for Contrasts on Ordered Means
Groups	Difference	Test Statistics	Degrees of Freedom	Error DF	p-level	Accepted?
24hpf vs 48hpf	0.89	16.8361	2	12	0.000107327	accepted
24hpf vs 72hpf	0.936667	17.7189	3	12	9.12778e-05	accepted
48hpf vs 72hpf	0.0466667	0.882793	2	12	0.676977	rejected
Tukey-Kramer Test for Differences Between Means
Groups	Difference	Test Statistics	p-level	Accepted?
24hpf vs 48hpf	0.89	16.8361	9.12791e-05	accepted
24hpf vs 72hpf	0.936667	17.7189	9.12778e-05	accepted
48hpf vs 72hpf	0.0466667	0.882793	0.809905	rejected
Neuman-Keuls Test for Contrasts on Ordered Means
Groups	Difference	Test Statistics	Degrees of Freedom	Error DF	p-level	Accepted?
24hpf vs 48hpf	0.89	16.8361	2	12	0.000123374	accepted
24hpf vs 72hpf	0.936667	17.7189	3	12	9.12778e-05	accepted
48hpf vs 72hpf	0.0466667	0.882793	2	12	0.544048	rejected

## Sheet: htr3a
	Position	Flag	Sample	Detector	Task	Ct
20151028_2	D1	Passed	24 hpf Normoxia	bonkowskylab htr3a	Unknown	29.764	29.6929
10/27 cDNA 1	D2	Passed	24 hpf Normoxia	bonkowskylab htr3a	Unknown	29.7064
	D3	Passed	24 hpf Normoxia	bonkowskylab htr3a	Unknown	29.6082
	D4	Passed	24 hpf Hypoxia	bonkowskylab htr3a	Unknown	25.895	25.8284
	D5	Passed	24 hpf Hypoxia	bonkowskylab htr3a	Unknown	25.7652
	D6	Passed	24 hpf Hypoxia	bonkowskylab htr3a	Unknown	25.825
	D7	Passed	48 hpf normoxia	bonkowskylab htr3a	Unknown	30.4377	30.2764
	D8	Passed	48 hpf normoxia	bonkowskylab htr3a	Unknown	30.2458
	D9	Passed	48 hpf normoxia	bonkowskylab htr3a	Unknown	30.1456
	D10	Passed	48 hpf Hypoxia	bonkowskylab htr3a	Unknown	29.2974	29.228
	D11	Passed	48 hpf Hypoxia	bonkowskylab htr3a	Unknown	28.9758
	D12	Passed	48 hpf Hypoxia	bonkowskylab htr3a	Unknown	29.411
	E1	Passed	72 hpf normoxia	bonkowskylab htr3a	Unknown	28.717	28.7356
	E2	Passed	72 hpf normoxia	bonkowskylab htr3a	Unknown	28.6893
	E3	Passed	72 hpf normoxia	bonkowskylab htr3a	Unknown	28.8004
	E4	Passed	72 hpf Hypoxia	bonkowskylab htr3a	Unknown	27.7926	27.6417
	E5	Passed	72 hpf Hypoxia	bonkowskylab htr3a	Unknown	27.6578
	E6	Passed	72 hpf Hypoxia	bonkowskylab htr3a	Unknown	27.4747
	G1	Passed	24 hpf Normoxia	bonkowskylab bactin	Unknown	16.9771	16.9116
	G2	Passed	24 hpf Normoxia	bonkowskylab bactin	Unknown	16.8625
	G3	Passed	24 hpf Normoxia	bonkowskylab bactin	Unknown	16.8953
	G4	Passed	24 hpf Hypoxia	bonkowskylab bactin	Unknown	18.609	18.6371
	G5	Passed	24 hpf Hypoxia	bonkowskylab bactin	Unknown	18.6768
	G6	Passed	24 hpf Hypoxia	bonkowskylab bactin	Unknown	18.6255
	G7	Passed	48 hpf normoxia	bonkowskylab bactin	Unknown	16.7878	16.8411
	G8	Passed	48 hpf normoxia	bonkowskylab bactin	Unknown	16.8487
	G9	Passed	48 hpf normoxia	bonkowskylab bactin	Unknown	16.887
	G10	Passed	48 hpf Hypoxia	bonkowskylab bactin	Unknown	17.4637	17.4654
	G11	Passed	48 hpf Hypoxia	bonkowskylab bactin	Unknown	17.4692
	G12	Passed	48 hpf Hypoxia	bonkowskylab bactin	Unknown	17.4633
	H1	Passed	72 hpf normoxia	bonkowskylab bactin	Unknown	16.8034	16.8356
	H2	Passed	72 hpf normoxia	bonkowskylab bactin	Unknown	16.8285
	H3	Passed	72 hpf normoxia	bonkowskylab bactin	Unknown	16.8749
	H4	Passed	72 hpf Hypoxia	bonkowskylab bactin	Unknown	16.6034	16.5813
	H5	Passed	72 hpf Hypoxia	bonkowskylab bactin	Unknown	16.5581
	H6	Passed	72 hpf Hypoxia	bonkowskylab bactin	Unknown	16.5825
20151028_4	D1	Passed	24 hpf Normoxia	bonkowskylab htr3a	Unknown	29.6285	29.8449
10/27 cDNA 2	D2	Passed	24 hpf Normoxia	bonkowskylab htr3a	Unknown	29.7835
	D3	Passed	24 hpf Normoxia	bonkowskylab htr3a	Unknown	30.1227
	D4	Passed	24 hpf Hypoxia	bonkowskylab htr3a	Unknown	25.5366	25.5252
	D5	Passed	24 hpf Hypoxia	bonkowskylab htr3a	Unknown	25.4641
	D6	Passed	24 hpf Hypoxia	bonkowskylab htr3a	Unknown	25.5749
	D7	Passed	48 hpf Normoxia	bonkowskylab htr3a	Unknown	30.2332	30.1796
	D8	Passed	48 hpf Normoxia	bonkowskylab htr3a	Unknown	30.1922
	D9	Passed	48 hpf Normoxia	bonkowskylab htr3a	Unknown	30.1134
	D10	Passed	48 hpf Hypoxia	bonkowskylab htr3a	Unknown	30.1942	29.9468
	D11	Passed	48 hpf Hypoxia	bonkowskylab htr3a	Unknown	29.8096
	D12	Passed	48 hpf Hypoxia	bonkowskylab htr3a	Unknown	29.8366
	E1	Passed	72 hpf Normoxia	bonkowskylab htr3a	Unknown	28.6576	28.7862
	E2	Passed	72 hpf Normoxia	bonkowskylab htr3a	Unknown	28.9712
	E3	Passed	72 hpf Normoxia	bonkowskylab htr3a	Unknown	28.7299
	E4	Passed	72 hpf Hypoxia	bonkowskylab htr3a	Unknown	27.976	27.9991
	E5	Passed	72 hpf Hypoxia	bonkowskylab htr3a	Unknown	27.9254
	E6	Passed	72 hpf Hypoxia	bonkowskylab htr3a	Unknown	28.096
	G1	Passed	24 hpf Normoxia	bonkowskylab bactin	Unknown	16.7738	16.7214
	G2	Passed	24 hpf Normoxia	bonkowskylab bactin	Unknown	16.6599
	G3	Passed	24 hpf Normoxia	bonkowskylab bactin	Unknown	16.7305
	G4	Passed	24 hpf Hypoxia	bonkowskylab bactin	Unknown	18.468	18.4921
	G5	Passed	24 hpf Hypoxia	bonkowskylab bactin	Unknown	18.4869
	G6	Passed	24 hpf Hypoxia	bonkowskylab bactin	Unknown	18.5215
	G7	Passed	48 hpf Normoxia	bonkowskylab bactin	Unknown	16.9509	16.8631
	G8	Passed	48 hpf Normoxia	bonkowskylab bactin	Unknown	16.9057
	G9	Passed	48 hpf Normoxia	bonkowskylab bactin	Unknown	16.7326
	G10	Passed	48 hpf Hypoxia	bonkowskylab bactin	Unknown	17.6517	17.672
	G11	Passed	48 hpf Hypoxia	bonkowskylab bactin	Unknown	17.6321
	G12	Passed	48 hpf Hypoxia	bonkowskylab bactin	Unknown	17.7323
	H1	Passed	72 hpf Normoxia	bonkowskylab bactin	Unknown	16.7623	16.7033
	H2	Passed	72 hpf Normoxia	bonkowskylab bactin	Unknown	16.6867
	H3	Passed	72 hpf Normoxia	bonkowskylab bactin	Unknown	16.661
	H4	Passed	72 hpf Hypoxia	bonkowskylab bactin	Unknown	16.7165	16.867
	H5	Passed	72 hpf Hypoxia	bonkowskylab bactin	Unknown	17.168
	H6	Passed	72 hpf Hypoxia	bonkowskylab bactin	Unknown	16.7165
20151014	A1	Passed	24hpf Normoxia	bonkowskylab htr3a	Unknown	28.8952	28.8589	20151102 re-do	F7	Passed	24 hpf Normoxia 10/3 cDNA	bonkowskylab htr3a	Unknown	28.7187	28.742
10/3 cDNA	A2	Passed	24hpf Normoxia	bonkowskylab htr3a	Unknown	28.9108			F8	Passed	24 hpf Normoxia 10/3 cDNA	bonkowskylab htr3a	Unknown	28.9962
	A3	Passed	24hpf Normoxia	bonkowskylab htr3a	Unknown	28.7708			F9	Passed	24 hpf Normoxia 10/3 cDNA	bonkowskylab htr3a	Unknown	28.5112
	A4	Passed	24 hpf Hypoxia	bonkowskylab htr3a	Unknown	25.1925	25.1584		F10	Passed	24 hpf Hypoxia 10/3 cDNA	bonkowskylab htr3a	Unknown	24.9852	25.0118
	A5	Passed	24 hpf Hypoxia	bonkowskylab htr3a	Unknown	25.158			F11	Passed	24 hpf Hypoxia 10/3 cDNA	bonkowskylab htr3a	Unknown	24.9834
	A6	Passed	24 hpf Hypoxia	bonkowskylab htr3a	Unknown	25.1246			F12	Passed	24 hpf Hypoxia 10/3 cDNA	bonkowskylab htr3a	Unknown	25.0667
	A7	Passed	48 hfp Normoxia	bonkowskylab htr3a	Unknown	29.6006	29.9074		G1	Passed	48 hpf Normoxia 10/3 cDNA	bonkowskylab htr3a	Unknown	29.1716	29.5846
	A8	Passed	48 hfp Normoxia	bonkowskylab htr3a	Unknown	30.1433			G2	Passed	48 hpf Normoxia 10/3 cDNA	bonkowskylab htr3a	Unknown	29.7668
	A9	Passed	48 hfp Normoxia	bonkowskylab htr3a	Unknown	29.9782			G3	Passed	48 hpf Normoxia 10/3 cDNA	bonkowskylab htr3a	Unknown	29.8155
	A10	Passed	48 hpf Hypoxia	bonkowskylab htr3a	Unknown	30.0846	29.9287		G4	Passed	48 hpf Hypoxia 10/3 cDNA	bonkowskylab htr3a	Unknown	29.5313	29.6219
	A11	Passed	48 hpf Hypoxia	bonkowskylab htr3a	Unknown	29.7206			G5	Passed	48 hpf Hypoxia 10/3 cDNA	bonkowskylab htr3a	Unknown	29.7155
	A12	Passed	48 hpf Hypoxia	bonkowskylab htr3a	Unknown	29.9808			G6	Passed	48 hpf Hypoxia 10/3 cDNA	bonkowskylab htr3a	Unknown	29.6191
seems to have some problems when assemble the PCR system, and the position in the plate, maybe mixed with zic2b somewhere.	C1	Passed	72 hpf Normoxia	bonkowskylab htr3a	Unknown	24.8589	24.9149		G7	Passed	72 hpf Normoxia 10/3 cDNA	bonkowskylab htr3a	Unknown	28.4872	28.6841
	C2	Passed	72 hpf Normoxia	bonkowskylab htr3a	Unknown	24.8657			G8	Passed	72 hpf Normoxia 10/3 cDNA	bonkowskylab htr3a	Unknown	28.7523
	C3	Passed	72 hpf Normoxia	bonkowskylab htr3a	Unknown	25.02			G9	Passed	72 hpf Normoxia 10/3 cDNA	bonkowskylab htr3a	Unknown	28.8127
	C4	Passed	72 hpf Hypoxia	bonkowskylab htr3a	Unknown	24.153	24.1006		G10	Passed	72 hpf Hypoxia 10/3 cDNA	bonkowskylab htr3a	Unknown	28.1724	28.1772
	C5	Passed	72 hpf Hypoxia	bonkowskylab htr3a	Unknown	24.0748			G11	Passed	72 hpf Hypoxia 10/3 cDNA	bonkowskylab htr3a	Unknown	28.1977
	C6	Passed	72 hpf Hypoxia	bonkowskylab htr3a	Unknown	24.0741			G12	Passed	72 hpf Hypoxia 10/3 cDNA	bonkowskylab htr3a	Unknown	28.1613
	E1	Passed	24 hpf Normoxia	bonkowskylab bactin	Unknown	17.1032	17.0614
	E2	Passed	24 hpf Normoxia	bonkowskylab bactin	Unknown	17.0907
	E3	Passed	24 hpf Normoxia	bonkowskylab bactin	Unknown	16.9904
	E4	Passed	24 hpf Hypoxia	bonkowskylab bactin	Unknown	18.222	18.1377
	E5	Passed	24 hpf Hypoxia	bonkowskylab bactin	Unknown	18.1113
	E6	Passed	24 hpf Hypoxia	bonkowskylab bactin	Unknown	18.0798
	E7	Passed	48 hpf Normoxia	bonkowskylab bactin	Unknown	16.1816	16.263
	E8	Passed	48 hpf Normoxia	bonkowskylab bactin	Unknown	16.3309
	E9	Passed	48 hpf Normoxia	bonkowskylab bactin	Unknown	16.2767
	E10	Passed	48 hpf Hypoxia	bonkowskylab bactin	Unknown	16.7807	16.8167
	E11	Passed	48 hpf Hypoxia	bonkowskylab bactin	Unknown	16.7576
	E12	Passed	48 hpf Hypoxia	bonkowskylab bactin	Unknown	16.9119
	F1	Passed	72 hpf Normoxia	bonkowskylab bactin	Unknown	16.8611	16.8143
	F2	Passed	72 hpf Normoxia	bonkowskylab bactin	Unknown	16.8102
	F3	Passed	72 hpf Normoxia	bonkowskylab bactin	Unknown	16.7716
	F4	Passed	72 hpf Hypoxia	bonkowskylab bactin	Unknown	16.7421	16.7639
	F5	Passed	72 hpf Hypoxia	bonkowskylab bactin	Unknown	16.801
	F6	Passed	72 hpf Hypoxia	bonkowskylab bactin	Unknown	16.7487

[truncated: 5 more sheets: htr3a bar graph, htr3a stats, zic2b, zic2b bar graph, zic2b stats]
