# Supplementary material for: Temporal Dysynchrony in brain connectivity gene expression following hypoxia
Source: BMC Genomics. 2016 May 4;17:334. doi: 10.1186/s12864-016-2638-x (PMC4857255; doi:10.1186/s12864-016-2638-x)
Supplement: Additional file 8: — Data sheets of qRT-PCR results for ryk, nrxn1a, and fezf2. First tab for each gene has raw data; second tab has analysis; third tab has statistical analyses. (XLSX 109 kb) [file 12864_2016_2638_MOESM8_ESM.xlsx]

## Sheet: ryk
	Position	Flag	Sample	Detector	Task	Ct
20151028_1	A1	Passed	24hpf Normoxia	bonkowskylab ryk	Unknown	24.9386	24.9189
10/27 cDNA 1	A2	Passed	24hpf Normoxia	bonkowskylab ryk	Unknown	24.9357
	A3	Passed	24hpf Normoxia	bonkowskylab ryk	Unknown	24.8823
	A4	Passed	24hpf hypoxia	bonkowskylab ryk	Unknown	26.2198	26.3729
	A5	Passed	24hpf hypoxia	bonkowskylab ryk	Unknown	26.4357
	A6	Passed	24hpf hypoxia	bonkowskylab ryk	Unknown	26.4633
	A7	Passed	48 hpf Normoxia	bonkowskylab ryk	Unknown	24.7039	24.6972
	A8	Passed	48 hpf Normoxia	bonkowskylab ryk	Unknown	24.6777
	A9	Passed	48 hpf Normoxia	bonkowskylab ryk	Unknown	24.7099
	A10	Passed	48 hpf hypoxia	bonkowskylab ryk	Unknown	25.2498	25.3544
	A11	Passed	48 hpf hypoxia	bonkowskylab ryk	Unknown	25.3746
	A12	Passed	48 hpf hypoxia	bonkowskylab ryk	Unknown	25.4388
	B1	Passed	72 hpf Normoxia	bonkowskylab ryk	Unknown	25.0376	25.0764
	B2	Passed	72 hpf Normoxia	bonkowskylab ryk	Unknown	25.1152
	B3	Passed	72 hpf Normoxia	bonkowskylab ryk	Unknown	25.8387
	B4	Passed	72 hpf hypoxia	bonkowskylab ryk	Unknown	25.0708	25.0034
	B5	Passed	72 hpf hypoxia	bonkowskylab ryk	Unknown	25.0211
	B6	Passed	72 hpf hypoxia	bonkowskylab ryk	Unknown	24.9183
	G1	Passed	24hpf Normoxia	bonkowskylab bactin	Unknown	16.858	16.8913
	G2	Passed	24hpf Normoxia	bonkowskylab bactin	Unknown	16.9148
	G3	Passed	24hpf Normoxia	bonkowskylab bactin	Unknown	16.901
	G4	Passed	24hpf hypoxia	bonkowskylab bactin	Unknown	18.5272	18.5066
	G5	Passed	24hpf hypoxia	bonkowskylab bactin	Unknown	18.4301
	G6	Passed	24hpf hypoxia	bonkowskylab bactin	Unknown	18.5625
	G7	Passed	48 hpf Normoxia	bonkowskylab bactin	Unknown	16.7291	16.7297
	G8	Passed	48 hpf Normoxia	bonkowskylab bactin	Unknown	16.7655
	G9	Passed	48 hpf Normoxia	bonkowskylab bactin	Unknown	16.6944
	G10	Passed	48 hpf hypoxia	bonkowskylab bactin	Unknown	17.3669	17.4761
	G11	Passed	48 hpf hypoxia	bonkowskylab bactin	Unknown	17.3965
	G12	Passed	48 hpf hypoxia	bonkowskylab bactin	Unknown	17.6647
	H1	Passed	72 hpf Normoxia	bonkowskylab bactin	Unknown	16.853	16.7954
	H2	Passed	72 hpf Normoxia	bonkowskylab bactin	Unknown	16.7783
	H3	Passed	72 hpf Normoxia	bonkowskylab bactin	Unknown	16.755
	H4	Passed	72 hpf hypoxia	bonkowskylab bactin	Unknown	16.5946	16.5743
	H5	Passed	72 hpf hypoxia	bonkowskylab bactin	Unknown	16.6296
	H6	Passed	72 hpf hypoxia	bonkowskylab bactin	Unknown	16.4986
20151028_3	A1	Passed	24 hpf Normoxia	bonkowskylab ryk	Unknown	24.9737	24.9462
10/27 cDNA 2	A2	Passed	24 hpf Normoxia	bonkowskylab ryk	Unknown	24.9325
	A3	Passed	24 hpf Normoxia	bonkowskylab ryk	Unknown	24.9324
	A4	Passed	24 hpf Hypoxia	bonkowskylab ryk	Unknown	26.3655	26.3782
	A5	Passed	24 hpf Hypoxia	bonkowskylab ryk	Unknown	26.466
	A6	Passed	24 hpf Hypoxia	bonkowskylab ryk	Unknown	26.303
	A7	Passed	48 hpf Normoxia	bonkowskylab ryk	Unknown	24.8596	24.9294
	A8	Passed	48 hpf Normoxia	bonkowskylab ryk	Unknown	24.9437
	A9	Passed	48 hpf Normoxia	bonkowskylab ryk	Unknown	24.9849
	A10	Passed	48 hpf Hypoxia	bonkowskylab ryk	Unknown	25.6107	25.7061
	A11	Passed	48 hpf Hypoxia	bonkowskylab ryk	Unknown	25.6084
	A12	Passed	48 hpf Hypoxia	bonkowskylab ryk	Unknown	25.8991
	B1	Passed	72 hpf Normoxia	bonkowskylab ryk	Unknown	25.4947	25.345
	B2	Passed	72 hpf Normoxia	bonkowskylab ryk	Unknown	25.2859
	B3	Passed	72 hpf Normoxia	bonkowskylab ryk	Unknown	25.2544
	B4	Passed	72 hpf Hypoxia	bonkowskylab ryk	Unknown	25.2174	25.2519
	B5	Passed	72 hpf Hypoxia	bonkowskylab ryk	Unknown	25.1553
	B6	Passed	72 hpf Hypoxia	bonkowskylab ryk	Unknown	25.383
	G1	Passed	24 hpf Normoxia	bonkowskylab bactin	Unknown	16.7576	16.7481
	G2	Passed	24 hpf Normoxia	bonkowskylab bactin	Unknown	16.709
	G3	Passed	24 hpf Normoxia	bonkowskylab bactin	Unknown	16.7776
	G4	Passed	24 hpf Hypoxia	bonkowskylab bactin	Unknown	18.5669	18.562
	G5	Passed	24 hpf Hypoxia	bonkowskylab bactin	Unknown	18.5753
	G6	Passed	24 hpf Hypoxia	bonkowskylab bactin	Unknown	18.5439
	G7	Passed	48 hpf Normoxia	bonkowskylab bactin	Unknown	16.9042	16.9087
	G8	Passed	48 hpf Normoxia	bonkowskylab bactin	Unknown	16.9297
	G9	Passed	48 hpf Normoxia	bonkowskylab bactin	Unknown	16.8923
	G10	Passed	48 hpf Hypoxia	bonkowskylab bactin	Unknown	17.7149	17.743
	G11	Passed	48 hpf Hypoxia	bonkowskylab bactin	Unknown	17.7561
	G12	Passed	48 hpf Hypoxia	bonkowskylab bactin	Unknown	17.758
	H1	Passed	72 hpf Normoxia	bonkowskylab bactin	Unknown	16.6166	16.8172
	H2	Passed	72 hpf Normoxia	bonkowskylab bactin	Unknown	16.8196
	H3	Passed	72 hpf Normoxia	bonkowskylab bactin	Unknown	17.0153
	H4	Passed	72 hpf Hypoxia	bonkowskylab bactin	Unknown	16.6958	16.7277
	H5	Passed	72 hpf Hypoxia	bonkowskylab bactin	Unknown	16.7716
	H6	Passed	72 hpf Hypoxia	bonkowskylab bactin	Unknown	16.7158
20151012	A1	Passed	24 hpf normoxia	bonkowskylab ryk	Unknown	24.8963	24.8791
10/3 cDNA	A2	Passed	24 hpf normoxia	bonkowskylab ryk	Unknown	24.8945
	A3	Passed	24 hpf normoxia	bonkowskylab ryk	Unknown	24.8464
	A7	Passed	24 hpf hypoxia	bonkowskylab ryk	Unknown	26.2015	26.1734
	A8	Passed	24 hpf hypoxia	bonkowskylab ryk	Unknown	26.1786
	A9	Passed	24 hpf hypoxia	bonkowskylab ryk	Unknown	26.14
	B1	Passed	48 hpf normoxia	bonkowskylab ryk	Unknown	24.4835	24.4861
	B2	Passed	48 hpf normoxia	bonkowskylab ryk	Unknown	24.5215
	B3	Passed	48 hpf normoxia	bonkowskylab ryk	Unknown	24.4532
	B7	Passed	48 hpf Hypoxia	bonkowskylab ryk	Unknown	24.9018	24.9127
	B8	Passed	48 hpf Hypoxia	bonkowskylab ryk	Unknown	24.9619
	B9	Passed	48 hpf Hypoxia	bonkowskylab ryk	Unknown	24.8743
	C1	Passed	72 hpf Normoxia	bonkowskylab ryk	Unknown	25.1996	25.1632
	C2	Passed	72 hpf Normoxia	bonkowskylab ryk	Unknown	25.1117
	C3	Passed	72 hpf Normoxia	bonkowskylab ryk	Unknown	25.1785
	C7	Passed	72 hpf hypoxia	bonkowskylab ryk	Unknown	25.5434	25.5338
	C8	Passed	72 hpf hypoxia	bonkowskylab ryk	Unknown	25.4931
	C9	Passed	72 hpf hypoxia	bonkowskylab ryk	Unknown	25.5649
	A4	Passed	24 hpf normoxia	bonkowskylab bactin	Unknown	17.0869	17.1298
	A5	Passed	24 hpf normoxia	bonkowskylab bactin	Unknown	17.1264
	A6	Passed	24 hpf normoxia	bonkowskylab bactin	Unknown	17.1761
	A10	Passed	24 hpf hypoxia	bonkowskylab bactin	Unknown	18.3253	18.4076
	A11	Passed	24 hpf hypoxia	bonkowskylab bactin	Unknown	18.3757
	A12	Passed	24 hpf hypoxia	bonkowskylab bactin	Unknown	18.5218
	B4	Passed	48 hpf normoxia	bonkowskylab bactin	Unknown	16.4458	16.4586
	B5	Passed	48 hpf normoxia	bonkowskylab bactin	Unknown	16.5035
	B6	Passed	48 hpf normoxia	bonkowskylab bactin	Unknown	16.4264
	B10	Passed	48 hpf Hypoxia	bonkowskylab bactin	Unknown	16.8862	16.9595
	B11	Passed	48 hpf Hypoxia	bonkowskylab bactin	Unknown	16.99
	B12	Passed	48 hpf Hypoxia	bonkowskylab bactin	Unknown	17.0025
	C4	Passed	72 hpf Normoxia	bonkowskylab bactin	Unknown	16.798	16.7769
	C5	Passed	72 hpf Normoxia	bonkowskylab bactin	Unknown	16.7175
	C6	Passed	72 hpf Normoxia	bonkowskylab bactin	Unknown	16.8153
	C10	Passed	72 hpf hypoxia	bonkowskylab bactin	Unknown	17.043	17.0685
	C11	Passed	72 hpf hypoxia	bonkowskylab bactin	Unknown	17.0528
	C12	Passed	72 hpf hypoxia	bonkowskylab bactin	Unknown	17.1098

## Sheet: ryk bar graph
		20151028_1	20151028_3	20151012	average	STDEV
24 hpf Normoxia	ryk	24.92	24.95	24.88	24.9167
	elfa	15.43	15.6	15.25	15.4267
	2∧-ΔΔCt	1	1.10191	0.907519	1.00314	0.097231
	fold change
24 hpf Hypoxia	ryk	26.37	26.38	26.17
	elfa	15.38	15.2	15.09
	2∧-ΔΔCt	0.353553	0.309927	0.332171	0.331884	0.0218147	TTEST hypoxia to normoxia	0.0003085
	fold change
48 hpf Normoxia	ryk	24.7	24.93	24.49
	elfa	15.66	15.66	14.89
	2∧-ΔΔCt	1.36604	1.16473	0.926588	1.15245	0.219983
	fold change
48 hpf hypoxia	ryk	25.35	25.71	24.91
	elfa	15.75	16.12	15.04
	2∧-ΔΔCt	0.926588	0.933033	0.768438	0.87602	0.0932244	TTEST hypoxia to normoxia	0.115588
	fold change
72 hpf Normoxia	ryk	25.08	25.35	25.16
	elfa	15.69	15.58	15.85
	2∧-ΔΔCt	1.07177	0.823591	1.13288	1.00942	0.163804
	fold change
72 hpf hypoxia	ryk	25	25.25	25.53
	elfa	15.24	15.75	15.69
	2∧-ΔΔCt	0.82932	0.993092	0.784584	0.868999	0.109771	TTEST hypoxia to normoxia	0.284945
	fold change

## Sheet: ryk stats
time	oxygen	response
24hpf	normoxia	1
24hpf	normoxia	1.1
24hpf	normoxia	0.91
48hpf	normoxia	1.37
48hpf	normoxia	1.16
48hpf	normoxia	0.93
72hpf	normoxia	1.07
72hpf	normoxia	0.82
72hpf	normoxia	1.13
24hpf	hypoxia	0.35
24hpf	hypoxia	0.31
24hpf	hypoxia	0.33
48hpf	hypoxia	0.93
48hpf	hypoxia	0.93
48hpf	hypoxia	0.77
72hpf	hypoxia	0.83
72hpf	hypoxia	0.99
72hpf	hypoxia	0.78
Two-way ANOVA
Summary
Response	response
Factor #1	time	Fixed
Factor #2	oxygen	Fixed
Descriptive Statistics
Factor	Group	Sample size	Mean	Variance	Standard Deviation
time	24hpf	6	0.666667	0.139787	0.373881
time	48hpf	6	1.015	0.04575	0.213892
time	72hpf	6	0.936667	0.0215067	0.146652
oxygen	hypoxia	9	0.691111	0.0786111	0.280377
oxygen	normoxia	9	1.05444	0.0266278	0.16318
time x oxygen	24hpf x hypoxia	3	0.33	0.0004	0.02
time x oxygen	24hpf x normoxia	3	1.00333	0.00903333	0.0950438
time x oxygen	48hpf x hypoxia	3	0.876667	0.00853333	0.092376
time x oxygen	48hpf x normoxia	3	1.15333	0.0484333	0.220076
time x oxygen	72hpf x hypoxia	3	0.866667	0.0120333	0.109697
time x oxygen	72hpf x normoxia	3	1.00667	0.0270333	0.164418
ANOVA
Source of Variation	SS	d.f.	MS	F	p-level	F crit	Omega Sqr.
Factor #1 (time)	0.400744	2	0.200372	11.3992	0.00168165	3.88529	0.251516
Factor #2 (oxygen)	0.59405	1	0.59405	33.7955	8.29799e-05	4.74723	0.396599
Factor #1 + #2 (time x oxygen)	0.230233	2	0.115117	6.54899	0.0119469	3.88529	0.134209
Within Groups	0.210933	12	0.0175778
Total	1.43596	17	0.0844683
Omega squared for combined effect	0.782324
Comparisons among groups (Factor 1 - time)
Scheffe contrasts among pairs of means
Group vs Group (Contrast)	Difference	95% Confidence Interval		Test Statistics	p-level
24hpf vs 48hpf	-0.348333	-0.556062	-0.140604	10.3542	0.0014959
24hpf vs 72hpf	-0.27	-0.477729	-0.062271	6.22092	0.0107792
48hpf vs 72hpf	0.0783333	-0.129396	0.286062	0.523625	0.602809
Bonferroni Test for Differences Between Means
Alpha/N	0.0166667
Group vs Group (Contrast)	Difference	95% Confidence Interval		Test Statistics	p-level
24hpf vs 48hpf	-0.348333	-0.554528	-0.142139	4.55065	0.0011481
24hpf vs 72hpf	-0.27	-0.476194	-0.0638056	3.5273	0.00914377
48hpf vs 72hpf	0.0783333	-0.127861	0.284528	1.02335	0.967089
Fisher LSD
Group vs Group (Contrast)	Difference	Test Statistics	p-level	Accepted?
24hpf vs 48hpf	-0.348333	4.55065	0.000283364	accepted
24hpf vs 72hpf	-0.27	3.5273	0.00258631	accepted
48hpf vs 72hpf	0.0783333	1.02335	0.320484	rejected
Tukey HSD Test for Differences Between Means
Groups	Difference	Test Statistics	p-level	Accepted?
24hpf vs 48hpf	-0.348333	6.43559	0.00182063	accepted
24hpf vs 72hpf	-0.27	4.98836	0.0108245	accepted
48hpf vs 72hpf	0.0783333	1.44724	0.576933	rejected
Tukey B Test for Contrasts on Ordered Means
Groups	Difference	Test Statistics	Degrees of Freedom	Error DF	p-level	Accepted?
24hpf vs 48hpf	-0.348333	6.43559	2	12	0.00129014	accepted
24hpf vs 72hpf	-0.27	4.98836	3	12	0.0108245	accepted
48hpf vs 72hpf	0.0783333	1.44724	2	12	0.451679	rejected
Tukey-Kramer Test for Differences Between Means
Groups	Difference	Test Statistics	p-level	Accepted?
24hpf vs 48hpf	-0.348333	6.43559	0.00182063	accepted
24hpf vs 72hpf	-0.27	4.98836	0.0108245	accepted
48hpf vs 72hpf	0.0783333	1.44724	0.576933	rejected
Neuman-Keuls Test for Contrasts on Ordered Means
Groups	Difference	Test Statistics	Degrees of Freedom	Error DF	p-level	Accepted?
24hpf vs 48hpf	-0.348333	6.43559	2	12	0.000759648	accepted
24hpf vs 72hpf	-0.27	4.98836	3	12	0.0108245	accepted
48hpf vs 72hpf	0.0783333	1.44724	2	12	0.326425	rejected
Comparisons among groups of Factor 1 (time) within each Factor 2 (oxygen) level
Factor 1 (time) group '24hpf' comparisons
Scheffe contrasts among pairs of means
Group vs Group (Contrast)	Difference	95% Confidence Interval		Test Statistics	p-level
hypoxia vs normoxia	-0.673333	-0.902818	-0.443849	38.689	1.22603e-05
Bonferroni Test for Differences Between Means
Alpha/N	0.05
Group vs Group (Contrast)	Difference	95% Confidence Interval		Test Statistics	p-level
hypoxia vs normoxia	-0.673333	-0.902818	-0.443849	6.22005	1.22603e-05
Fisher LSD
Group vs Group (Contrast)	Difference	Test Statistics	p-level	Accepted?
hypoxia vs normoxia	-0.673333	6.22005	7.20396e-06	accepted
Tukey HSD Test for Differences Between Means
Groups	Difference	Test Statistics	p-level	Accepted?
hypoxia vs normoxia	-0.673333	8.79648	0.000156436	accepted
Tukey B Test for Contrasts on Ordered Means
Groups	Difference	Test Statistics	Degrees of Freedom	Error DF	p-level	Accepted?
hypoxia vs normoxia	-0.673333	8.79648	2	12	0.000156436	accepted
Tukey-Kramer Test for Differences Between Means
Groups	Difference	Test Statistics	p-level	Accepted?
hypoxia vs normoxia	-0.673333	8.79648	0.000156436	accepted
Neuman-Keuls Test for Contrasts on Ordered Means
Groups	Difference	Test Statistics	Degrees of Freedom	Error DF	p-level	Accepted?
hypoxia vs normoxia	-0.673333	8.79648	2	12	0.000156436	accepted
Factor 1 (time) group '48hpf' comparisons
Scheffe contrasts among pairs of means
Group vs Group (Contrast)	Difference	95% Confidence Interval		Test Statistics	p-level
hypoxia vs normoxia	-0.276667	-0.506151	-0.0471825	6.53192	0.0211553
Bonferroni Test for Differences Between Means
Alpha/N	0.05
Group vs Group (Contrast)	Difference	95% Confidence Interval		Test Statistics	p-level
hypoxia vs normoxia	-0.276667	-0.506151	-0.0471825	2.55576	0.0211553
Fisher LSD
Group vs Group (Contrast)	Difference	Test Statistics	p-level	Accepted?
hypoxia vs normoxia	-0.276667	2.55576	0.019859	accepted
Tukey HSD Test for Differences Between Means
Groups	Difference	Test Statistics	p-level	Accepted?
hypoxia vs normoxia	-0.276667	3.61439	0.0252298	accepted
Tukey B Test for Contrasts on Ordered Means
Groups	Difference	Test Statistics	Degrees of Freedom	Error DF	p-level	Accepted?
hypoxia vs normoxia	-0.276667	3.61439	2	12	0.0252298	accepted
Tukey-Kramer Test for Differences Between Means
Groups	Difference	Test Statistics	p-level	Accepted?
hypoxia vs normoxia	-0.276667	3.61439	0.0252298	accepted
Neuman-Keuls Test for Contrasts on Ordered Means
Groups	Difference	Test Statistics	Degrees of Freedom	Error DF	p-level	Accepted?
hypoxia vs normoxia	-0.276667	3.61439	2	12	0.0252298	accepted
Factor 1 (time) group '72hpf' comparisons
Scheffe contrasts among pairs of means
Group vs Group (Contrast)	Difference	95% Confidence Interval		Test Statistics	p-level
hypoxia vs normoxia	-0.14	-0.369484	0.0894842	1.67257	0.214276
Bonferroni Test for Differences Between Means
Alpha/N	0.05
Group vs Group (Contrast)	Difference	95% Confidence Interval		Test Statistics	p-level
hypoxia vs normoxia	-0.14	-0.369484	0.0894842	1.29328	0.214276
Fisher LSD
Group vs Group (Contrast)	Difference	Test Statistics	p-level	Accepted?
hypoxia vs normoxia	-0.14	1.29328	0.212267	rejected
Tukey HSD Test for Differences Between Means
Groups	Difference	Test Statistics	p-level	Accepted?
hypoxia vs normoxia	-0.14	1.82897	0.220344	rejected
Tukey B Test for Contrasts on Ordered Means
Groups	Difference	Test Statistics	Degrees of Freedom	Error DF	p-level	Accepted?
hypoxia vs normoxia	-0.14	1.82897	2	12	0.220344	rejected
Tukey-Kramer Test for Differences Between Means
Groups	Difference	Test Statistics	p-level	Accepted?
hypoxia vs normoxia	-0.14	1.82897	0.220344	rejected
Neuman-Keuls Test for Contrasts on Ordered Means
Groups	Difference	Test Statistics	Degrees of Freedom	Error DF	p-level	Accepted?
hypoxia vs normoxia	-0.14	1.82897	2	12	0.220344	rejected
Comparisons among groups of Factor 2 (oxygen) within each Factor 1 (time) level
Factor 2 (oxygen) group 'hypoxia' comparisons
Scheffe contrasts among pairs of means
Group vs Group (Contrast)	Difference	95% Confidence Interval		Test Statistics	p-level
24hpf vs 48hpf	-0.546667	-0.84044	-0.252893	12.7509	0.000581593
24hpf vs 72hpf	-0.536667	-0.83044	-0.242893	12.2887	0.000691556
48hpf vs 72hpf	0.01	-0.283773	0.303773	0.00426675	0.995744
Bonferroni Test for Differences Between Means
Alpha/N	0.0166667
Group vs Group (Contrast)	Difference	95% Confidence Interval		Test Statistics	p-level
24hpf vs 48hpf	-0.546667	-0.83827	-0.255064	5.04994	0.000431352
24hpf vs 72hpf	-0.536667	-0.82827	-0.245064	4.95756	0.000515884
48hpf vs 72hpf	0.01	-0.281603	0.301603	0.092377	1
Fisher LSD
Group vs Group (Contrast)	Difference	Test Statistics	p-level	Accepted?
24hpf vs 48hpf	-0.546667	5.04994	9.87193e-05	accepted
24hpf vs 72hpf	-0.536667	4.95756	0.000119764	accepted
48hpf vs 72hpf	0.01	0.092377	0.927478	rejected
Tukey HSD Test for Differences Between Means
Groups	Difference	Test Statistics	p-level	Accepted?
24hpf vs 48hpf	-0.546667	7.14169	0.000817105	accepted
24hpf vs 72hpf	-0.536667	7.01105	0.000941488	accepted
48hpf vs 72hpf	0.01	0.130641	0.995392	rejected
Tukey B Test for Contrasts on Ordered Means
Groups	Difference	Test Statistics	Degrees of Freedom	Error DF	p-level	Accepted?
24hpf vs 48hpf	-0.546667	7.14169	2	12	0.000602495	accepted
24hpf vs 72hpf	-0.536667	7.01105	3	12	0.000941488	accepted
48hpf vs 72hpf	0.01	0.130641	2	12	0.961671	rejected
Tukey-Kramer Test for Differences Between Means
Groups	Difference	Test Statistics	p-level	Accepted?
24hpf vs 48hpf	-0.546667	7.14169	0.000817105	accepted
24hpf vs 72hpf	-0.536667	7.01105	0.000941488	accepted
48hpf vs 72hpf	0.01	0.130641	0.995392	rejected
Neuman-Keuls Test for Contrasts on Ordered Means
Groups	Difference	Test Statistics	Degrees of Freedom	Error DF	p-level	Accepted?
24hpf vs 48hpf	-0.546667	7.14169	2	12	0.000387884	accepted
24hpf vs 72hpf	-0.536667	7.01105	3	12	0.000941488	accepted
48hpf vs 72hpf	0.01	0.130641	2	12	0.927951	rejected
Factor 2 (oxygen) group 'normoxia' comparisons
Scheffe contrasts among pairs of means
Group vs Group (Contrast)	Difference	95% Confidence Interval		Test Statistics	p-level
24hpf vs 48hpf	-0.15	-0.443773	0.143773	0.960019	0.405205
24hpf vs 72hpf	-0.00333333	-0.297107	0.29044	0.000474083	0.999526
48hpf vs 72hpf	0.146667	-0.147107	0.44044	0.917826	0.420688
Bonferroni Test for Differences Between Means
Alpha/N	0.0166667
Group vs Group (Contrast)	Difference	95% Confidence Interval		Test Statistics	p-level
24hpf vs 48hpf	-0.15	-0.441603	0.141603	1.38565	0.558332
24hpf vs 72hpf	-0.00333333	-0.294936	0.28827	0.0307923	1
48hpf vs 72hpf	0.146667	-0.144936	0.43827	1.35486	0.58655
Fisher LSD
Group vs Group (Contrast)	Difference	Test Statistics	p-level	Accepted?
24hpf vs 48hpf	-0.15	1.38565	0.183764	rejected
24hpf vs 72hpf	-0.00333333	0.0307923	0.975794	rejected
48hpf vs 72hpf	0.146667	1.35486	0.193194	rejected
Tukey HSD Test for Differences Between Means
Groups	Difference	Test Statistics	p-level	Accepted?
24hpf vs 48hpf	-0.15	1.95961	0.378613	rejected
24hpf vs 72hpf	-0.00333333	0.0435469	0.999537	rejected
48hpf vs 72hpf	0.146667	1.91606	0.393839	rejected
Tukey B Test for Contrasts on Ordered Means
Groups	Difference	Test Statistics	Degrees of Freedom	Error DF	p-level	Accepted?
24hpf vs 48hpf	-0.15	1.95961	2	12	0.284888	rejected
24hpf vs 72hpf	-0.00333333	0.0435469	3	12	0.999537	rejected
48hpf vs 72hpf	0.146667	1.91606	2	12	0.297176	rejected
Tukey-Kramer Test for Differences Between Means
Groups	Difference	Test Statistics	p-level	Accepted?
24hpf vs 48hpf	-0.15	1.95961	0.378613	rejected
24hpf vs 72hpf	-0.00333333	0.0435469	0.999537	rejected
48hpf vs 72hpf	0.146667	1.91606	0.393839	rejected
Neuman-Keuls Test for Contrasts on Ordered Means
Groups	Difference	Test Statistics	Degrees of Freedom	Error DF	p-level	Accepted?
24hpf vs 48hpf	-0.15	1.95961	2	12	0.191162	rejected
24hpf vs 72hpf	-0.00333333	0.0435469	3	12	0.999537	rejected
48hpf vs 72hpf	0.146667	1.91606	2	12	0.200513	rejected

## Sheet: nrxn1a
	Position	Flag	Sample	Detector	Task	Ct
20151028_1	B7	Passed	24hpf Normoxia	bonkowskylab nrxn1a	Unknown	27.4159	27.5543
10/27 cDNA 1	B8	Passed	24hpf Normoxia	bonkowskylab nrxn1a	Unknown	27.5641
	B9	Passed	24hpf Normoxia	bonkowskylab nrxn1a	Unknown	27.6829
	B10	Passed	24hpf hypoxia	bonkowskylab nrxn1a	Unknown	30.3102	30.3493
	B11	Passed	24hpf hypoxia	bonkowskylab nrxn1a	Unknown	30.3883
	B12	Passed	24hpf hypoxia	bonkowskylab nrxn1a	Unknown	31.136
	C1	Passed	48 hpf Normoxia	bonkowskylab nrxn1a	Unknown	24.9954	25.1323
	C2	Passed	48 hpf Normoxia	bonkowskylab nrxn1a	Unknown	25.1804
	C3	Passed	48 hpf Normoxia	bonkowskylab nrxn1a	Unknown	25.2212
	C4	Passed	48 hpf hypoxia	bonkowskylab nrxn1a	Unknown	26.2411	26.2269
	C5	Passed	48 hpf hypoxia	bonkowskylab nrxn1a	Unknown	26.1424
	C6	Passed	48 hpf hypoxia	bonkowskylab nrxn1a	Unknown	26.2971
	C7	Passed	72 hpf Normoxia	bonkowskylab nrxn1a	Unknown	23.7918	23.8059
	C8	Passed	72 hpf Normoxia	bonkowskylab nrxn1a	Unknown	23.809
	C9	Passed	72 hpf Normoxia	bonkowskylab nrxn1a	Unknown	23.8167
	C10	Passed	72 hpf hypoxia	bonkowskylab nrxn1a	Unknown	23.5467	23.538
	C11	Passed	72 hpf hypoxia	bonkowskylab nrxn1a	Unknown	23.4538
	C12	Passed	72 hpf hypoxia	bonkowskylab nrxn1a	Unknown	23.6135
	G1	Passed	24hpf Normoxia	bonkowskylab bactin	Unknown	16.858	16.8913
	G2	Passed	24hpf Normoxia	bonkowskylab bactin	Unknown	16.9148
	G3	Passed	24hpf Normoxia	bonkowskylab bactin	Unknown	16.901
	G4	Passed	24hpf hypoxia	bonkowskylab bactin	Unknown	18.5272	18.5066
	G5	Passed	24hpf hypoxia	bonkowskylab bactin	Unknown	18.4301
	G6	Passed	24hpf hypoxia	bonkowskylab bactin	Unknown	18.5625
	G7	Passed	48 hpf Normoxia	bonkowskylab bactin	Unknown	16.7291	16.7297
	G8	Passed	48 hpf Normoxia	bonkowskylab bactin	Unknown	16.7655
	G9	Passed	48 hpf Normoxia	bonkowskylab bactin	Unknown	16.6944
	G10	Passed	48 hpf hypoxia	bonkowskylab bactin	Unknown	17.3669	17.4761
	G11	Passed	48 hpf hypoxia	bonkowskylab bactin	Unknown	17.3965
	G12	Passed	48 hpf hypoxia	bonkowskylab bactin	Unknown	17.6647
	H1	Passed	72 hpf Normoxia	bonkowskylab bactin	Unknown	16.853	16.7954
	H2	Passed	72 hpf Normoxia	bonkowskylab bactin	Unknown	16.7783
	H3	Passed	72 hpf Normoxia	bonkowskylab bactin	Unknown	16.755
	H4	Passed	72 hpf hypoxia	bonkowskylab bactin	Unknown	16.5946	16.5743
	H5	Passed	72 hpf hypoxia	bonkowskylab bactin	Unknown	16.6296
	H6	Passed	72 hpf hypoxia	bonkowskylab bactin	Unknown	16.4986
20151028_3	B7	Passed	24 hpf Normoxia	bonkowskylab nrxn1a	Unknown	27.5173	27.4411
10/27 cDNA 2	B8	Passed	24 hpf Normoxia	bonkowskylab nrxn1a	Unknown	27.3338
	B9	Passed	24 hpf Normoxia	bonkowskylab nrxn1a	Unknown	27.4723
	B10	Passed	24 hpf Hypoxia	bonkowskylab nrxn1a	Unknown	30.5345	30.5148
	B11	Passed	24 hpf Hypoxia	bonkowskylab nrxn1a	Unknown	30.6119
	B12	Passed	24 hpf Hypoxia	bonkowskylab nrxn1a	Unknown	30.3978
	C1	Passed	48 hpf Normoxia	bonkowskylab nrxn1a	Unknown	25.2953	25.3529
	C2	Passed	48 hpf Normoxia	bonkowskylab nrxn1a	Unknown	25.3714
	C3	Passed	48 hpf Normoxia	bonkowskylab nrxn1a	Unknown	25.392
	C4	Passed	48 hpf Hypoxia	bonkowskylab nrxn1a	Unknown	26.3729	26.3693
	C5	Passed	48 hpf Hypoxia	bonkowskylab nrxn1a	Unknown	26.3942
	C6	Passed	48 hpf Hypoxia	bonkowskylab nrxn1a	Unknown	26.3408
	C7	Passed	72 hpf Normoxia	bonkowskylab nrxn1a	Unknown	23.9439	23.8992
	C8	Passed	72 hpf Normoxia	bonkowskylab nrxn1a	Unknown	23.8789
	C9	Passed	72 hpf Normoxia	bonkowskylab nrxn1a	Unknown	23.8748
	C10	Passed	72 hpf Hypoxia	bonkowskylab nrxn1a	Unknown	23.7212	23.6623
	C11	Passed	72 hpf Hypoxia	bonkowskylab nrxn1a	Unknown	23.5154
	C12	Passed	72 hpf Hypoxia	bonkowskylab nrxn1a	Unknown	23.7502
	G1	Passed	24 hpf Normoxia	bonkowskylab bactin	Unknown	16.7576	16.7481
	G2	Passed	24 hpf Normoxia	bonkowskylab bactin	Unknown	16.709
	G3	Passed	24 hpf Normoxia	bonkowskylab bactin	Unknown	16.7776
	G4	Passed	24 hpf Hypoxia	bonkowskylab bactin	Unknown	18.5669	18.562
	G5	Passed	24 hpf Hypoxia	bonkowskylab bactin	Unknown	18.5753
	G6	Passed	24 hpf Hypoxia	bonkowskylab bactin	Unknown	18.5439
	G7	Passed	48 hpf Normoxia	bonkowskylab bactin	Unknown	16.9042	16.9087
	G8	Passed	48 hpf Normoxia	bonkowskylab bactin	Unknown	16.9297
	G9	Passed	48 hpf Normoxia	bonkowskylab bactin	Unknown	16.8923
	G10	Passed	48 hpf Hypoxia	bonkowskylab bactin	Unknown	17.7149	17.743
	G11	Passed	48 hpf Hypoxia	bonkowskylab bactin	Unknown	17.7561
	G12	Passed	48 hpf Hypoxia	bonkowskylab bactin	Unknown	17.758
	H1	Passed	72 hpf Normoxia	bonkowskylab bactin	Unknown	16.6166	16.8172
	H2	Passed	72 hpf Normoxia	bonkowskylab bactin	Unknown	16.8196
	H3	Passed	72 hpf Normoxia	bonkowskylab bactin	Unknown	17.0153
	H4	Passed	72 hpf Hypoxia	bonkowskylab bactin	Unknown	16.6958	16.7277
	H5	Passed	72 hpf Hypoxia	bonkowskylab bactin	Unknown	16.7716
	H6	Passed	72 hpf Hypoxia	bonkowskylab bactin	Unknown	16.7158
20151012	D1	Passed	24 hpf normoxia	bonkowskylab nrxn1a	Unknown	27.7749	27.8292
10/3 cDNA	D2	Passed	24 hpf normoxia	bonkowskylab nrxn1a	Unknown	27.9111
	D3	Passed	24 hpf normoxia	bonkowskylab nrxn1a	Unknown	27.8016
	D7	Passed	24 hpf hypoxia	bonkowskylab nrxn1a	Unknown	30.2074	30.1706
	D8	Passed	24 hpf hypoxia	bonkowskylab nrxn1a	Unknown	30.07
	D9	Passed	24 hpf hypoxia	bonkowskylab nrxn1a	Unknown	30.2343
	E1	Passed	48 hpf normoxia	bonkowskylab nrxn1a	Unknown	24.3587	24.3927	20151102 re-do	D1	Passed	48 hpf Normoxia 10/3 cDNA	bonkowskylab nrxn1a	Unknown	24.4013	24.3379
	E2	Passed	48 hpf normoxia	bonkowskylab nrxn1a	Unknown	24.3837			D2	Passed	48 hpf Normoxia 10/3 cDNA	bonkowskylab nrxn1a	Unknown	24.2838
	E3	Passed	48 hpf normoxia	bonkowskylab nrxn1a	Unknown	24.4359			D3	Passed	48 hpf Normoxia 10/3 cDNA	bonkowskylab nrxn1a	Unknown	24.3287
	E7	Passed	48 hpf Hypoxia	bonkowskylab nrxn1a	Unknown	25.8706	25.8397		D4	Passed	48 hpf Hypoxia 10/3 cDNA	bonkowskylab nrxn1a	Unknown	25.8929	25.8856
	E8	Passed	48 hpf Hypoxia	bonkowskylab nrxn1a	Unknown	25.7977			D5	Passed	48 hpf Hypoxia 10/3 cDNA	bonkowskylab nrxn1a	Unknown	25.8169
	E9	Passed	48 hpf Hypoxia	bonkowskylab nrxn1a	Unknown	25.8509			D6	Passed	48 hpf Hypoxia 10/3 cDNA	bonkowskylab nrxn1a	Unknown	25.9468
	F1	Passed	72 hpf Normoxia	bonkowskylab nrxn1a	Unknown	23.5823	23.6609
	F2	Passed	72 hpf Normoxia	bonkowskylab nrxn1a	Unknown	23.7618
	F3	Passed	72 hpf Normoxia	bonkowskylab nrxn1a	Unknown	23.6387
	F7	Passed	72 hpf hypoxia	bonkowskylab nrxn1a	Unknown	23.5902	23.5862
	F8	Passed	72 hpf hypoxia	bonkowskylab nrxn1a	Unknown	23.5669
	F9	Passed	72 hpf hypoxia	bonkowskylab nrxn1a	Unknown	23.6014
	D4	Passed	24 hpf normoxia	bonkowskylab bactin	Unknown	17.1812	17.1954
	D5	Passed	24 hpf normoxia	bonkowskylab bactin	Unknown	17.1368
	D6	Passed	24 hpf normoxia	bonkowskylab bactin	Unknown	17.2682
	D10	Passed	24 hpf hypoxia	bonkowskylab bactin	Unknown	18.3754	18.377
	D11	Passed	24 hpf hypoxia	bonkowskylab bactin	Unknown	18.4247
	D12	Passed	24 hpf hypoxia	bonkowskylab bactin	Unknown	18.3307
	E4	Passed	48 hpf normoxia	bonkowskylab bactin	Unknown	17.718	16.4622
	E5	Passed	48 hpf normoxia	bonkowskylab bactin	Unknown	16.4921
	E6	Passed	48 hpf normoxia	bonkowskylab bactin	Unknown	16.4322
	E10	Passed	48 hpf Hypoxia	bonkowskylab bactin	Unknown	17.0184	16.934
	E11	Passed	48 hpf Hypoxia	bonkowskylab bactin	Unknown	16.9985
	E12	Passed	48 hpf Hypoxia	bonkowskylab bactin	Unknown	16.7852
	F4	Passed	72 hpf Normoxia	bonkowskylab bactin	Unknown	16.8135	16.8056
	F5	Passed	72 hpf Normoxia	bonkowskylab bactin	Unknown	16.7322
	F6	Passed	72 hpf Normoxia	bonkowskylab bactin	Unknown	16.8711
	F10	Passed	72 hpf hypoxia	bonkowskylab bactin	Unknown	16.9807	16.9391
	F11	Passed	72 hpf hypoxia	bonkowskylab bactin	Unknown	16.9101
	F12	Passed	72 hpf hypoxia	bonkowskylab bactin	Unknown	16.9264

## Sheet: nrxn1a bar graph
		20151028_1	20151028_3	20151012	average	STDEV
24 hpf Normoxia	nrxn1a	27.55	27.44	27.83	27.6067
	elfa	15.43	15.6	15.25	15.4267
	2∧-ΔΔCt	1.04247	1.26576	0.757858	1.02203	0.254565
	fold change
24 hpf Hypoxia	nrxn1a	30.35	30.51	30.17
	elfa	15.38	15.2	15.09
	2∧-ΔΔCt	0.144586	0.114229	0.133972	0.130929	0.0154056	TTEST hypoxia to normoxia	0.00376176
	fold change
48 hpf Normoxia	nrxn1a	25.13	25.35	24.39
	elfa	15.66	15.66	14.89
	2∧-ΔΔCt	6.54322	5.61778	6.40856	6.18985	0.499983
	fold change
48 hpf hypoxia	nrxn1a	26.23	26.37	25.84
	elfa	15.75	16.12	15.04
	2∧-ΔΔCt	3.24901	3.81055	2.60268	3.22075	0.60443	TTEST hypoxia to normoxia	0.00279948
	fold change
72 hpf Normoxia	nrxn1a	23.81	23.9	23.66
	elfa	15.69	15.58	15.85
	2∧-ΔΔCt	16.6795	14.5203	20.6776	17.2925	3.12411
	fold change
72 hpf hypoxia	nrxn1a	23.54	23.66	23.59
	elfa	15.24	15.75	15.69
	2∧-ΔΔCt	14.723	19.2929	19.4271	17.8143	2.67802	TTEST hypoxia to normoxia	0.83688
	fold change

## Sheet: nrxn1a stats
time	oxygen	response
24hpf	normoxia	1.04
24hpf	normoxia	1.27
24hpf	normoxia	0.76
48hpf	normoxia	6.54
48hpf	normoxia	5.62
48hpf	normoxia	6.41
72hpf	normoxia	16.68
72hpf	normoxia	14.52
72hpf	normoxia	20.68
24hpf	hypoxia	0.14
24hpf	hypoxia	0.11
24hpf	hypoxia	0.13
48hpf	hypoxia	3.25
48hpf	hypoxia	3.81
48hpf	hypoxia	2.6
72hpf	hypoxia	14.72
72hpf	hypoxia	19.29
72hpf	hypoxia	19.43
Two-way ANOVA
Summary
Response	response
Factor #1	time	Fixed
Factor #2	oxygen	Fixed
Descriptive Statistics
Factor	Group	Sample size	Mean	Variance	Standard Deviation
time	24hpf	6	0.575	0.26739	0.517098
time	48hpf	6	4.705	2.89211	1.70062
time	72hpf	6	17.5533	6.86111	2.61937
oxygen	hypoxia	9	7.05333	68.8061	8.29495
oxygen	normoxia	9	8.16889	54.3568	7.37271
time x oxygen	24hpf x hypoxia	3	0.126667	0.000233333	0.0152753
time x oxygen	24hpf x normoxia	3	1.02333	0.0652333	0.255408
time x oxygen	48hpf x hypoxia	3	3.22	0.3667	0.605558
time x oxygen	48hpf x normoxia	3	6.19	0.2479	0.497896
time x oxygen	72hpf x hypoxia	3	17.8133	7.18143	2.67982
time x oxygen	72hpf x normoxia	3	17.2933	9.76853	3.12547
ANOVA
Source of Variation	SS	d.f.	MS	F	p-level	F crit	Omega Sqr.
Factor #1 (time)	940.801	2	470.4	160.091	2.22248e-09	3.88529	0.940717
Factor #2 (oxygen)	5.60009	1	5.60009	1.90587	0.192596	4.74723	0.00267824
Factor #1 + #2 (time x oxygen)	9.24288	2	4.62144	1.57281	0.247381	3.88529	0.00338706
Within Groups	35.2601	12	2.93834
Total	990.904	17	58.2885
Omega squared for combined effect	0.946782
Comparisons among groups (Factor 1 - time)
Scheffe contrasts among pairs of means
Group vs Group (Contrast)	Difference	95% Confidence Interval		Test Statistics	p-level
24hpf vs 48hpf	-4.13	-6.81575	-1.44425	8.70742	0.00309105
24hpf vs 72hpf	-16.9783	-19.6641	-14.2926	147.157	1.38899e-10
48hpf vs 72hpf	-12.8483	-15.5341	-10.1626	84.2719	6.96042e-09
Bonferroni Test for Differences Between Means
Alpha/N	0.0166667
Group vs Group (Contrast)	Difference	95% Confidence Interval		Test Statistics	p-level
24hpf vs 48hpf	-4.13	-6.79591	-1.46409	4.17311	0.0024482
24hpf vs 72hpf	-16.9783	-19.6442	-14.3124	17.1556	8.62942e-11
48hpf vs 72hpf	-12.8483	-15.5142	-10.1824	12.9824	4.39221e-09
Fisher LSD
Group vs Group (Contrast)	Difference	Test Statistics	p-level	Accepted?
24hpf vs 48hpf	-4.13	4.17311	0.000637582	accepted
24hpf vs 72hpf	-16.9783	17.1556	3.61288e-12	accepted
48hpf vs 72hpf	-12.8483	12.9824	2.99185e-10	accepted
Tukey HSD Test for Differences Between Means
Groups	Difference	Test Statistics	p-level	Accepted?
24hpf vs 48hpf	-4.13	5.90167	0.00347261	accepted
24hpf vs 72hpf	-16.9783	24.2616	9.12774e-05	accepted
48hpf vs 72hpf	-12.8483	18.3599	9.12775e-05	accepted
Tukey B Test for Contrasts on Ordered Means
Groups	Difference	Test Statistics	Degrees of Freedom	Error DF	p-level	Accepted?
24hpf vs 48hpf	-4.13	5.90167	2	12	0.00242978	accepted
24hpf vs 72hpf	-16.9783	24.2616	3	12	9.12774e-05	accepted
48hpf vs 72hpf	-12.8483	18.3599	2	12	0.000107326	accepted
Tukey-Kramer Test for Differences Between Means
Groups	Difference	Test Statistics	p-level	Accepted?
24hpf vs 48hpf	-4.13	5.90167	0.00347261	accepted
24hpf vs 72hpf	-16.9783	24.2616	9.12774e-05	accepted
48hpf vs 72hpf	-12.8483	18.3599	9.12775e-05	accepted
Neuman-Keuls Test for Contrasts on Ordered Means
Groups	Difference	Test Statistics	Degrees of Freedom	Error DF	p-level	Accepted?
24hpf vs 48hpf	-4.13	5.90167	2	12	0.00138696	accepted
24hpf vs 72hpf	-16.9783	24.2616	3	12	9.12774e-05	accepted
48hpf vs 72hpf	-12.8483	18.3599	2	12	0.000123374	accepted
Comparisons among groups of Factor 1 (time) within each Factor 2 (oxygen) level
Factor 1 (time) group '24hpf' comparisons
Scheffe contrasts among pairs of means
Group vs Group (Contrast)	Difference	95% Confidence Interval		Test Statistics	p-level
hypoxia vs normoxia	-0.896667	-3.8637	2.07036	0.410442	0.530815
Bonferroni Test for Differences Between Means
Alpha/N	0.05
Group vs Group (Contrast)	Difference	95% Confidence Interval		Test Statistics	p-level
hypoxia vs normoxia	-0.896667	-3.8637	2.07036	0.640657	0.530815
Fisher LSD
Group vs Group (Contrast)	Difference	Test Statistics	p-level	Accepted?
hypoxia vs normoxia	-0.896667	0.640657	0.529818	rejected
Tukey HSD Test for Differences Between Means
Groups	Difference	Test Statistics	p-level	Accepted?
hypoxia vs normoxia	-0.896667	0.906026	0.53367	rejected
Tukey B Test for Contrasts on Ordered Means
Groups	Difference	Test Statistics	Degrees of Freedom	Error DF	p-level	Accepted?
hypoxia vs normoxia	-0.896667	0.906026	2	12	0.53367	rejected
Tukey-Kramer Test for Differences Between Means
Groups	Difference	Test Statistics	p-level	Accepted?
hypoxia vs normoxia	-0.896667	0.906026	0.53367	rejected
Neuman-Keuls Test for Contrasts on Ordered Means
Groups	Difference	Test Statistics	Degrees of Freedom	Error DF	p-level	Accepted?
hypoxia vs normoxia	-0.896667	0.906026	2	12	0.53367	rejected
Factor 1 (time) group '48hpf' comparisons
Scheffe contrasts among pairs of means
Group vs Group (Contrast)	Difference	95% Confidence Interval		Test Statistics	p-level
hypoxia vs normoxia	-2.97	-5.93703	-0.00297113	4.503	0.049797
Bonferroni Test for Differences Between Means
Alpha/N	0.05
Group vs Group (Contrast)	Difference	95% Confidence Interval		Test Statistics	p-level
hypoxia vs normoxia	-2.97	-5.93703	-0.00297113	2.12203	0.049797
Fisher LSD
Group vs Group (Contrast)	Difference	Test Statistics	p-level	Accepted?
hypoxia vs normoxia	-2.97	2.12203	0.0479707	rejected
Tukey HSD Test for Differences Between Means
Groups	Difference	Test Statistics	p-level	Accepted?
hypoxia vs normoxia	-2.97	3.001	0.05539	rejected
Tukey B Test for Contrasts on Ordered Means
Groups	Difference	Test Statistics	Degrees of Freedom	Error DF	p-level	Accepted?
hypoxia vs normoxia	-2.97	3.001	2	12	0.05539	rejected
Tukey-Kramer Test for Differences Between Means
Groups	Difference	Test Statistics	p-level	Accepted?
hypoxia vs normoxia	-2.97	3.001	0.05539	rejected
Neuman-Keuls Test for Contrasts on Ordered Means
Groups	Difference	Test Statistics	Degrees of Freedom	Error DF	p-level	Accepted?
hypoxia vs normoxia	-2.97	3.001	2	12	0.05539	rejected
Factor 1 (time) group '72hpf' comparisons
Scheffe contrasts among pairs of means
Group vs Group (Contrast)	Difference	95% Confidence Interval		Test Statistics	p-level
hypoxia vs normoxia	0.52	-2.44703	3.48703	0.138037	0.715114
Bonferroni Test for Differences Between Means
Alpha/N	0.05
Group vs Group (Contrast)	Difference	95% Confidence Interval		Test Statistics	p-level
hypoxia vs normoxia	0.52	-2.44703	3.48703	0.371534	0.715114
Fisher LSD
Group vs Group (Contrast)	Difference	Test Statistics	p-level	Accepted?
hypoxia vs normoxia	0.52	0.371534	0.714577	rejected
Tukey HSD Test for Differences Between Means
Groups	Difference	Test Statistics	p-level	Accepted?
hypoxia vs normoxia	0.52	0.525428	0.716622	rejected
Tukey B Test for Contrasts on Ordered Means
Groups	Difference	Test Statistics	Degrees of Freedom	Error DF	p-level	Accepted?
hypoxia vs normoxia	0.52	0.525428	2	12	0.716622	rejected
Tukey-Kramer Test for Differences Between Means
Groups	Difference	Test Statistics	p-level	Accepted?
hypoxia vs normoxia	0.52	0.525428	0.716622	rejected
Neuman-Keuls Test for Contrasts on Ordered Means
Groups	Difference	Test Statistics	Degrees of Freedom	Error DF	p-level	Accepted?
hypoxia vs normoxia	0.52	0.525428	2	12	0.716622	rejected
Comparisons among groups of Factor 2 (oxygen) within each Factor 1 (time) level
Factor 2 (oxygen) group 'hypoxia' comparisons
Scheffe contrasts among pairs of means
Group vs Group (Contrast)	Difference	95% Confidence Interval		Test Statistics	p-level
24hpf vs 48hpf	-3.09333	-6.89156	0.704895	2.44238	0.120721
24hpf vs 72hpf	-17.6867	-21.4849	-13.8884	79.8457	1.00844e-08
48hpf vs 72hpf	-14.5933	-18.3916	-10.7951	54.3586	1.34109e-07
Bonferroni Test for Differences Between Means
Alpha/N	0.0166667
Group vs Group (Contrast)	Difference	95% Confidence Interval		Test Statistics	p-level
24hpf vs 48hpf	-3.09333	-6.8635	0.676836	2.21015	0.129159
24hpf vs 72hpf	-17.6867	-21.4568	-13.9165	12.6369	6.37611e-09
48hpf vs 72hpf	-14.5933	-18.3635	-10.8232	10.4268	8.62666e-08
Fisher LSD
Group vs Group (Contrast)	Difference	Test Statistics	p-level	Accepted?
24hpf vs 48hpf	-3.09333	2.21015	0.0410953	rejected
24hpf vs 72hpf	-17.6867	12.6369	4.54341e-10	accepted
48hpf vs 72hpf	-14.5933	10.4268	8.36238e-09	accepted
Tukey HSD Test for Differences Between Means
Groups	Difference	Test Statistics	p-level	Accepted?
24hpf vs 48hpf	-3.09333	3.12562	0.109762	rejected
24hpf vs 72hpf	-17.6867	17.8713	9.12777e-05	accepted
48hpf vs 72hpf	-14.5933	14.7457	9.13202e-05	accepted
Tukey B Test for Contrasts on Ordered Means
Groups	Difference	Test Statistics	Degrees of Freedom	Error DF	p-level	Accepted?
24hpf vs 48hpf	-3.09333	3.12562	2	12	0.0785417	rejected
24hpf vs 72hpf	-17.6867	17.8713	3	12	9.12777e-05	accepted
48hpf vs 72hpf	-14.5933	14.7457	2	12	0.000107353	accepted
Tukey-Kramer Test for Differences Between Means
Groups	Difference	Test Statistics	p-level	Accepted?
24hpf vs 48hpf	-3.09333	3.12562	0.109762	rejected
24hpf vs 72hpf	-17.6867	17.8713	9.12777e-05	accepted
48hpf vs 72hpf	-14.5933	14.7457	9.13202e-05	accepted
Neuman-Keuls Test for Contrasts on Ordered Means
Groups	Difference	Test Statistics	Degrees of Freedom	Error DF	p-level	Accepted?
24hpf vs 48hpf	-3.09333	3.12562	2	12	0.0473212	accepted
24hpf vs 72hpf	-17.6867	17.8713	3	12	9.12777e-05	accepted
48hpf vs 72hpf	-14.5933	14.7457	2	12	0.000123386	accepted
Factor 2 (oxygen) group 'normoxia' comparisons
Scheffe contrasts among pairs of means
Group vs Group (Contrast)	Difference	95% Confidence Interval		Test Statistics	p-level
24hpf vs 48hpf	-5.16667	-8.9649	-1.36844	6.81366	0.00784928
24hpf vs 72hpf	-16.27	-20.0682	-12.4718	67.567	3.14118e-08
48hpf vs 72hpf	-11.1033	-14.9016	-7.3051	31.4678	4.29207e-06
Bonferroni Test for Differences Between Means
Alpha/N	0.0166667
Group vs Group (Contrast)	Difference	95% Confidence Interval		Test Statistics	p-level
24hpf vs 48hpf	-5.16667	-8.93684	-1.3965	3.69152	0.00652971
24hpf vs 72hpf	-16.27	-20.0402	-12.4998	11.6247	1.99957e-08
48hpf vs 72hpf	-11.1033	-14.8735	-7.33316	7.93319	2.8639e-06
Fisher LSD
Group vs Group (Contrast)	Difference	Test Statistics	p-level	Accepted?
24hpf vs 48hpf	-5.16667	3.69152	0.00181088	accepted
24hpf vs 72hpf	-16.27	11.6247	1.63351e-09	accepted
48hpf vs 72hpf	-11.1033	7.93319	4.09063e-07	accepted
Tukey HSD Test for Differences Between Means
Groups	Difference	Test Statistics	p-level	Accepted?
24hpf vs 48hpf	-5.16667	5.2206	0.00807975	accepted
24hpf vs 72hpf	-16.27	16.4398	9.12806e-05	accepted
48hpf vs 72hpf	-11.1033	11.2192	9.63149e-05	accepted
Tukey B Test for Contrasts on Ordered Means
Groups	Difference	Test Statistics	Degrees of Freedom	Error DF	p-level	Accepted?
24hpf vs 48hpf	-5.16667	5.2206	2	12	0.00563802	accepted
24hpf vs 72hpf	-16.27	16.4398	3	12	9.12806e-05	accepted
48hpf vs 72hpf	-11.1033	11.2192	2	12	0.000110633	accepted
Tukey-Kramer Test for Differences Between Means
Groups	Difference	Test Statistics	p-level	Accepted?
24hpf vs 48hpf	-5.16667	5.2206	0.00807975	accepted
24hpf vs 72hpf	-16.27	16.4398	9.12806e-05	accepted
48hpf vs 72hpf	-11.1033	11.2192	9.63149e-05	accepted
Neuman-Keuls Test for Contrasts on Ordered Means
Groups	Difference	Test Statistics	Degrees of Freedom	Error DF	p-level	Accepted?
24hpf vs 48hpf	-5.16667	5.2206	2	12	0.00319629	accepted
24hpf vs 72hpf	-16.27	16.4398	3	12	9.12806e-05	accepted
48hpf vs 72hpf	-11.1033	11.2192	2	12	0.000124952	accepted

## Sheet: fezf2
	Position	Flag	Sample	Detector	Task	Ct
20151028_1	D1	Passed	24hpf Normoxia	bonkowskylab fezf2	Unknown	24.3677	24.4666
10/27 cDNA 1	D2	Passed	24hpf Normoxia	bonkowskylab fezf2	Unknown	24.5248
	D3	Passed	24hpf Normoxia	bonkowskylab fezf2	Unknown	24.5072
	D4	Passed	24hpf hypoxia	bonkowskylab fezf2	Unknown	23.3654	23.3276
	D5	Passed	24hpf hypoxia	bonkowskylab fezf2	Unknown	23.2399
	D6	Passed	24hpf hypoxia	bonkowskylab fezf2	Unknown	23.3775
	D7	Passed	48 hpf Normoxia	bonkowskylab fezf2	Unknown	23.4332	23.4962
	D8	Passed	48 hpf Normoxia	bonkowskylab fezf2	Unknown	23.5616
	D9	Passed	48 hpf Normoxia	bonkowskylab fezf2	Unknown	23.4937
	D10	Passed	48 hpf hypoxia	bonkowskylab fezf2	Unknown	23.6411	23.7228
	D11	Passed	48 hpf hypoxia	bonkowskylab fezf2	Unknown	23.7038
	D12	Passed	48 hpf hypoxia	bonkowskylab fezf2	Unknown	23.8236
	E1	Passed	72 hpf Normoxia	bonkowskylab fezf2	Unknown	23.4002	23.4456
	E2	Passed	72 hpf Normoxia	bonkowskylab fezf2	Unknown	23.4888
	E3	Passed	72 hpf Normoxia	bonkowskylab fezf2	Unknown	23.4478
	E4	Passed	72 hpf hypoxia	bonkowskylab fezf2	Unknown	23.0941	23.046
	E5	Passed	72 hpf hypoxia	bonkowskylab fezf2	Unknown	23.0963
	E6	Passed	72 hpf hypoxia	bonkowskylab fezf2	Unknown	22.9476
	G1	Passed	24hpf Normoxia	bonkowskylab bactin	Unknown	16.858	16.8913
	G2	Passed	24hpf Normoxia	bonkowskylab bactin	Unknown	16.9148
	G3	Passed	24hpf Normoxia	bonkowskylab bactin	Unknown	16.901
	G4	Passed	24hpf hypoxia	bonkowskylab bactin	Unknown	18.5272	18.5066
	G5	Passed	24hpf hypoxia	bonkowskylab bactin	Unknown	18.4301
	G6	Passed	24hpf hypoxia	bonkowskylab bactin	Unknown	18.5625
	G7	Passed	48 hpf Normoxia	bonkowskylab bactin	Unknown	16.7291	16.7297
	G8	Passed	48 hpf Normoxia	bonkowskylab bactin	Unknown	16.7655
	G9	Passed	48 hpf Normoxia	bonkowskylab bactin	Unknown	16.6944
	G10	Passed	48 hpf hypoxia	bonkowskylab bactin	Unknown	17.3669	17.4761
	G11	Passed	48 hpf hypoxia	bonkowskylab bactin	Unknown	17.3965
	G12	Passed	48 hpf hypoxia	bonkowskylab bactin	Unknown	17.6647
	H1	Passed	72 hpf Normoxia	bonkowskylab bactin	Unknown	16.853	16.7954
	H2	Passed	72 hpf Normoxia	bonkowskylab bactin	Unknown	16.7783
	H3	Passed	72 hpf Normoxia	bonkowskylab bactin	Unknown	16.755
	H4	Passed	72 hpf hypoxia	bonkowskylab bactin	Unknown	16.5946	16.5743
	H5	Passed	72 hpf hypoxia	bonkowskylab bactin	Unknown	16.6296
	H6	Passed	72 hpf hypoxia	bonkowskylab bactin	Unknown	16.4986
20151028_3	D1	Passed	24 hpf Normoxia	bonkowskylab fezf2	Unknown	24.4339	24.4727
10/27 cDNA 2	D2	Passed	24 hpf Normoxia	bonkowskylab fezf2	Unknown	24.5106
	D3	Passed	24 hpf Normoxia	bonkowskylab fezf2	Unknown	24.4735
	D4	Passed	24 hpf Hypoxia	bonkowskylab fezf2	Unknown	23.2549	23.2362
	D5	Passed	24 hpf Hypoxia	bonkowskylab fezf2	Unknown	23.2191
	D6	Passed	24 hpf Hypoxia	bonkowskylab fezf2	Unknown	23.2347
	D7	Passed	48 hpf Normoxia	bonkowskylab fezf2	Unknown	24.1055	24.1219
	D8	Passed	48 hpf Normoxia	bonkowskylab fezf2	Unknown	24.0935
	D9	Passed	48 hpf Normoxia	bonkowskylab fezf2	Unknown	24.1667
	D10	Passed	48 hpf Hypoxia	bonkowskylab fezf2	Unknown	23.9126	23.9842
	D11	Passed	48 hpf Hypoxia	bonkowskylab fezf2	Unknown	23.9773
	D12	Passed	48 hpf Hypoxia	bonkowskylab fezf2	Unknown	24.0628
	E1	Passed	72 hpf Normoxia	bonkowskylab fezf2	Unknown	23.3732	23.3455
	E2	Passed	72 hpf Normoxia	bonkowskylab fezf2	Unknown	23.265
	E3	Passed	72 hpf Normoxia	bonkowskylab fezf2	Unknown	23.3984
	E4	Passed	72 hpf Hypoxia	bonkowskylab fezf2	Unknown	23.1258	23.148
	E5	Passed	72 hpf Hypoxia	bonkowskylab fezf2	Unknown	23.1569
	E6	Passed	72 hpf Hypoxia	bonkowskylab fezf2	Unknown	23.1615
	G1	Passed	24 hpf Normoxia	bonkowskylab bactin	Unknown	16.7576	16.7481
	G2	Passed	24 hpf Normoxia	bonkowskylab bactin	Unknown	16.709
	G3	Passed	24 hpf Normoxia	bonkowskylab bactin	Unknown	16.7776
	G4	Passed	24 hpf Hypoxia	bonkowskylab bactin	Unknown	18.5669	18.562
	G5	Passed	24 hpf Hypoxia	bonkowskylab bactin	Unknown	18.5753
	G6	Passed	24 hpf Hypoxia	bonkowskylab bactin	Unknown	18.5439
	G7	Passed	48 hpf Normoxia	bonkowskylab bactin	Unknown	16.9042	16.9087
	G8	Passed	48 hpf Normoxia	bonkowskylab bactin	Unknown	16.9297
	G9	Passed	48 hpf Normoxia	bonkowskylab bactin	Unknown	16.8923
	G10	Passed	48 hpf Hypoxia	bonkowskylab bactin	Unknown	17.7149	17.743
	G11	Passed	48 hpf Hypoxia	bonkowskylab bactin	Unknown	17.7561
	G12	Passed	48 hpf Hypoxia	bonkowskylab bactin	Unknown	17.758
	H1	Passed	72 hpf Normoxia	bonkowskylab bactin	Unknown	16.6166	16.8172
	H2	Passed	72 hpf Normoxia	bonkowskylab bactin	Unknown	16.8196
	H3	Passed	72 hpf Normoxia	bonkowskylab bactin	Unknown	17.0153
	H4	Passed	72 hpf Hypoxia	bonkowskylab bactin	Unknown	16.6958	16.7277
	H5	Passed	72 hpf Hypoxia	bonkowskylab bactin	Unknown	16.7716
	H6	Passed	72 hpf Hypoxia	bonkowskylab bactin	Unknown	16.7158
20151013	A1	Passed	24 hpf normoxia	bonkowskylab fezf2	Unknown	24.2373	24.216
10/3 cDNA	A2	Passed	24 hpf normoxia	bonkowskylab fezf2	Unknown	24.1568
	A3	Passed	24 hpf normoxia	bonkowskylab fezf2	Unknown	24.2539
	A4	Passed	24 hpf hypoxia	bonkowskylab fezf2	Unknown	22.7831	22.7302
	A5	Passed	24 hpf hypoxia	bonkowskylab fezf2	Unknown	22.7454
	A6	Passed	24 hpf hypoxia	bonkowskylab fezf2	Unknown	22.6619
	A7	Passed	48 hpf Normoxia	bonkowskylab fezf2	Unknown	23.5025	23.3913
	A8	Passed	48 hpf Normoxia	bonkowskylab fezf2	Unknown	23.389
	A9	Passed	48 hpf Normoxia	bonkowskylab fezf2	Unknown	23.2825
	A10	Passed	48 hpf hypoxia	bonkowskylab fezf2	Unknown	23.3404	23.3499
	A11	Passed	48 hpf hypoxia	bonkowskylab fezf2	Unknown	23.285
	A12	Passed	48 hpf hypoxia	bonkowskylab fezf2	Unknown	23.4243
	B1	Passed	72 hpf Normoxia	bonkowskylab fezf2	Unknown	22.9596	23.106
	B2	Passed	72 hpf Normoxia	bonkowskylab fezf2	Unknown	23.2607
	B3	Passed	72 hpf Normoxia	bonkowskylab fezf2	Unknown	23.0978
	B4	Passed	72 hpf hypoxia	bonkowskylab fezf2	Unknown	23.2441	23.2113
	B5	Passed	72 hpf hypoxia	bonkowskylab fezf2	Unknown	23.2432
	B6	Passed	72 hpf hypoxia	bonkowskylab fezf2	Unknown	23.1465
	G1	Passed	24 hpf normoxia	bonkowskylab bactin	Unknown	16.9931	17.0177
	G2	Passed	24 hpf normoxia	bonkowskylab bactin	Unknown	17.0254
	G3	Passed	24 hpf normoxia	bonkowskylab bactin	Unknown	17.0346
	G4	Passed	24 hpf hypoxia	bonkowskylab bactin	Unknown	18.2813	18.2878
	G5	Passed	24 hpf hypoxia	bonkowskylab bactin	Unknown	18.2681
	G6	Passed	24 hpf hypoxia	bonkowskylab bactin	Unknown	18.314
	G7	Passed	48 hpf Normoxia	bonkowskylab bactin	Unknown	16.3352	16.3904
	G8	Passed	48 hpf Normoxia	bonkowskylab bactin	Unknown	16.3913
	G9	Passed	48 hpf Normoxia	bonkowskylab bactin	Unknown	16.4446
	G10	Passed	48 hpf hypoxia	bonkowskylab bactin	Unknown	16.915	16.9206
	G11	Passed	48 hpf hypoxia	bonkowskylab bactin	Unknown	16.9498
	G12	Passed	48 hpf hypoxia	bonkowskylab bactin	Unknown	16.897
	H1	Passed	72 hpf Normoxia	bonkowskylab bactin	Unknown	16.7091	16.7577
	H2	Passed	72 hpf Normoxia	bonkowskylab bactin	Unknown	16.7962
	H3	Passed	72 hpf Normoxia	bonkowskylab bactin	Unknown	16.7677
	H4	Passed	72 hpf hypoxia	bonkowskylab bactin	Unknown	16.8306	16.8553
	H5	Passed	72 hpf hypoxia	bonkowskylab bactin	Unknown	16.8806
	H6	Passed	72 hpf hypoxia	bonkowskylab bactin	Unknown	16.8546

## Sheet: fezf2 bar graph
		20151028_1	20151028_3	20151013	average	STDEV
24 hpf Normoxia	fezf2	24.47	24.47	24.22	24.3867
	elfa	15.43	15.6	15.25	15.4267
	2∧-ΔΔCt	0.946058	1.06437	0.993092	1.00117	0.0595688
	fold change
24 hpf Hypoxia	fezf2	23.33	23.24	22.73
	elfa	15.38	15.2	15.09
	2∧-ΔΔCt	2.01391	1.89212	2.49666	2.13423	0.319728	TTEST hypoxia to normoxia	0.00380241
	fold change
48 hpf Normoxia	fezf2	23.5	24.12	23.39
	elfa	15.66	15.66	14.89
	2∧-ΔΔCt	2.17347	1.41421	1.37554	1.65441	0.449936
	fold change
48 hpf hypoxia	fezf2	23.72	23.98	23.35
	elfa	15.75	16.12	15.04
	2∧-ΔΔCt	1.98618	2.14355	1.56917	1.89963	0.29681	TTEST hypoxia to normoxia	0.474772
	fold change
72 hpf Normoxia	fezf2	23.45	23.35	23.11
	elfa	15.69	15.58	15.85
	2∧-ΔΔCt	2.2974	2.28153	3.24901	2.60931	0.554052
	fold change
72 hpf hypoxia	fezf2	23.05	23.15	23.21
	elfa	15.24	15.75	15.69
	2∧-ΔΔCt	2.21914	2.94854	2.71321	2.62696	0.37227	TTEST hypoxia to normoxia	0.965664
	fold change

## Sheet: fezf2 stats
time	oxygen	response
24hpf	normoxia	0.95
24hpf	normoxia	1.06
24hpf	normoxia	0.99
48hpf	normoxia	2.17
48hpf	normoxia	1.41
48hpf	normoxia	1.38
72hpf	normoxia	2.3
72hpf	normoxia	2.28
72hpf	normoxia	3.25
24hpf	hypoxia	2.01
24hpf	hypoxia	1.89
24hpf	hypoxia	2.5
48hpf	hypoxia	1.99
48hpf	hypoxia	2.14
48hpf	hypoxia	1.57
72hpf	hypoxia	2.22
72hpf	hypoxia	2.95
72hpf	hypoxia	2.71
Two-way ANOVA
Summary
Response	response
Factor #1	time	Fixed
Factor #2	oxygen	Fixed
Descriptive Statistics
Factor	Group	Sample size	Mean	Variance	Standard Deviation
time	24hpf	6	1.56667	0.428347	0.654482
time	48hpf	6	1.77667	0.133347	0.365167
time	72hpf	6	2.61833	0.178377	0.422347
oxygen	hypoxia	9	2.22	0.185775	0.431016
oxygen	normoxia	9	1.75444	0.619478	0.787069
time x oxygen	24hpf x hypoxia	3	2.13333	0.104433	0.323161
time x oxygen	24hpf x normoxia	3	1	0.0031	0.0556776
time x oxygen	48hpf x hypoxia	3	1.9	0.0873	0.295466
time x oxygen	48hpf x normoxia	3	1.65333	0.200433	0.447698
time x oxygen	72hpf x hypoxia	3	2.62667	0.138433	0.372066
time x oxygen	72hpf x normoxia	3	2.61	0.3073	0.554346
ANOVA
Source of Variation	SS	d.f.	MS	F	p-level	F crit	Omega Sqr.
Factor #1 (time)	3.71701	2	1.85851	13.2593	0.000914262	3.88529	0.454736
Factor #2 (oxygen)	0.975339	1	0.975339	6.95842	0.0216583	4.74723	0.110509
Factor #1 + #2 (time x oxygen)	1.04301	2	0.521506	3.72061	0.0553027	3.88529	0.100916
Within Groups	1.682	12	0.140167
Total	7.41736	17	0.436315
Omega squared for combined effect	0.666161
Comparisons among groups (Factor 1 - time)
Scheffe contrasts among pairs of means
Group vs Group (Contrast)	Difference	95% Confidence Interval		Test Statistics	p-level
24hpf vs 48hpf	-0.21	-0.796594	0.376594	0.471938	0.632747
24hpf vs 72hpf	-1.05167	-1.63826	-0.465073	11.8359	0.000822659
48hpf vs 72hpf	-0.841667	-1.42826	-0.255073	7.581	0.00530557
Bonferroni Test for Differences Between Means
Alpha/N	0.0166667
Group vs Group (Contrast)	Difference	95% Confidence Interval		Test Statistics	p-level
24hpf vs 48hpf	-0.21	-0.79226	0.37226	0.971533	1
24hpf vs 72hpf	-1.05167	-1.63393	-0.469406	4.86538	0.00061738
48hpf vs 72hpf	-0.841667	-1.42393	-0.259406	3.89384	0.00431758
Fisher LSD
Group vs Group (Contrast)	Difference	Test Statistics	p-level	Accepted?
24hpf vs 48hpf	-0.21	0.971533	0.344904	rejected
24hpf vs 72hpf	-1.05167	4.86538	0.000145366	accepted
48hpf vs 72hpf	-0.841667	3.89384	0.00116718	accepted
Tukey HSD Test for Differences Between Means
Groups	Difference	Test Statistics	p-level	Accepted?
24hpf vs 48hpf	-0.21	1.37396	0.607737	rejected
24hpf vs 72hpf	-1.05167	6.88068	0.0010943	accepted
48hpf vs 72hpf	-0.841667	5.50672	0.00565823	accepted
Tukey B Test for Contrasts on Ordered Means
Groups	Difference	Test Statistics	Degrees of Freedom	Error DF	p-level	Accepted?
24hpf vs 48hpf	-0.21	1.37396	2	12	0.479021	rejected
24hpf vs 72hpf	-1.05167	6.88068	3	12	0.0010943	accepted
48hpf vs 72hpf	-0.841667	5.50672	2	12	0.00395198	accepted
Tukey-Kramer Test for Differences Between Means
Groups	Difference	Test Statistics	p-level	Accepted?
24hpf vs 48hpf	-0.21	1.37396	0.607737	rejected
24hpf vs 72hpf	-1.05167	6.88068	0.0010943	accepted
48hpf vs 72hpf	-0.841667	5.50672	0.00565823	accepted
Neuman-Keuls Test for Contrasts on Ordered Means
Groups	Difference	Test Statistics	Degrees of Freedom	Error DF	p-level	Accepted?
24hpf vs 48hpf	-0.21	1.37396	2	12	0.350305	rejected
24hpf vs 72hpf	-1.05167	6.88068	3	12	0.0010943	accepted
48hpf vs 72hpf	-0.841667	5.50672	2	12	0.00224572	accepted
Comparisons among groups of Factor 1 (time) within each Factor 2 (oxygen) level
Factor 1 (time) group '24hpf' comparisons
Scheffe contrasts among pairs of means
Group vs Group (Contrast)	Difference	95% Confidence Interval		Test Statistics	p-level
hypoxia vs normoxia	1.13333	0.485306	1.78136	13.7455	0.00191185
Bonferroni Test for Differences Between Means
Alpha/N	0.05
Group vs Group (Contrast)	Difference	95% Confidence Interval		Test Statistics	p-level
hypoxia vs normoxia	1.13333	0.485306	1.78136	3.7075	0.00191185
Fisher LSD
Group vs Group (Contrast)	Difference	Test Statistics	p-level	Accepted?
hypoxia vs normoxia	1.13333	3.7075	0.00161152	accepted
Tukey HSD Test for Differences Between Means
Groups	Difference	Test Statistics	p-level	Accepted?
hypoxia vs normoxia	1.13333	5.24319	0.003108	accepted
Tukey B Test for Contrasts on Ordered Means
Groups	Difference	Test Statistics	Degrees of Freedom	Error DF	p-level	Accepted?
hypoxia vs normoxia	1.13333	5.24319	2	12	0.003108	accepted
Tukey-Kramer Test for Differences Between Means
Groups	Difference	Test Statistics	p-level	Accepted?
hypoxia vs normoxia	1.13333	5.24319	0.003108	accepted
Neuman-Keuls Test for Contrasts on Ordered Means
Groups	Difference	Test Statistics	Degrees of Freedom	Error DF	p-level	Accepted?
hypoxia vs normoxia	1.13333	5.24319	2	12	0.003108	accepted
Factor 1 (time) group '48hpf' comparisons
Scheffe contrasts among pairs of means
Group vs Group (Contrast)	Difference	95% Confidence Interval		Test Statistics	p-level
hypoxia vs normoxia	0.246667	-0.40136	0.894694	0.65113	0.431541
Bonferroni Test for Differences Between Means
Alpha/N	0.05
Group vs Group (Contrast)	Difference	95% Confidence Interval		Test Statistics	p-level
hypoxia vs normoxia	0.246667	-0.40136	0.894694	0.806926	0.431541
Fisher LSD
Group vs Group (Contrast)	Difference	Test Statistics	p-level	Accepted?
hypoxia vs normoxia	0.246667	0.806926	0.430243	rejected
Tukey HSD Test for Differences Between Means
Groups	Difference	Test Statistics	p-level	Accepted?
hypoxia vs normoxia	0.246667	1.14117	0.435296	rejected
Tukey B Test for Contrasts on Ordered Means
Groups	Difference	Test Statistics	Degrees of Freedom	Error DF	p-level	Accepted?
hypoxia vs normoxia	0.246667	1.14117	2	12	0.435296	rejected
Tukey-Kramer Test for Differences Between Means
Groups	Difference	Test Statistics	p-level	Accepted?
hypoxia vs normoxia	0.246667	1.14117	0.435296	rejected
Neuman-Keuls Test for Contrasts on Ordered Means
Groups	Difference	Test Statistics	Degrees of Freedom	Error DF	p-level	Accepted?
hypoxia vs normoxia	0.246667	1.14117	2	12	0.435296	rejected
Factor 1 (time) group '72hpf' comparisons
Scheffe contrasts among pairs of means
Group vs Group (Contrast)	Difference	95% Confidence Interval		Test Statistics	p-level
hypoxia vs normoxia	0.0166667	-0.63136	0.664694	0.00297265	0.957194
Bonferroni Test for Differences Between Means
Alpha/N	0.05
Group vs Group (Contrast)	Difference	95% Confidence Interval		Test Statistics	p-level
hypoxia vs normoxia	0.0166667	-0.63136	0.664694	0.054522	0.957194
Fisher LSD
Group vs Group (Contrast)	Difference	Test Statistics	p-level	Accepted?
hypoxia vs normoxia	0.0166667	0.054522	0.95712	rejected
Tukey HSD Test for Differences Between Means
Groups	Difference	Test Statistics	p-level	Accepted?
hypoxia vs normoxia	0.0166667	0.0771058	0.957489	rejected
Tukey B Test for Contrasts on Ordered Means
Groups	Difference	Test Statistics	Degrees of Freedom	Error DF	p-level	Accepted?
hypoxia vs normoxia	0.0166667	0.0771058	2	12	0.957489	rejected
Tukey-Kramer Test for Differences Between Means
Groups	Difference	Test Statistics	p-level	Accepted?
hypoxia vs normoxia	0.0166667	0.0771058	0.957489	rejected
Neuman-Keuls Test for Contrasts on Ordered Means
Groups	Difference	Test Statistics	Degrees of Freedom	Error DF	p-level	Accepted?
hypoxia vs normoxia	0.0166667	0.0771058	2	12	0.957489	rejected
Comparisons among groups of Factor 2 (oxygen) within each Factor 1 (time) level
Factor 2 (oxygen) group 'hypoxia' comparisons
Scheffe contrasts among pairs of means
Group vs Group (Contrast)	Difference	95% Confidence Interval		Test Statistics	p-level
24hpf vs 48hpf	0.233333	-0.596236	1.0629	0.29132	0.75141
24hpf vs 72hpf	-0.493333	-1.3229	0.336236	1.30226	0.300956
48hpf vs 72hpf	-0.726667	-1.55624	0.102902	2.82545	0.0909166
Bonferroni Test for Differences Between Means
Alpha/N	0.0166667
Group vs Group (Contrast)	Difference	95% Confidence Interval		Test Statistics	p-level
24hpf vs 48hpf	0.233333	-0.590107	1.05677	0.763308	1
24hpf vs 72hpf	-0.493333	-1.31677	0.330107	1.61385	0.382184
48hpf vs 72hpf	-0.726667	-1.55011	0.096774	2.37716	0.0935544
Fisher LSD
Group vs Group (Contrast)	Difference	Test Statistics	p-level	Accepted?
24hpf vs 48hpf	0.233333	0.763308	0.455743	rejected
24hpf vs 72hpf	-0.493333	1.61385	0.124967	rejected
48hpf vs 72hpf	-0.726667	2.37716	0.0294544	rejected
Tukey HSD Test for Differences Between Means
Groups	Difference	Test Statistics	p-level	Accepted?
24hpf vs 48hpf	0.233333	1.07948	0.731639	rejected
24hpf vs 72hpf	-0.493333	2.28233	0.27758	rejected
48hpf vs 72hpf	-0.726667	3.36181	0.0828357	rejected
Tukey B Test for Contrasts on Ordered Means
Groups	Difference	Test Statistics	Degrees of Freedom	Error DF	p-level	Accepted?
24hpf vs 48hpf	0.233333	1.07948	2	12	0.595776	rejected
24hpf vs 72hpf	-0.493333	2.28233	3	12	0.27758	rejected
48hpf vs 72hpf	-0.726667	3.36181	2	12	0.0589095	rejected
Tukey-Kramer Test for Differences Between Means
Groups	Difference	Test Statistics	p-level	Accepted?
24hpf vs 48hpf	0.233333	1.07948	0.731639	rejected
24hpf vs 72hpf	-0.493333	2.28233	0.27758	rejected
48hpf vs 72hpf	-0.726667	3.36181	0.0828357	rejected
Neuman-Keuls Test for Contrasts on Ordered Means
Groups	Difference	Test Statistics	Degrees of Freedom	Error DF	p-level	Accepted?
24hpf vs 48hpf	0.233333	1.07948	2	12	0.459913	rejected
24hpf vs 72hpf	-0.493333	2.28233	3	12	0.27758	rejected
48hpf vs 72hpf	-0.726667	3.36181	2	12	0.0349834	accepted
Factor 2 (oxygen) group 'normoxia' comparisons
Scheffe contrasts among pairs of means
Group vs Group (Contrast)	Difference	95% Confidence Interval		Test Statistics	p-level
24hpf vs 48hpf	-0.653333	-1.4829	0.176236	2.28395	0.136177
24hpf vs 72hpf	-1.61	-2.43957	-0.780431	13.8697	0.000388567
48hpf vs 72hpf	-0.956667	-1.78624	-0.127098	4.89709	0.0230708
Bonferroni Test for Differences Between Means
Alpha/N	0.0166667
Group vs Group (Contrast)	Difference	95% Confidence Interval		Test Statistics	p-level
24hpf vs 48hpf	-0.653333	-1.47677	0.170107	2.13726	0.14836
24hpf vs 72hpf	-1.61	-2.43344	-0.786559	5.26683	0.000284549
48hpf vs 72hpf	-0.956667	-1.78011	-0.133226	3.12956	0.0206648
Fisher LSD
Group vs Group (Contrast)	Difference	Test Statistics	p-level	Accepted?
24hpf vs 48hpf	-0.653333	2.13726	0.0474029	rejected
24hpf vs 72hpf	-1.61	5.26683	6.2944e-05	accepted
48hpf vs 72hpf	-0.956667	3.12956	0.006105	accepted
Tukey HSD Test for Differences Between Means
Groups	Difference	Test Statistics	p-level	Accepted?
24hpf vs 48hpf	-0.653333	3.02255	0.123819	rejected
24hpf vs 72hpf	-1.61	7.44842	0.000593893	accepted
48hpf vs 72hpf	-0.956667	4.42587	0.0220521	accepted
Tukey B Test for Contrasts on Ordered Means
Groups	Difference	Test Statistics	Degrees of Freedom	Error DF	p-level	Accepted?
24hpf vs 48hpf	-0.653333	3.02255	2	12	0.0888637	rejected
24hpf vs 72hpf	-1.61	7.44842	3	12	0.000593893	accepted
48hpf vs 72hpf	-0.956667	4.42587	2	12	0.0153425	accepted
Tukey-Kramer Test for Differences Between Means
Groups	Difference	Test Statistics	p-level	Accepted?
24hpf vs 48hpf	-0.653333	3.02255	0.123819	rejected
24hpf vs 72hpf	-1.61	7.44842	0.000593893	accepted
48hpf vs 72hpf	-0.956667	4.42587	0.0220521	accepted
Neuman-Keuls Test for Contrasts on Ordered Means
Groups	Difference	Test Statistics	Degrees of Freedom	Error DF	p-level	Accepted?
24hpf vs 48hpf	-0.653333	3.02255	2	12	0.0539081	rejected
24hpf vs 72hpf	-1.61	7.44842	3	12	0.000593893	accepted
48hpf vs 72hpf	-0.956667	4.42587	2	12	0.00863283	accepted
