# Supplementary material for: Temporal Dysynchrony in brain connectivity gene expression following hypoxia
Source: BMC Genomics. 2016 May 4;17:334. doi: 10.1186/s12864-016-2638-x (PMC4857255; doi:10.1186/s12864-016-2638-x)
Supplement: Additional file 9: — Data sheets of connectivity genes; analyzed for unadjusted, adjusted for multiple comparisons, and FDR, across development and experimental conditions (comparing normoxia to hypoxia). (XLSX 3494 kb) [file 12864_2016_2638_MOESM9_ESM.xlsx]

## Sheet: Table of Contents
Statistical Analysis Results
Worksheet	Column	Contents
Time Hypoxia Interaction		Statistical results for test of interaction between time and hypoxia factors. Reveals genes that respond to hypoxia differently over time.
	EnsemblGeneId	Ensembl database gene id
	Associated Gene Name	Gene symbol
	Description	Gene description
	baseMean	Average normalized gene count across all samples
	log2FoldChange	Log 2 fold change between two groups of samples, but not sure how to interpret this in a complex statistical test like this.
	lfcSE	Standard error of the log2 fold change
	stat	Difference in deviance between the reduced model and the full model, which is compared to a chi-squared distribution to generate a pvalue.
	pvalue	P value for negative binomial test on this gene alone
	padj	Adjusted p value for statistical test
	t24_Hyp_Norm_Log2Ratio	Log2 ratio of hypoxia/normoxia expression at 24 hours
	t36_Hyp_Norm_Log2Ratio	Log2 ratio of hypoxia/normoxia expression at 36 hours
	t48_Hyp_Norm_Log2Ratio	Log2 ratio of hypoxia/normoxia expression at 48 hours
	t60_Hyp_Norm_Log2Ratio	Log2 ratio of hypoxia/normoxia expression at 60 hours
	t72_Hyp_Norm_Log2Ratio	Log2 ratio of hypoxia/normoxia expression at 72 hours
	average_t24_Hyp	Average normoxicalized counts at 24 hours, hypoxic
	average_t24_Norm	Average normoxicalized counts at 24 hours, normoxic
	average_t36_Hyp	Average normoxicalized counts at 36 hours, hypoxic
	average_t36_Norm	Average normoxicalized counts at 36 hours, normoxic
	average_t48_Hyp	Average normoxicalized counts at 48 hours, hypoxic
	average_t48_Norm	Average normoxicalized counts at 48 hours, normoxic
	average_t60_Hyp	Average normoxicalized counts at 60 hours, hypoxic
	average_t60_Norm	Average normoxicalized counts at 60 hours, normoxic
	average_t72_Hyp	Average normoxicalized counts at 72 hours, hypoxic
	average_t72_Norm	Average normoxicalized counts at 72 hours, normoxic
	t24_Hyp_X02	Normalized counts for each sample
	t24_Hyp_X11	Normalized counts for each sample
	t24_Hyp_X21	Normalized counts for each sample
	t24_Norm_X03	Normalized counts for each sample
	t24_Norm_X12	Normalized counts for each sample
	t24_Norm_X22	Normalized counts for each sample
	t36_Hyp_X04	Normalized counts for each sample
	t36_Hyp_X13	Normalized counts for each sample
	t36_Hyp_X23	Normalized counts for each sample
	t36_Norm_X05	Normalized counts for each sample
	t36_Norm_X14	Normalized counts for each sample
	t36_Norm_X24	Normalized counts for each sample
	t48_Hyp_X06	Normalized counts for each sample
	t48_Hyp_X15	Normalized counts for each sample
	t48_Hyp_X25	Normalized counts for each sample
	t48_Norm_X01	Normalized counts for each sample
	t48_Norm_X16	Normalized counts for each sample
	t48_Norm_X26	Normalized counts for each sample
	t60_Hyp_X07	Normalized counts for each sample
	t60_Hyp_X17	Normalized counts for each sample
	t60_Hyp_X27	Normalized counts for each sample
	t60_Norm_X08	Normalized counts for each sample
	t60_Norm_X18	Normalized counts for each sample
	t60_Norm_X28	Normalized counts for each sample
	t72_Hyp_X09	Normalized counts for each sample
	t72_Hyp_X19	Normalized counts for each sample
	t72_Hyp_X29	Normalized counts for each sample
	t72_Norm_X10	Normalized counts for each sample
	t72_Norm_X20	Normalized counts for each sample
	t72_Norm_X30	Normalized counts for each sample
Time		Statistical results for test of genes changing with time when controlling for hypoxia/normoxia effects.
	Same columns as above
Hypoxia		Statistical results for test of genes changing with hypoxia when controlling for time.
	Same columns as above
Annotation		List of genes and their ids, symbols, descriptions
Normalized counts		Table of genes and their normalized counts as provided by DESeq2 software

## Sheet: Time Hypoxia Interaction
EnsemblGeneId	Associated Gene Name	Description	baseMean	log2FoldChange	lfcSE	stat	pvalue	padj	t24_Hyp_Norm_Log2Ratio	t36_Hyp_Norm_Log2Ratio	t48_Hyp_Norm_Log2Ratio	t60_Hyp_Norm_Log2Ratio	t72_Hyp_Norm_Log2Ratio	average_t24_Hyp	average_t24_Norm	average_t36_Hyp	average_t36_Norm	average_t48_Hyp	average_t48_Norm	average_t60_Hyp	average_t60_Norm	average_t72_Hyp	average_t72_Norm	t24_Hyp_X02	t24_Hyp_X11	t24_Hyp_X21	t24_Norm_X03	t24_Norm_X12	t24_Norm_X22	t36_Hyp_X04	t36_Hyp_X13	t36_Hyp_X23	t36_Norm_X05	t36_Norm_X14	t36_Norm_X24	t48_Hyp_X06	t48_Hyp_X15	t48_Hyp_X25	t48_Norm_X01	t48_Norm_X16	t48_Norm_X26	t60_Hyp_X07	t60_Hyp_X17	t60_Hyp_X27	t60_Norm_X08	t60_Norm_X18	t60_Norm_X28	t72_Hyp_X09	t72_Hyp_X19
ENSDARG00000042826	egr2b	early growth response 2b [Source:ZFIN;Acc:ZDB-GENE-980526-283]	89.8725	3.89335	1.62939	27.3465	1.69165e-05	0.0095456	3.32917	2.64015	-5.42748	-0.76023	-0.564416	501.574	49.9063	36.1912	5.80548	5.85324	251.902	7.07925	11.9905	11.4667	16.9568	52.6246	801.533	650.563	49.5256	40.7331	59.4601	6.60039	32.068	69.9053	8.77767	3.62146	5.01731	4.40307	3.60949	9.54716	749.402	3.13281	3.17121	6.34106	9.23676	5.65993	14.216	9.00355	12.7521	7.14377	15.47
ENSDARG00000086647	chrng	cholinergic receptor, nicotinic, gamma [Source:ZFIN;Acc:ZDB-GENE-030131-3805]	223.636	-0.933935	1.02722	27.3206	1.71222e-05	0.0095456	-0.872198	4.02549	-1.0151	-0.170699	0.0614272	419.86	768.533	659.921	40.5226	60.6434	122.563	34.5928	38.9377	46.3605	44.428	575.199	386.602	297.78	1221.63	472.025	611.944	47.8528	845.313	1086.6	51.6908	28.0663	41.8109	51.0756	30.0791	100.776	296.229	34.4609	36.9975	54.352	26.7866	22.6397	49.7562	29.7117	37.3453	56.0511	43.7428
ENSDARG00000026491	lamb1a	#N/A	2155.51	2.33841	0.947834	23.6116	9.55445e-05	0.0133165	2.51325	0.799221	-2.26486	0.288902	0.174936	9311.47	1631	1670.52	959.98	913.552	4390.61	783.625	641.417	664.372	588.505	1810.04	12781.2	13343.2	1602.43	1444.83	1845.74	749.144	1970.26	2292.16	1024.06	1000.43	855.451	660.46	976.97	1103.23	11348.9	1077.69	745.235	555.296	910.744	884.835	453.136	774.305	696.809	479.182	784.17
ENSDARG00000034700	vegfab	vascular endothelial growth factor Ab [Source:ZFIN;Acc:ZDB-GENE-030131-4605]	219.371	-2.06993	0.472178	24.8003	5.51814e-05	0.0133165	-1.07496	-0.154424	0.69506	0.689699	1.01519	103.694	218.449	233.867	260.288	258.355	159.582	297.793	184.627	319.153	157.905	182.35	56.6572	72.074	221.214	238.408	195.723	240.089	232.173	229.338	321.848	229.057	229.96	206.944	220.179	347.941	78.4714	201.544	198.729	324.3	298.347	270.733	202.579	180.971	170.331	373.674	289.129
ENSDARG00000058513	gfra1a	#N/A	188.887	1.24776	0.465114	23.6397	9.43145e-05	0.0133165	1.38202	-0.72801	-0.505285	-0.246651	0.121522	186.225	71.4512	101.419	167.985	154.378	219.125	220.383	261.474	263.875	242.559	70.9821	176.637	311.056	71.537	62.2977	80.5189	131.183	87.225	85.8486	172.628	155.723	175.606	195.496	137.161	130.478	274.65	167.083	215.643	201.102	235.537	224.51	287.875	223.288	273.258	232.997	262.99
ENSDARG00000060496	cacna1ha	calcium channel, voltage-dependent, T type, alpha 1H subunit a [Source:ZFIN;Acc:ZDB-GENE-130103-1]	170.403	2.287	0.634906	24.8494	5.39425e-05	0.0133165	2.13828	-0.221433	-0.945975	-0.112469	-0.154085	362.185	82.2701	82.0794	95.6957	88.1801	169.878	148.067	160.072	244.049	271.557	107.697	506.582	472.275	84.7438	79.0701	82.9964	92.4055	67.9842	85.8486	107.283	87.8204	91.9839	95.1062	78.2057	91.2285	337.427	93.9842	78.2233	160.338	136.704	147.158	171.481	160.263	148.47	340.153	205.378
ENSDARG00000061570	DMXL2 (1 of 2)	#N/A	544.916	2.88838	0.885999	23.6244	9.4983e-05	0.0133165	2.70092	0.0562169	-1.7407	0.2674	-0.187933	1708	262.682	337.413	324.518	265.633	887.739	375.55	312.013	456.078	519.533	307.181	2489.58	2327.23	246.527	213.25	328.269	169.96	413.036	429.243	212.615	382.969	377.97	184.048	356.137	256.713	2079.49	326.856	256.868	234.619	326.981	565.049	227.457	396.156	312.425	470.39	428.359
ENSDARG00000091293	dmxl2	Dmx-like 2 [Source:ZFIN;Acc:ZDB-GENE-031007-6]	332.445	2.92724	0.932859	24.0001	7.98723e-05	0.0133165	2.69011	0.115706	-2.06153	0.42577	-0.238268	1159.77	179.708	184.478	170.26	138.925	579.912	220.344	164.034	241.799	285.22	170.112	1733.04	1576.15	206.907	138.972	193.245	82.5049	223.193	247.735	135.566	182.884	192.33	111.838	174.459	130.478	1430.14	182.747	126.849	173.02	206.903	281.11	109.286	212.484	170.331	270.364	226.182
ENSDARG00000042485	foxd5	forkhead box D5 [Source:ZFIN;Acc:ZDB-GENE-980605-4]	50.4104	2.53598	1.26586	23.2838	0.00011112	0.0137665	2.63314	0.871648	-3.61261	0.42028	0.0886691	223.539	36.0328	21.7553	11.8898	13.5664	165.947	10.4014	7.77273	6.80291	6.39739	33.0434	244.959	392.614	24.2125	46.7233	37.1626	14.0258	21.8063	29.4338	9.75297	10.8644	15.0519	12.3286	15.6411	12.7296	474.752	13.5755	9.51364	17.2115	7.38941	6.60325	11.5505	6.30248	5.46517	3.84665	10.669
ENSDARG00000088227	tmem163b	transmembrane protein 163b [Source:ZFIN;Acc:ZDB-GENE-091204-410]	64.7947	2.2093	0.631455	22.6109	0.000151426	0.0168839	1.98224	0.101824	-1.02011	-0.0823411	-0.246509	124.87	31.6042	48.1948	44.9105	47.6967	96.7327	57.8009	61.1958	61.7201	73.2206	55.0723	103.316	216.222	45.1233	32.3469	17.3425	40.4274	53.8743	50.2828	65.3449	32.5931	36.7936	58.1205	45.7203	39.2495	174.599	55.3462	60.2531	61.5989	65.581	46.2227	63.0837	54.9216	65.582	67.0416	65.0808
ENSDARG00000058820	bin1b	bridging integrator 1b [Source:ZFIN;Acc:ZDB-GENE-030425-1]	757.973	-0.713968	0.497382	22.3599	0.000169927	0.0172244	-1.0175	0.70959	0.956856	-0.515568	-0.300401	833.585	1687.51	1644.84	1005.81	765.111	394.168	275.784	394.249	259.32	319.349	1408.63	551.575	540.555	1558.41	2049.83	1454.3	1028.84	2085.7	1819.99	808.521	980.51	1228.4	423.575	847.028	1024.73	492.408	272.554	417.543	269.042	272.484	285.826	437.143	345.736	399.868	228.051	276.86
ENSDARG00000005600	bmpr1ba	#N/A	673.85	2.17824	1.09298	22.1597	0.000186271	0.0173077	2.24083	1.23998	-2.90286	-0.0226805	0.0617493	2948.97	623.897	583.574	247.072	220.07	1645.92	123.653	125.613	112.214	107.512	534.813	3987.67	4324.44	765.996	488.797	616.899	213.688	650.34	886.694	329.65	220.909	190.658	180.526	172.053	307.631	4612.15	170.216	155.389	124.104	146.864	99.9921	132.387	126.95	117.501	120.895	119.493
ENSDARG00000018303	etv4	ets variant 4 [Source:ZFIN;Acc:ZDB-GENE-990415-71]	539.477	1.8471	0.877941	21.3037	0.000275643	0.017877	1.89125	0.581044	-2.22873	0.193161	0.0444672	1927.91	519.714	423.214	282.91	279.523	1310.18	195.881	171.335	144.236	139.858	620.481	2329.61	2833.65	585.503	474.421	499.217	318.469	463.062	488.111	320.873	243.543	284.314	250.094	293.572	294.901	3427.24	246.447	256.868	198.385	193.048	196.211	115.505	195.377	203.122	100.562	169.103
ENSDARG00000025889	usp14	ubiquitin specific peptidase 14 (tRNA-guanine transglycosylase) [Source:ZFIN;Acc:ZDB-GENE-030131-7676]	514.239	0.582962	0.352351	20.8947	0.000332267	0.017877	-0.329157	0.127819	-0.246903	-1.31639	-0.906666	734.043	922.163	622.848	570.039	513.787	609.689	181.892	452.986	186.086	348.856	1121.03	521.58	559.522	676.85	1097.4	992.241	694.691	534.895	638.959	509.105	593.919	607.094	497.546	537.815	506	729.784	523.178	576.104	193.855	179.193	172.628	463.798	408.761	486.4	158.262	213.38
ENSDARG00000036820	mgll	monoglyceride lipase [Source:ZFIN;Acc:ZDB-GENE-031006-9]	598.112	1.869	0.745041	21.3084	0.000275053	0.017877	1.39969	0.465861	-1.96839	-0.391676	-0.469234	1865.92	707.203	415.889	301.12	269.161	1053.31	256.312	336.26	325.427	450.513	937.453	2249.62	2410.69	550.284	711.631	859.694	352.296	337.356	558.016	263.33	277.947	362.082	262.423	303.197	241.861	2558.17	321.635	280.124	293.501	266.019	209.417	392.718	362.843	253.219	265.419	368.08
ENSDARG00000055854	nr4a3	nuclear receptor subfamily 4, group A, member 3 [Source:ZFIN;Acc:ZDB-GENE-070824-4]	50.6021	-0.840314	0.553377	21.4149	0.00026199	0.017877	-0.536455	-1.098	1.3248	0.291684	0.31592	21.9686	31.8633	30.5049	65.2982	67.7936	27.0635	62.7351	51.2513	81.8164	65.7263	28.1481	14.9975	22.7602	29.7154	29.9508	35.9238	31.3519	29.5026	30.6602	97.5297	50.7004	47.6644	51.0756	58.9551	93.35	9.80892	40.7265	30.6551	73.3751	56.3442	58.4859	53.3102	56.7223	43.7213	120.345	60.2797
ENSDARG00000058538	alcamb	activated leukocyte cell adhesion molecule b [Source:ZFIN;Acc:ZDB-GENE-030131-1768]	3877.87	1.59812	0.909098	20.9432	0.000324983	0.017877	1.62307	0.973808	-2.41843	0.0436134	0.0250306	14163.3	4598.01	3279.05	1669.56	1724.31	9217.95	1241.31	1204.35	847.72	833.139	4594.25	14261	23634.6	4435.29	4666.34	4692.39	1938.04	3376.12	4523	1838.44	1502	1668.25	1577.18	1458.24	2137.5	24545.8	1621.75	1486.24	1433.99	1262.66	1027.28	1277.67	1177.66	1157.7	653.38	965.543
ENSDARG00000068191	cdh15	cadherin 15, type 1, M-cadherin (myotubule) [Source:ZFIN;Acc:ZDB-GENE-030131-780]	736.198	-0.976423	0.579915	21.0195	0.000313868	0.017877	-0.76232	1.82935	0.267025	-0.125379	0.216304	1158.54	1965.14	1630.03	458.675	455.539	378.567	341.002	371.962	323.801	278.718	1816.16	1016.5	642.976	2217.65	1751.52	1926.26	471.103	1653.43	2765.55	527.636	389.307	459.084	449.113	348.918	568.587	496.331	271.51	367.861	312.524	391.638	318.843	404.269	370.046	341.573	286.3	315.802
ENSDARG00000070677	fezf2	FEZ family zinc finger 2 [Source:ZFIN;Acc:ZDB-GENE-001103-3]	325.415	1.37459	0.939013	20.8656	0.000336696	0.017877	1.56381	0.968817	-2.57284	-0.137674	0.189518	964.263	326.168	281.197	143.67	152.013	904.441	128.287	141.132	113.474	99.5051	331.658	1079.82	1481.31	460.038	271.953	246.512	180.686	321.963	340.942	213.59	109.549	107.872	163.794	129.942	162.302	2381.61	189.013	142.705	165.773	121.925	97.1621	158.154	140.455	124.788	69.2396	143.498
ENSDARG00000074381	farp1	FERM, RhoGEF (ARHGEF) and pleckstrin domain protein 1 (chondrocyte-derived) [Source:ZFIN;Acc:ZDB-GENE-070424-163]	1426.87	1.77908	0.816155	21.489	0.00025326	0.017877	2.01636	0.393572	-1.88307	0.3386	0.23711	4321.16	1068.11	1040.92	792.396	778.003	2869.73	1009.6	798.401	860.369	729.975	938.676	5312.45	6712.37	1197.42	1053.07	953.839	721.918	1246.8	1154.05	876.792	802.153	698.242	710.655	711.07	912.285	7038.88	730.988	839.315	1101.53	928.294	998.977	728.572	879.647	786.984	784.716	859.386
ENSDARG00000095603	grid2ipb	glutamate receptor, ionotropic, delta 2 (Grid2) interacting protein, b [Source:ZFIN;Acc:ZDB-GENE-040724-161]	47.4345	2.58032	0.856469	21.2173	0.000286747	0.017877	2.52478	-0.0298324	-1.52393	-0.356441	-0.0583859	135.13	23.4812	19.7434	20.156	20.6946	59.5122	37.6605	48.2154	53.7653	55.9858	29.3719	174.971	201.049	16.5085	16.7724	37.1626	23.1014	12.8272	23.3018	11.7036	25.3502	23.4141	24.6572	20.4538	16.9727	135.363	13.5755	29.598	38.0464	24.9392	49.996	59.5297	43.217	41.8996	52.754	49.6108
ENSDARG00000005320	nipsnap1	nipsnap homolog 1 (C. elegans) [Source:ZFIN;Acc:ZDB-GENE-991008-17]	94.1729	1.6926	0.899873	20.552	0.000388452	0.0183281	1.14537	0.899629	-2.49079	-1.09735	-0.555136	323.973	146.459	64.2865	34.4591	35.3675	198.796	18.4839	39.5486	32.5416	47.8137	172.56	268.289	531.072	101.252	147.358	190.768	56.9284	51.3088	84.6222	34.1354	41.6468	27.5952	44.9113	24.0633	37.1279	521.835	40.7265	33.8263	15.3997	24.0156	16.0365	42.6481	44.1174	31.8801	45.6102	30.4066
ENSDARG00000045070	itgb3b	integrin beta 3b [Source:ZFIN;Acc:ZDB-GENE-071207-2]	70.3381	-1.52838	0.476506	20.5181	0.000394506	0.0183281	-1.44265	-0.294822	0.846226	-0.0342725	0.187071	17.7688	48.299	73.8238	90.5622	84.396	46.9443	87.8442	89.956	87.1952	76.5911	35.491	8.33194	9.48342	58.3302	40.7331	45.8338	81.6798	83.3769	56.4148	87.7767	97.7794	86.1304	88.0613	86.6279	78.4989	15.6943	53.2577	71.8808	82.4338	89.5965	91.5022	95.0698	85.5337	89.2644	94.5176	81.6177
ENSDARG00000091902	b3gnt2b	UDP-GlcNAc:betaGal beta-1,3-N-acetylglucosaminyltransferase 2b [Source:ZFIN;Acc:ZDB-GENE-050913-158]	1466.5	1.79516	0.927467	20.5226	0.000393692	0.0183281	2.01898	0.580142	-2.28792	0.359168	0.223674	5553.16	1370.15	975.718	652.656	672.71	3285.18	657.273	512.419	531.007	454.745	1391.49	6438.93	8829.07	1217.23	1436.44	1456.77	693.866	1005.65	1227.64	779.262	608.405	570.3	575.921	578.722	863.488	8698.55	557.639	599.359	923.077	587.458	461.284	605.07	514.103	418.085	583.042	535.583
ENSDARG00000055229	ncs1a	neuronal calcium sensor 1a [Source:ZFIN;Acc:ZDB-GENE-021220-1]	166.33	1.10271	0.799265	20.3671	0.000422598	0.0188479	1.27141	0.968558	-2.08554	-0.123369	0.168035	555.646	230.179	146.369	74.797	79.9321	339.258	57.7968	62.9566	61.5658	54.7969	268.018	609.898	789.021	247.628	198.873	244.034	83.3299	142.382	213.395	60.4684	76.956	86.9666	73.9715	74.5962	91.2285	845.529	90.8514	81.3945	65.2223	59.1152	49.0527	65.7492	64.8255	58.2951	59.8978	68.8149
ENSDARG00000037415	dlgap1b	discs, large (Drosophila) homolog-associated protein 1b [Source:ZFIN;Acc:ZDB-GENE-091116-98]	137.614	1.97355	0.851536	20.2256	0.00045071	0.0193285	2.01147	0.489707	-1.8799	-0.406251	0.0347446	359.56	89.1782	78.8773	56.174	59.3373	218.39	76.6903	101.633	170.175	166.125	85.668	431.595	561.419	82.5427	97.0406	87.9514	65.1789	78.246	93.2071	60.4684	46.1736	61.8801	63.4041	54.1424	60.4654	553.223	48.0363	53.9106	76.0927	78.5124	75.4657	108.397	99.039	97.4621	224.754	135.496
ENSDARG00000086207	grin2da	glutamate receptor, ionotropic, N-methyl D-aspartate 2D, a [Source:ZFIN;Acc:ZDB-GENE-041008-124]	107.907	2.18926	0.878233	20.0507	0.000488023	0.0201536	1.97852	-0.910133	-2.00773	-0.365533	-0.217539	142.476	36.1533	31.5844	59.3539	57.2766	230.337	92.3235	118.946	143.625	167	42.834	126.646	257.949	34.1176	35.941	38.4013	51.153	15.3927	28.2074	46.8143	65.1863	66.0612	64.2848	66.1741	41.371	564.994	67.8774	58.1389	70.6575	101.604	104.709	135.052	117.946	103.838	185.189	113.091
ENSDARG00000058222	mpp4a	membrane protein, palmitoylated 4a (MAGUK p55 subfamily member 4) [Source:ZFIN;Acc:ZDB-GENE-070912-523]	27.9968	1.66229	0.664236	19.4313	0.000646492	0.0248565	1.28704	-0.426652	0.141302	-1.75028	-0.43596	20.1215	8.24559	11.0913	14.9079	16.2247	14.7109	12.2731	41.2896	59.9724	81.1313	9.79063	18.3303	32.2436	6.60341	13.1784	4.95501	13.2008	10.2618	9.81127	10.7283	18.1073	15.8881	17.6123	20.4538	10.608	15.6943	8.35415	20.0844	14.4939	14.7788	7.54657	56.8642	34.2135	32.791	90.1214	48.5439
ENSDARG00000069660	chrnb1	cholinergic receptor, nicotinic, beta 1 (muscle) [Source:ZFIN;Acc:ZDB-GENE-070821-4]	287.536	-0.972494	0.459233	19.4898	0.000629567	0.0248565	-0.957032	0.702667	0.844924	0.484755	0.0269771	259.997	504.735	537.654	330.354	306.149	170.446	242.98	173.638	176.338	173.072	403.863	201.633	174.495	643.833	487.599	382.775	334.97	672.146	605.846	415.477	255.313	320.271	250.094	251.461	416.893	127.516	163.95	219.871	272.666	235.537	220.737	182.143	162.064	176.707	154.415	159.501
ENSDARG00000008494	myl6	myosin, light chain 6, alkali, smooth muscle and non-muscle [Source:ZFIN;Acc:ZDB-GENE-041010-28]	618.053	1.33341	0.731637	19.2184	0.000711958	0.0264611	1.0426	0.821736	-1.86679	-0.362581	-0.291858	1799.71	873.673	565.392	319.877	326.713	1191.59	217.5	279.645	272.649	333.781	1058.61	1558.07	2782.44	848.539	843.415	929.064	420.775	613.141	662.261	358.909	288.811	311.909	280.916	297.182	402.042	2921.1	312.236	341.434	238.243	215.216	199.041	314.53	255.701	268.704	280.256	314.735
ENSDARG00000030490	sptb	spectrin, beta, erythrocytic [Source:ZFIN;Acc:ZDB-GENE-000906-1]	2897.88	-0.945198	0.554222	18.8108	0.000856144	0.0298313	-1.08776	0.0985837	1.33197	0.0181189	-0.141163	1923.7	4088.71	5073.41	4738.31	4139.17	1644.18	2061.12	2035.39	1557.37	1717.46	3803.66	1134.81	832.645	4802.88	4270.98	3192.27	4453.61	5754.29	5012.33	4892.09	4716.95	4605.89	2671.78	4744.08	5001.65	906.344	1566.4	2459.8	1945.8	2166.02	2071.53	2045.33	2087.92	1972.93	1453.48	1496.86
ENSDARG00000035994	rims2b	#N/A	157.359	2.06976	0.711353	18.8255	0.00085049	0.0298313	1.79219	-0.545117	-1.25074	-0.261622	-0.28714	160.341	46.2957	67.5252	98.5287	111.712	265.834	143.046	171.487	229.174	279.642	64.8629	76.6539	339.507	47.3245	39.5351	52.0276	80.8548	62.8533	58.8676	97.5297	96.874	101.182	132.092	102.269	100.776	561.07	114.87	121.563	126.821	156.101	146.215	177.701	178.27	158.49	276.409	223.515
ENSDARG00000002933	gbx2	gastrulation brain homeobox 2 [Source:ZFIN;Acc:ZDB-GENE-020509-2]	152.219	0.927926	0.429198	18.593	0.00094463	0.0319171	0.954691	0.0403196	-0.864038	-0.339305	0.032228	264.607	136.525	102.18	99.3643	148.32	269.961	125.188	158.381	110.047	107.616	194.589	261.623	337.61	97.9506	161.734	149.889	118.807	85.9423	101.792	111.184	93.2526	93.6564	184.048	125.129	135.782	417.86	184.836	207.186	135.88	129.315	110.369	161.708	147.658	165.777	80.7796	109.89
ENSDARG00000003399	fgf8a	fibroblast growth factor 8a [Source:ZFIN;Acc:ZDB-GENE-990415-72]	307.282	1.87694	1.07942	18.0975	0.00118113	0.0367042	2.00077	1.2477	-2.48644	0.397384	0.12474	1194.17	298.383	299.257	126.023	136.413	764.446	84.1446	63.8854	55.3409	50.757	209.275	1448.09	1925.14	438.026	218.042	239.079	141.083	363.01	393.677	175.553	100.495	102.019	108.315	104.675	196.247	2112.84	107.56	72.9379	104.175	81.2835	66.9758	64.8607	62.1245	64.6711	40.6646	63.4804
ENSDARG00000044632	myo7ab	myosin VIIAb [Source:ZFIN;Acc:ZDB-GENE-091110-4]	99.3621	1.35765	0.676754	18.2065	0.00112454	0.0367042	1.23221	0.459967	-1.5599	-0.695158	-0.131048	143.864	61.238	46.6654	33.9259	40.4264	119.191	87.1339	141.075	152.787	167.315	58.7438	211.631	161.218	56.129	73.08	54.5051	53.6282	39.7644	46.6035	22.4318	42.5521	36.7936	71.3297	27.6728	22.2767	233.452	50.1249	73.995	116.857	78.5124	66.0325	181.255	105.341	136.629	152.767	156.301
ENSDARG00000076748	ntn2	netrin 2 [Source:ZFIN;Acc:ZDB-GENE-050310-2]	191.973	1.24128	0.378612	18.0901	0.00118507	0.0367042	1.14307	-0.0578839	-0.324979	-0.0854175	-0.107897	299.966	135.823	183.106	190.602	184.872	231.579	175.325	186.019	160.004	172.43	149.307	401.6	348.99	144.175	125.793	137.502	199.662	170.602	179.056	195.059	181.073	195.675	174.361	174.459	205.794	315.847	221.385	157.504	170.303	175.498	180.174	176.812	190.875	190.37	140.677	179.239
ENSDARG00000000588	grasp	GRP1 (general receptor for phosphoinositides 1)-associated scaffold protein [Source:ZFIN;Acc:ZDB-GENE-060312-30]	242.472	1.3681	0.904273	17.7862	0.00135863	0.039292	1.54796	1.46041	-1.88471	0.0502111	0.180845	814.286	278.48	263.15	95.6259	119.152	440.001	125.869	121.564	88.5114	78.0835	230.08	1061.49	1151.29	380.797	218.042	236.602	73.4293	302.722	413.3	153.122	65.1863	68.5699	135.614	81.8152	140.025	1045.63	124.268	150.104	126.821	139.475	111.312	113.728	115.245	135.718	59.8978	103.489
ENSDARG00000016526	gata3	GATA binding protein 3 [Source:ZFIN;Acc:ZDB-GENE-990415-82]	228.915	1.87573	0.671211	17.7043	0.00140958	0.039292	1.67103	-0.134238	-1.11967	0.33788	-0.205984	545.422	171.278	181.623	199.333	170.803	371.15	195.417	154.615	139.082	160.427	205.603	778.204	652.46	226.717	117.407	169.709	173.26	139.817	231.791	242.849	172.019	183.132	166.436	198.522	147.451	743.516	262.111	107.821	161.244	197.667	227.34	122.613	185.473	155.757	128.588	128.561
ENSDARG00000039215	arrb2a	arrestin, beta 2a [Source:ZFIN;Acc:ZDB-GENE-030131-29]	129.672	1.15007	0.668232	17.7523	0.00137954	0.039292	1.22366	0.703665	-1.48595	0.0376842	0.0701501	334.455	143.212	137.587	84.4797	85.823	240.391	73.2767	71.3874	64.5888	61.5233	128.502	353.274	521.588	141.973	137.774	149.889	127.058	138.534	147.169	93.6285	77.8614	81.9493	87.1807	85.4247	84.8637	539.491	97.117	84.5657	75.1869	73.8941	70.7491	73.7457	65.7259	74.6906	64.8435	65.0808
ENSDARG00000061749	htr3b	5-hydroxytryptamine (serotonin) receptor 3B [Source:ZFIN;Acc:ZDB-GENE-071012-4]	64.3391	2.77057	1.82187	17.7629	0.00137297	0.039292	3.67474	3.234	-4.13205	0.640034	0.903722	318.075	24.9071	55.0557	5.85158	9.26818	162.504	21.4631	13.7729	21.1752	11.3183	3.67149	368.272	582.282	64.9336	3.5941	6.19376	3.30019	83.3769	78.4902	8.77767	5.43219	3.34487	15.851	2.40633	9.54716	472.79	6.26561	8.45657	32.6112	13.8551	17.9231	15.9931	15.306	10.0195	19.2332	19.7376
ENSDARG00000030775	sybl1	synaptobrevin-like 1 [Source:ZFIN;Acc:ZDB-GENE-040426-1055]	188.647	1.24356	0.635684	17.5323	0.00152275	0.0414114	1.19187	0.184087	-1.48424	-0.298483	-0.0534737	451.695	197.722	144.94	127.577	121.823	340.824	112.428	138.269	123.269	127.924	195.813	504.916	654.356	181.594	209.656	201.917	141.083	153.927	139.811	110.209	141.237	131.286	127.689	117.91	119.87	749.402	144.109	128.963	127.727	126.544	83.0123	141.272	132.352	141.183	115.949	123.227
ENSDARG00000058656	desma	desmin a [Source:ZFIN;Acc:ZDB-GENE-980526-221]	3481.3	-1.68997	0.629341	17.4571	0.00157502	0.041813	-1.32359	0.774389	1.13113	0.502515	0.367071	2577.71	6451.73	8236.94	4815.62	4208.1	1921.24	2205.14	1556.55	1599.66	1240.3	4793.74	1691.38	1248.02	8243.26	6368.74	4743.18	4041.09	12539.9	8129.86	6001	3909.36	4536.48	2271.98	3854.94	6497.38	1145.68	1663.52	2954.51	2352.53	1995.14	2267.74	1391.4	1554.91	1723.35	1488.65	1686.77
ENSDARG00000010408	igsf9b	immunoglobulin superfamily, member 9b [Source:ZFIN;Acc:ZDB-GENE-060810-28]	1434.99	1.37344	0.61831	17.0976	0.00185035	0.0421049	1.49885	0.0575959	-0.955549	0.799359	0.126429	3787.39	1340.11	1298.93	1248.1	1268.82	2460.64	1238.72	711.773	519.515	475.926	1588.53	4954.17	4819.48	1255.75	1248.35	1516.23	1355.56	1148.04	1393.2	1034.79	1272.04	1437.46	1284.81	1354.76	1166.88	4877	1406.63	1098.3	1017.29	1107.49	1591.38	597.962	717.583	819.775	320.92	483.305
ENSDARG00000030532	ARHGEF12 (1 of 2)	Rho guanine nucleotide exchange factor (GEF) 12 [Source:HGNC Symbol;Acc:HGNC:14193]	824.979	1.4408	0.676799	17.2341	0.00174062	0.0421049	1.21423	0.675646	-1.45379	0.0372314	-0.226925	2361.09	1017.64	906.884	567.757	517.7	1418.12	378.864	369.212	328.3	384.222	1184.67	2772.87	3125.74	1052.14	978.792	1021.97	666.639	888.926	1165.09	523.735	619.269	560.266	440.307	573.91	538.884	3319.34	470.965	464.054	368.687	352.844	415.061	353.624	327.729	426.283	314.326	330.738
ENSDARG00000043661	cadpsa	Ca2+-dependent activator protein for secretion a [Source:ZFIN;Acc:ZDB-GENE-030616-525]	273.747	1.21267	0.395419	17.334	0.00166441	0.0421049	1.08061	-0.402726	-0.289301	-0.0961767	-0.139672	313.012	148.001	181.114	239.433	242.826	296.745	302.577	323.436	328.469	361.859	160.322	321.613	457.101	138.672	128.189	177.142	224.413	141.099	177.829	177.504	281.568	259.227	250.975	279.134	198.369	304.077	300.749	285.409	249.113	302.042	356.575	346.516	325.028	298.762	342.352	293.397
ENSDARG00000058488	adora2ab	adenosine A2a receptor b [Source:ZFIN;Acc:ZDB-GENE-081022-41]	209.206	2.35027	1.73263	17.182	0.00178174	0.0421049	2.96445	2.62908	-4.22602	1.38343	0.613487	1102.51	141.252	166.492	26.913	29.8639	558.86	24.2307	9.28778	19.7467	12.9067	55.0723	1539.74	1712.71	333.472	40.7331	49.5501	25.5765	262.958	210.942	44.8637	20.8234	15.0519	16.7316	24.0633	48.7966	1657.71	12.5312	6.34243	37.1405	13.8551	21.6964	10.662	9.00355	8.19775	25.278	13.3362
ENSDARG00000070442	si:ch211-113g11.6	si:ch211-113g11.6 [Source:ZFIN;Acc:ZDB-GENE-060503-473]	379.588	-1.42313	0.546726	17.2589	0.00172142	0.0421049	-1.07842	-0.346984	0.80567	0.826027	0.353973	103.658	218.897	326.5	415.275	375.468	214.804	615.797	347.359	660.963	517.155	141.964	108.315	60.6939	249.829	202.467	204.394	268.966	373.272	337.262	402.798	384.78	458.247	252.736	453.593	420.075	60.8153	337.299	246.298	660.376	472.922	714.094	317.196	404.259	320.623	849.01	543.584
ENSDARG00000075012	glra2	glycine receptor, alpha 2 [Source:ZFIN;Acc:ZDB-GENE-090407-1]	14.357	1.91373	0.706054	17.2114	0.00175838	0.0421049	1.97178	-1.16729	-0.489007	-0.510798	0.016062	21.9414	5.59371	3.59787	8.08044	11.1988	15.7172	13.8709	19.7637	22.0247	21.7809	9.79063	19.9967	36.037	2.20114	8.38622	6.19376	5.77534	2.56544	2.45282	4.87649	12.6751	6.68974	11.448	16.8443	5.30398	17.6561	8.35415	21.1414	13.588	12.9315	15.0931	24.8781	17.1067	17.3064	24.7284	19.7376
ENSDARG00000089094	si:dkey-160o24.3	si:dkey-160o24.3 [Source:ZFIN;Acc:ZDB-GENE-140106-224]	93.4281	1.05958	0.68491	17.1385	0.00181674	0.0421049	1.19611	0.760609	-1.47085	-0.143558	0.131187	236.306	103.136	112.634	66.4818	61.7815	171.25	51.0029	56.3391	39.3871	35.9636	106.473	293.284	309.16	104.554	95.8426	109.01	96.5307	106.466	134.905	87.7767	60.6594	51.0093	60.7623	57.7519	66.8301	384.51	63.7004	65.5384	64.3165	43.4128	45.2794	67.5262	45.0177	56.4734	43.4122	38.4083
ENSDARG00000020072	thbs4b	thrombospondin 4b [Source:ZFIN;Acc:ZDB-GENE-020708-4]	1479.26	1.15435	0.681429	17.043	0.0018961	0.042283	1.39243	0.473097	-1.41974	0.0702774	0.237757	3600.54	1371.53	1133.4	816.521	842.183	2253.15	1113.83	1060.88	1407.17	1193.37	1324.18	4352.61	5124.84	1464.86	1274.71	1375.02	820.923	1204.48	1374.8	909.952	713.427	826.183	871.807	788.073	866.67	5114.37	753.962	891.111	1133.24	1244.19	964.074	1129.29	992.191	1061.15	1471.62	1407.24
ENSDARG00000028524	col5a3b	#N/A	599.252	-1.06531	0.840016	16.8294	0.00208621	0.0423318	-1.23559	-0.362626	1.79715	1.26259	-0.165303	252.965	595.676	901.214	1158.75	985.92	283.692	711.393	296.506	380.13	426.279	523.799	151.641	83.4541	803.415	436.084	547.529	469.453	1277.59	956.599	814.373	1436.81	1225.06	480.815	1631.49	845.454	72.586	391.601	386.888	485.544	457.219	1191.41	231.899	314.224	343.395	341.253	292.33
ENSDARG00000029353	serpine2	serpin peptidase inhibitor, clade E (nexin, plasminogen activator inhibitor type 1), member 2 [Source:ZFIN;Acc:ZDB-GENE-040426-848]	327.498	1.09145	0.677034	16.787	0.00212608	0.0423318	1.47832	0.324655	-1.30503	0.522428	0.385788	902.03	323.745	276.796	221.019	230.929	570.599	219.976	153.147	213.406	163.333	325.538	1041.49	1339.06	365.389	288.726	317.121	225.238	319.398	285.753	270.157	206.423	186.477	194.615	211.757	286.415	1247.69	254.801	209.3	257.266	228.148	174.514	133.275	149.459	176.707	219.259	217.647
ENSDARG00000037587	SYNPR (1 of 2)	synaptoporin [Source:HGNC Symbol;Acc:HGNC:16507]	42.4687	2.04421	0.736993	16.9356	0.00198942	0.0423318	1.94847	-0.0990157	-1.18976	-0.710775	-0.12116	45.4891	11.7858	10.0386	10.7517	8.23056	18.7752	30.9675	50.6839	113.989	123.976	11.0145	66.6555	58.7972	12.1063	8.38622	14.865	11.5507	3.84816	14.7169	9.75297	9.95901	12.5433	7.92552	7.21899	9.54716	35.3121	10.4427	10.5707	40.764	32.3286	19.8097	50.6447	52.2206	49.1865	180.792	81.6177
ENSDARG00000073784	FEZ2 (2 of 2)	fasciculation and elongation protein zeta 2 (zygin II) [Source:HGNC Symbol;Acc:HGNC:3660]	226.389	0.833079	0.557852	16.9028	0.00201885	0.0423318	1.37615	0.36761	-0.929788	0.554688	0.53753	363.166	139.908	171.706	133.084	159.251	303.372	316.836	215.704	272.872	187.995	149.307	443.259	496.931	191.499	100.635	127.592	152.634	183.429	179.056	120.937	129.467	148.847	206.063	162.427	109.262	543.414	180.658	186.045	391.334	276.179	282.996	235.453	238.594	173.064	279.157	256.589
ENSDARG00000076895	flrt3	fibronectin leucine rich transmembrane 3 [Source:ZFIN;Acc:ZDB-GENE-030131-1988]	3255.62	0.897974	0.676271	16.9347	0.00199025	0.0423318	0.985052	1.10438	-1.39321	0.0291139	0.0870892	8347.98	4217.46	4229.81	1967.29	2174.59	5711.83	1757.95	1722.83	1249.81	1176.6	3798.76	9411.76	11833.4	5725.16	3458.72	3468.51	2395.94	4615.23	5678.27	2245.13	1827.93	1828.81	2347.71	1888.97	2287.08	12655.5	2316.19	2163.82	1918.62	1737.43	1617.8	1810.77	1614.34	1743.39	973.751	1385.9
ENSDARG00000086274	CR855996.2	#N/A	270.449	1.57559	0.747824	16.8095	0.00210484	0.0423318	1.5172	0.723428	-1.46244	-0.166488	-0.0606395	734.748	256.694	233.461	141.397	155.587	428.757	154.07	172.916	208.945	217.914	268.018	976.504	959.723	238.823	259.973	271.287	156.759	230.89	312.734	152.146	124.035	148.011	137.376	147.989	181.396	1016.2	130.534	139.533	182.985	133.009	146.215	194.582	164.765	159.401	277.508	181.373
ENSDARG00000038446	nrp2b	neuropilin 2b [Source:ZFIN;Acc:ZDB-GENE-040611-3]	2417.39	1.06155	0.555809	16.5961	0.00231527	0.0452899	1.21506	0.237926	-1.06712	0.028831	0.153431	5624.31	2422.71	2091.07	1773.15	1907.7	3997.11	1741.42	1706.96	1532	1377.44	2685.08	6912.18	7275.68	2401.44	2343.35	2523.34	1856.36	2247.33	2169.52	1825.76	1806.2	1687.49	1901.24	1755.42	2066.43	8225.76	1961.14	1804.42	1692.16	1848.27	1683.83	1612.63	1749.39	1758.87	1277.09	1597.15
ENSDARG00000008107	src	v-src avian sarcoma (Schmidt-Ruppin A-2) viral oncogene homolog [Source:ZFIN;Acc:ZDB-GENE-030131-3809]	907.83	1.4487	0.670884	16.0473	0.00295629	0.0568321	1.35946	0.794012	-1.15642	-0.128355	-0.0894821	2355.58	918.037	994.31	573.456	617.588	1376.63	578.995	632.869	499.438	531.396	808.951	3234.46	3023.32	1049.94	812.266	891.902	556.908	926.125	1499.9	592.005	540.503	587.861	617.31	525.783	709.672	2934.83	643.269	551.791	554.39	636.413	546.183	629.06	641.053	628.494	428.626	520.646
ENSDARG00000037116	cxcl12a	chemokine (C-X-C motif) ligand 12a (stromal cell-derived factor 1) [Source:ZFIN;Acc:ZDB-GENE-030318-1]	970.875	1.05431	0.629778	15.9904	0.00303212	0.057302	1.28378	0.48019	-1.22246	0.304755	0.228888	1976.86	811.93	822.28	589.479	703.59	1641.78	891.674	721.881	835.959	713.318	761.221	2079.65	3089.7	1085.16	644.541	706.089	664.164	806.832	995.844	632.968	545.935	589.533	746.76	599.176	764.834	3423.31	781.113	720.923	862.384	951.386	861.252	719.687	744.593	701.363	675.361	930.868
ENSDARG00000038267	pdlim5a	#N/A	174.907	-0.782838	0.546293	15.9421	0.00309785	0.0575683	-0.290979	-0.893702	0.810569	0.887885	0.497298	106.268	130.016	177.388	329.575	289.043	164.8	212.347	114.754	131.632	93.2521	138.293	79.9867	100.524	122.163	136.576	131.308	336.62	96.2041	99.3391	269.182	388.401	331.142	230.721	366.965	269.442	92.2039	217.208	184.987	193.855	185.659	257.527	90.6273	120.648	132.986	121.444	134.963
ENSDARG00000013047	GABRR1 (1 of 2)	#N/A	90.9585	1.54781	0.817252	15.8191	0.00327173	0.0579044	1.54123	0.476645	-1.77911	0.045071	-0.012799	233.701	80.298	67.7229	48.6688	41.3765	142.01	52.5477	50.9314	95.7374	96.5906	118.711	259.957	322.436	60.5313	87.4563	92.9064	42.0775	93.6386	67.4525	43.8884	66.997	35.1211	50.1949	42.1108	31.8239	347.236	39.6822	39.1116	62.5047	50.8022	44.3361	57.7527	51.3202	43.7213	157.163	73.0825
ENSDARG00000051763	sntb2	syntrophin, beta 2 [Source:ZFIN;Acc:ZDB-GENE-131121-511]	763.163	1.45889	0.579375	15.8393	0.00324262	0.0579044	1.32368	0.17162	-0.952182	-0.192718	-0.135405	2046.98	817.8	620.994	551.347	576.691	1115.78	470.386	537.611	426.057	467.982	905.633	2617.9	2617.43	609.715	971.604	872.082	688.916	511.806	662.261	442.785	596.635	614.62	535.413	629.255	565.404	2273.71	546.152	527.479	415.792	524.648	470.717	555.314	545.615	511.904	392.358	443.83
ENSDARG00000075693	NUFIP1	#N/A	100.877	1.00418	0.749854	15.8853	0.00317703	0.0579044	0.893912	0.639635	-1.85897	0.217947	-0.11392	287.1	154.504	95.2523	61.1401	54.6696	198.313	44.2981	38.0869	36.2137	39.1891	175.007	331.611	354.68	154.08	153.348	156.083	65.1789	107.749	112.83	65.3449	67.9023	50.1731	57.2399	68.5804	38.1887	484.561	50.1249	60.2531	49.8226	41.5654	41.5061	41.7596	31.5124	40.9888	34.6198	41.609
ENSDARG00000055294	atoh1a	atonal bHLH transcription factor 1a [Source:ZFIN;Acc:ZDB-GENE-990415-17]	111.595	-1.85628	0.771124	15.7074	0.00343807	0.058976	-1.13883	0.0802166	1.72485	0.796161	0.740337	93.4006	205.671	247.965	234.554	195.791	59.2328	31.2137	17.9753	18.8596	11.2894	181.127	51.658	47.4171	283.947	186.893	146.173	161.71	327.094	255.093	386.218	181.978	135.467	67.8072	168.443	351.123	54.93	74.1431	48.6253	27.176	24.0156	42.4495	21.3241	16.2064	16.3955	15.9361	17.0704
ENSDARG00000061541	unc5db	unc-5 netrin receptor Db [Source:ZFIN;Acc:ZDB-GENE-060531-162]	80.6872	1.14188	0.456943	15.7175	0.00342269	0.058976	1.20127	-0.246515	-0.532425	-0.377481	0.0258076	76.8809	33.4348	44.7265	53.0608	58.9634	85.2822	85.6501	111.266	129.956	127.652	30.5957	103.316	96.7309	41.8216	28.7528	29.7301	51.153	47.4607	35.5659	56.5672	51.6058	51.0093	79.2552	54.1424	43.4926	111.822	64.7446	79.2803	73.3751	106.223	77.3523	106.62	124.249	102.927	130.786	133.362
ENSDARG00000069329	drgx	dorsal root ganglia homeobox [Source:ZFIN;Acc:ZDB-GENE-070330-1]	69.1859	0.665347	0.519227	15.4294	0.00388875	0.0656962	0.845082	0.45871	-1.07331	-0.26841	0.176229	117.866	65.6136	72.3818	52.6676	56.3942	118.668	56.2561	67.7593	44.696	39.5565	69.7582	128.312	155.528	74.8387	55.1095	66.8926	55.2783	83.3769	78.4902	51.6908	45.2682	61.0439	69.5684	52.9392	46.675	180.484	82.4972	93.0223	63.4106	58.1916	47.1661	71.0802	67.5266	64.6711	27.476	62.4135
ENSDARG00000056043	CABZ01044085.1	#N/A	2661.34	2.81078	1.19455	15.3786	0.00397713	0.0661866	2.40382	0.617284	-2.36959	0.47688	-0.406426	12697.3	2399.33	2184.3	1423.94	1119.71	5786.63	369.843	265.743	157.64	208.936	2889.46	18513.6	16688.9	1997.53	1926.44	3274.02	791.222	2765.55	2996.12	937.261	1780.85	1553.69	423.575	1724.13	1211.43	16271	683.996	404.858	194.761	233.69	681.078	152.822	275.509	368.899	131.336	133.362
ENSDARG00000010478	hsp90aa1.1	heat shock protein 90, alpha (cytosolic), class A member 1, tandem duplicate 1 [Source:ZFIN;Acc:ZDB-GENE-990415-94]	2880	0.553246	0.710684	15.3413	0.00404323	0.0662971	-0.449959	1.11645	-0.542617	-1.57701	-1.00264	6371.11	8702.94	4721.27	2177.58	1711.48	2492.96	328.446	979.922	437.575	876.755	9865.28	4200.97	5047.08	5639.32	9938.87	10530.6	2454.52	4654.99	7054.3	1502.93	1926.62	3103.2	1222.29	2016.5	1895.64	5190.88	907.469	1380.53	229.184	417.501	338.652	1126.62	813.02	1000.13	327.514	501.975
ENSDARG00000009021	chrna1	cholinergic receptor, nicotinic, alpha 1 (muscle) [Source:ZFIN;Acc:ZDB-GENE-980526-137]	460.4	-0.742099	0.376316	15.0688	0.0045607	0.0687186	-0.780857	0.331435	0.465746	-0.440317	-0.0315496	422.152	725.32	714.523	567.864	506.464	366.729	301.238	408.751	292.25	298.711	635.167	331.611	299.676	644.933	803.88	727.148	566.808	856.858	719.902	482.772	568.569	652.25	408.604	539.018	571.769	272.688	360.273	467.225	293.501	360.233	249.98	381.168	406.96	438.124	253.879	336.073
ENSDARG00000010767	epha4l	eph receptor A4, like [Source:ZFIN;Acc:ZDB-GENE-990415-61]	627.456	-0.661227	0.400656	15.1503	0.00439952	0.0687186	-0.664609	0.230257	0.869581	-0.0350594	-0.000378719	645.468	1023.16	1187.98	1012.73	881.935	482.688	299.665	307.037	216.922	216.979	898.29	503.249	534.865	1391.12	879.356	798.995	1028.01	1250.65	1285.28	1254.23	880.014	903.951	515.159	919.218	1211.43	484.561	561.816	401.687	283.536	290.958	324.503	273.659	326.829	320.623	188.486	243.253
ENSDARG00000011027	fgfr1a	fibroblast growth factor receptor 1a [Source:ZFIN;Acc:ZDB-GENE-980526-255]	2197.87	1.30514	0.715562	15.1421	0.0044153	0.0687186	1.30476	0.730761	-1.37507	0.201038	-0.000428207	6618.01	2678.89	2329.15	1403.52	1395.92	3620.74	1119.52	973.896	919.406	919.679	2573.71	7880.35	9399.97	2850.47	2491.91	2694.29	1399.28	2501.31	3086.87	1379.07	1336.32	1495.16	1124.54	1359.58	1703.64	8467.06	1306.38	1088.78	1129.61	1114.88	1114.06	1003.12	989.49	929.078	840.218	943.671
ENSDARG00000032435	itga9	integrin, alpha 9 [Source:ZFIN;Acc:ZDB-GENE-040426-1129]	146.569	1.80306	0.80841	15.2033	0.00429769	0.0687186	1.89501	0.174248	-1.3187	-0.0202498	0.0946506	484.235	130.197	105.098	93.1408	93.2152	232.518	84.8174	86.0164	80.7904	75.6602	154.202	636.56	661.943	92.4478	121.001	177.142	85.8051	87.225	142.263	50.7155	114.981	113.726	75.7327	127.535	76.3773	549.3	64.7446	83.5086	72.4693	92.3676	89.6155	94.1813	85.5337	78.3341	57.1502	75.2163
ENSDARG00000059978	cplx4a	complexin 4a [Source:ZFIN;Acc:ZDB-GENE-060526-116]	82.7469	2.71623	0.864854	15.1032	0.00449186	0.0687186	2.23913	-0.546698	-0.760308	-0.876853	-0.513129	20.0749	4.25215	5.40441	7.89442	7.87019	13.3309	46.5448	85.4733	262.294	374.33	12.2383	23.3294	24.6569	6.60341	1.19803	4.95501	4.95029	5.13088	6.13204	6.82708	12.6751	4.18109	13.2092	7.21899	3.18239	13.7325	13.5755	12.6849	68.8458	42.4891	28.2996	124.39	81.9323	50.0974	470.939	200.043
ENSDARG00000071865	nrp1a	#N/A	2755.09	1.02778	0.545097	15.0836	0.00453102	0.0687186	1.1576	0.304047	-0.969258	0.211025	0.129666	5673.34	2543.12	2346.52	1900.63	2240.34	4386.22	2526.04	2182.31	1960.45	1791.93	2692.42	7287.12	7040.49	3034.27	2133.7	2461.4	1971.87	2406.38	2661.31	2250.99	1705.71	1745.19	2484.21	1927.47	2309.35	8665.2	2340.21	2153.25	2704.92	2571.51	2301.7	2224.81	2178.86	2143.26	1650.76	2051.11
ENSDARG00000002790	ap2m1a	adaptor-related protein complex 2, mu 1 subunit, a [Source:ZFIN;Acc:ZDB-GENE-030131-9784]	1996.8	0.262596	0.246828	15.0003	0.00470054	0.0695384	0.028874	0.261248	-0.389546	-0.598292	-0.23327	2631.46	2579.32	2218.3	1850.87	1886.96	2471.89	1317.89	1995.19	1386.38	1629.69	2906.59	2322.95	2664.84	2568.73	2845.33	2323.9	2221.86	2308.9	2124.14	1982.78	1839.7	1730.13	2124.92	1724.13	1811.84	3072.15	2155.37	2188.14	1431.27	1464.95	1057.46	2141.29	1991.58	1852.69	1237.52	1584.88
ENSDARG00000031715	lyn	LYN proto-oncogene, Src family tyrosine kinase [Source:ZFIN;Acc:ZDB-GENE-040912-7]	43.6452	-1.0725	0.508392	14.9815	0.00473984	0.0695384	-1.22277	0.234246	0.700698	-0.628393	-0.0715983	26.6713	62.2494	59.7381	50.7851	54.5438	33.5594	26.7472	41.347	39.4032	41.408	55.0723	11.6647	13.2768	63.833	64.6937	58.2214	72.6043	53.8743	52.7356	49.7402	51.6058	51.0093	43.15	58.9551	61.5262	17.6561	39.6822	43.3399	28.9877	29.5576	21.6964	47.0906	40.516	36.4344	45.0607	36.808
ENSDARG00000014169	SYT2 (1 of 2)	synaptotagmin II [Source:HGNC Symbol;Acc:HGNC:11510]	109.373	-1.17375	0.551692	14.9201	0.00486979	0.0705171	-1.14579	-0.670406	0.709806	0.475443	0.0670444	29.441	65.1435	86.8876	138.283	118.017	72.1561	145.53	104.672	170.672	162.922	45.2817	31.6614	11.3801	72.6376	68.2878	54.5051	102.306	87.225	71.1317	121.912	145.764	147.174	95.1062	144.38	114.566	15.6943	91.8956	108.878	138.597	137.628	160.365	95.9583	125.149	92.9078	218.16	144.565
ENSDARG00000006602	chrna2a	cholinergic receptor, nicotinic, alpha 2a (neuronal) [Source:ZFIN;Acc:ZDB-GENE-040108-2]	36.0266	-1.21201	0.531075	14.831	0.00506492	0.0714858	-0.843419	-0.279059	0.450497	1.01822	0.442491	25.0846	45.0093	49.6795	60.2813	47.7868	34.9699	40.0547	19.776	21.6741	15.9492	39.1625	13.3311	22.7602	58.3302	39.5351	37.1626	52.8031	41.0471	55.1884	75.0979	59.7541	45.992	32.5827	39.7044	71.0733	31.3885	38.6379	34.8833	42.5757	33.2523	44.3361	21.3241	21.6085	16.3955	14.8371	19.7376
ENSDARG00000008454	cpeb1b	cytoplasmic polyadenylation element binding protein 1b [Source:ZFIN;Acc:ZDB-GENE-990927-1]	25.8473	1.18155	0.863857	14.8341	0.00505798	0.0714858	1.79051	0.237389	-1.576	0.342396	0.632127	85.9308	24.84	19.9562	16.9284	16.0475	47.8442	13.311	10.4988	14.0508	9.06591	19.5813	101.65	136.561	20.9108	26.3567	27.2526	17.326	19.2408	23.3018	19.5059	15.3912	15.8881	16.7316	14.438	16.9727	109.86	12.5312	21.1414	9.05866	12.0078	18.8664	10.662	9.9039	10.9303	9.34186	11.2024
ENSDARG00000020164	efnb2a	ephrin-B2a [Source:ZFIN;Acc:ZDB-GENE-990415-67]	2018.39	1.12873	0.638777	14.8019	0.00513022	0.0715025	1.15332	0.534668	-1.2326	-0.0614015	0.0245284	5133.34	2307.9	2181.4	1505.86	1492.57	3507.41	1052.43	1098.19	960.515	944.323	2420.73	6063.99	6915.31	2751.42	1963.57	2208.7	1815.11	2040.81	2688.29	1802.35	1237.63	1477.6	1409.86	1425.75	1642.11	7837.33	1384.7	1300.2	994.641	1126.88	1035.77	1125.73	1008.4	1160.44	881.432	951.139
ENSDARG00000002084	lamb2	laminin, beta 2 (laminin S) [Source:ZFIN;Acc:ZDB-GENE-081030-4]	1518.39	-0.890604	0.598246	14.7289	0.00529771	0.0729252	-1.09207	0.454276	1.12078	-0.123816	-0.199942	984.989	2099.79	2723.93	1988.13	1713.27	787.841	1156.58	1260.23	1149.14	1319.96	1600.77	864.856	489.345	2129.6	2438	1731.78	1403.41	4018.77	2749.61	1576.08	2143.9	2244.41	1059.38	1986.42	2094.01	313.885	777.98	1271.66	1015.48	1386.44	1067.84	1007.56	1443.27	1329.86	1030.9	1253.61
ENSDARG00000077710	nlgn1	neuroligin 1 [Source:ZFIN;Acc:ZDB-GENE-090918-1]	46.7112	-2.20263	0.719684	14.628	0.00553845	0.0753093	-1.98434	-0.478619	0.429399	0.0806766	0.103858	3.90026	15.4326	20.9976	29.2582	36.9834	27.4628	74.472	70.4218	97.4771	90.7064	2.44766	1.66639	7.58674	22.0114	14.3764	9.91002	21.4513	24.3717	17.1697	37.0613	28.9717	21.7417	53.7174	26.4696	30.7631	9.80892	29.2395	43.3399	79.7162	73.8941	69.8058	78.1882	70.2277	62.8494	116.498	75.7497
ENSDARG00000010472	atp1a2a	ATPase, Na+/K+ transporting, alpha 2a polypeptide [Source:ZFIN;Acc:ZDB-GENE-001212-6]	573.251	-0.11893	0.460403	14.5531	0.00572391	0.0768935	-0.470731	-0.205502	1.03863	0.395427	-0.347711	595.059	824.639	694.702	801.052	633.15	308.211	539.465	410.136	407.515	518.58	939.9	539.91	305.366	576.698	927.277	969.943	561.858	620.837	901.41	682.708	705.279	1015.17	429.739	748.368	721.341	233.452	270.466	420.714	531.743	490.472	596.179	381.168	441.174	408.066	443.463	367.546
ENSDARG00000070543	grin2ab	glutamate receptor, ionotropic, N-methyl D-aspartate 2A, b [Source:ZFIN;Acc:ZDB-GENE-070424-223]	152.434	1.09817	0.567009	14.5113	0.00582981	0.0773837	1.19482	0.342232	-0.757673	-0.655384	0.0761244	81.8861	35.7712	57.3145	45.2108	51.54	87.1417	147.674	232.592	402.961	382.25	31.8195	113.314	100.524	42.9222	37.139	27.2526	49.5029	51.3088	71.1317	51.6908	47.9843	35.9574	73.9715	36.0949	44.5534	109.86	53.2577	98.3076	160.338	192.125	90.5588	240.784	256.601	200.389	545.674	361.678
ENSDARG00000036279	lamc1	laminin, gamma 1 [Source:ZFIN;Acc:ZDB-GENE-021226-3]	6001.27	1.84916	0.847317	14.4236	0.00605891	0.0789516	1.56174	0.424788	-1.62431	0.344525	-0.287429	18917.5	6408.19	5891.3	4388.71	3759.48	11590.3	2657	2092.57	1939.96	2367.65	7070.06	23751	25931.5	6841.14	6024.9	6358.52	3931.36	6355.88	7386.66	4690.2	3701.13	4774.8	2622.47	4230.33	4425.64	29805.4	3064.93	1900.61	1936.74	2934.52	3099.75	1574.43	2532.7	2170.58	1739.23	2012.17
ENSDARG00000074328	apba1b	amyloid beta (A4) precursor protein-binding, family A, member 1b [Source:ZFIN;Acc:ZDB-GENE-070925-3]	387.971	0.724031	0.437648	14.4121	0.00608954	0.0789516	0.903121	-0.272084	-0.714465	0.0384527	0.175488	381.116	203.793	222.704	268.926	300.616	493.274	540.361	526.149	500.019	442.751	236.199	421.596	485.551	231.119	183.299	196.962	320.119	188.56	159.433	278.935	265.272	262.572	457.038	253.868	190.943	494.37	496.027	489.424	568.884	602.237	449.964	471.795	550.117	556.536	353.892	593.195
ENSDARG00000006609	map2k2a	mitogen-activated protein kinase kinase 2a [Source:ZFIN;Acc:ZDB-GENE-041027-1]	566.412	0.841156	0.411789	14.0515	0.00713264	0.0914126	0.46708	0.255578	-0.843006	-0.540852	-0.37481	1035.71	749.261	552.532	462.83	453.815	814.045	334.361	486.439	337.501	437.627	833.427	1059.82	1213.88	583.302	886.544	777.937	608.061	524.633	524.903	457.414	442.723	488.351	481.695	451.187	428.562	1439.95	510.647	491.538	335.17	352.844	315.069	604.182	404.259	450.876	325.866	353.677
ENSDARG00000056511	arr3a	arrestin 3a, retinal (X-arrestin) [Source:ZFIN;Acc:ZDB-GENE-040718-102]	253.597	-1.40365	1.13176	14.0091	0.00726602	0.0916102	-2.15534	0.0949977	0.412604	-2.67061	-0.771039	3.1145	13.8743	37.6982	35.2959	37.8087	28.4044	55.5208	353.501	728.157	1242.6	2.44766	4.99917	1.89668	31.9165	5.99016	3.71626	43.7276	43.6125	25.7546	36.086	38.0253	31.7763	45.7919	33.6886	33.9455	0	33.4166	51.7965	99.6452	47.1075	19.8097	565.088	242.195	253.219	1157.84	671.079
ENSDARG00000077582	ank3b	ankyrin 3b [Source:ZFIN;Acc:ZDB-GENE-060621-2]	2513.98	-0.266043	0.308165	13.9946	0.00731239	0.0916102	-0.14368	-0.359976	0.641627	0.432372	0.122776	1574.95	1739.88	2553.7	3277.43	3246.28	2080.83	3277.98	2429.12	2585.28	2374.37	1637.48	1581.4	1505.97	2088.88	1590.99	1539.77	2931.4	2529.53	2200.18	3180.44	3138.9	3512.95	2950.05	3161.92	3626.86	1198.65	2455.08	2588.77	3050.96	3037.05	3745.93	2239.92	2388.64	2658.8	2455.81	2271.96
ENSDARG00000010721	40791	septin 6 [Source:ZFIN;Acc:ZDB-GENE-030131-1414]	1791.96	0.868754	0.510378	13.9427	0.00748008	0.0916516	0.828062	0.321423	-1.01129	-0.193564	-0.041034	3664.92	2064.39	1692.18	1354.22	1435.55	2893.67	1215.12	1389.59	1089.26	1120.69	2124.57	3517.75	5352.44	2083.38	2161.25	1948.56	1574.19	1670.1	1832.25	1517.56	1287.43	1257.67	1502.33	1305.43	1498.9	5600.89	1567.45	1512.67	1365.14	1276.52	1003.69	1531.78	1322.62	1314.37	949.572	1252.54
ENSDARG00000057427	sv2ba	synaptic vesicle glycoprotein 2Ba [Source:ZFIN;Acc:ZDB-GENE-070209-134]	123.701	0.519889	0.817935	13.9492	0.007459	0.0916516	-0.36247	0.0269304	0.0719854	-2.33885	-0.786384	7.19393	9.2487	8.04344	7.89469	15.8014	15.0323	38.8527	196.555	344.394	593.992	14.6859	4.99917	1.89668	13.2068	9.58426	4.95501	9.07554	7.69633	7.35845	7.80238	10.8644	5.01731	15.851	15.6411	15.9119	1.96178	16.7083	26.4268	57.0695	41.5654	17.9231	276.324	155.761	157.579	490.173	344.608
ENSDARG00000067801	SEMA4D	sema domain, immunoglobulin domain (Ig), transmembrane domain (TM) and short cytoplasmic domain, (semaphorin) 4D [Source:HGNC Symbol;Acc:HGNC:10732]	146.181	-0.228531	0.36216	13.8301	0.00785765	0.0952313	-0.604985	0.050037	0.682858	-0.0183007	-0.364847	121.663	185.045	210.67	203.488	186.5	116.176	107.669	109.043	96.843	124.709	145.636	128.312	91.0409	215.712	182.101	157.322	164.185	264.241	203.584	183.356	216.382	210.727	131.211	194.913	233.375	92.2039	130.534	125.791	94.21	108.994	119.802	86.1848	115.245	125.699	92.869	89.6194
ENSDARG00000020781	col4a2	#N/A	1042.67	1.52703	0.645018	13.7409	0.00816954	0.0979466	1.3546	-0.0235221	-1.01251	0.311467	-0.173276	1866.32	729.814	797.743	810.857	777.191	1567.92	934.708	753.208	1028.83	1160.13	793.041	2142.98	2662.95	832.03	663.71	693.701	761.52	823.507	808.203	904.101	698.941	829.528	739.715	767.619	824.238	3446.86	599.41	657.498	893.184	897.813	1013.13	814.757	759.899	684.968	1329.29	835.914
ENSDARG00000005645	robo3	roundabout, axon guidance receptor, homolog 3 (Drosophila) [Source:ZFIN;Acc:ZDB-GENE-000209-4]	2405.53	1.10948	0.623857	13.5822	0.00875508	0.099814	1.29868	0.271608	-0.993884	0.495353	0.189212	5405.6	2197.36	2684.72	2224.01	2159.62	4300.97	1874.58	1329.8	1000.81	877.799	1977.71	6568.9	7670.19	2606.15	1832.99	2152.95	1842.33	2906.65	3305.17	2413.86	2104.07	2154.1	1923.26	2174.12	2381.49	8465.1	2395.55	2042.26	1571.68	1706.95	2345.1	963.137	1527.9	1498.37	739.655	1080.23
ENSDARG00000058692	fzd3b	frizzled class receptor 3b [Source:ZFIN;Acc:ZDB-GENE-070122-1]	161.421	1.00097	0.481375	13.5542	0.00886241	0.099814	1.06347	-0.0822998	-0.715241	-0.152533	0.0549195	262.497	125.6	125.611	132.985	124.132	203.794	150.356	167.124	164.12	157.99	119.935	329.945	337.61	108.956	137.774	130.069	124.582	130.838	121.414	130.69	151.196	117.07	145.301	108.285	118.809	355.083	132.622	123.677	164.868	159.796	126.405	152.822	182.772	165.777	176.946	156.301
ENSDARG00000060326	map1sb	microtubule-associated protein 1Sb [Source:ZFIN;Acc:ZDB-GENE-070912-412]	195.342	1.5168	0.863234	13.6682	0.00843298	0.099814	2.1541	0.726752	-1.12142	0.815091	0.631178	295.151	66.3124	146.529	88.5422	109.417	238.048	312.638	177.695	315.43	203.657	42.834	353.274	489.345	132.068	37.139	29.7301	89.9303	170.602	179.056	113.134	80.5775	71.9147	130.331	58.9551	138.964	490.446	119.047	104.65	344.229	294.653	299.033	198.136	177.37	157.579	330.262	286.996
ENSDARG00000070903	met	MET proto-oncogene, receptor tyrosine kinase [Source:ZFIN;Acc:ZDB-GENE-041014-1]	303.473	1.13079	0.605197	13.5777	0.00877232	0.099814	1.10447	0.00620648	-1.13445	0.251012	-0.0285334	817.78	380.327	255.32	254.224	207.101	454.658	195.477	164.261	151.282	154.304	390.401	1061.49	1001.45	294.952	438.48	407.55	235.139	274.502	256.319	213.59	291.527	257.555	170.839	247.852	202.612	949.504	250.624	163.846	173.02	210.598	202.814	135.052	176.47	181.261	186.288	134.963
ENSDARG00000079066	tsp1	#N/A	111.514	-2.1976	0.780704	13.5623	0.00883135	0.099814	-1.39929	-0.314034	0.980959	0.928015	0.817515	38.8282	102.418	138.672	172.395	144.421	73.17	163.237	85.7943	125.176	71.0274	66.0867	33.3278	17.0702	177.192	73.08	56.9826	89.9303	192.408	133.679	276.009	124.94	116.234	86.3001	108.285	238.679	13.7325	114.87	90.9081	206.537	124.696	158.478	78.1882	99.039	80.1558	160.46	110.957
ENSDARG00000080012	htr3a	#N/A	78.7339	1.8263	1.36016	13.6011	0.00868321	0.099814	2.67571	1.79414	-2.29395	0.683089	0.847752	365.484	57.2003	106.224	30.629	24.8332	121.781	28.8509	17.9692	22.0919	12.2754	22.0289	569.905	504.518	125.465	27.5547	18.5813	23.1014	139.817	155.754	53.6413	19.0127	19.233	22.0153	13.2348	39.2495	343.312	13.5755	8.45657	39.8581	22.1682	24.5264	19.5471	21.6085	12.7521	25.8275	20.8045
ENSDARG00000055206	dtnbp1b	dystrobrevin binding protein 1b [Source:ZFIN;Acc:ZDB-GENE-060503-889]	24.6706	1.28876	0.648192	13.5128	0.00902405	0.100618	1.34186	0.581959	-0.685441	-0.853355	0.0240916	37.8902	14.9481	21.4126	14.3048	17.6121	28.3237	18.0905	32.684	30.9766	30.4636	12.2383	48.3253	53.1072	13.2068	16.7724	14.865	15.6759	16.6754	31.8866	12.6789	12.6751	17.5606	27.299	9.62532	15.9119	47.0828	13.5755	24.3126	24.4584	17.5498	12.2632	36.4286	27.0106	34.6127	26.377	34.1407
ENSDARG00000009930	cadm2a	cell adhesion molecule 2a [Source:ZFIN;Acc:ZDB-GENE-040426-1614]	131.282	-1.63538	0.557595	13.3833	0.00954734	0.105353	-1.52905	-0.0267973	0.432346	0.105454	0.144698	22.0288	63.5742	101.409	103.311	114.597	84.923	212.644	197.655	216.677	195.999	33.0434	21.6631	11.3801	106.755	44.3272	39.6401	76.7295	125.707	101.792	143.369	89.6311	76.932	121.525	85.4247	136.843	37.2739	107.56	109.935	245.49	220.758	171.684	207.91	176.47	208.587	224.754	210.179
ENSDARG00000054172	pgrmc1	progesterone receptor membrane component 1 [Source:ZFIN;Acc:ZDB-GENE-041114-91]	499.673	0.75767	0.445393	13.3586	0.0096501	0.105353	0.327945	0.201042	-0.886522	-0.890207	-0.43157	829.494	660.833	475.866	413.966	406.474	751.454	220.546	408.769	353.102	476.229	848.113	633.228	1007.14	483.15	788.305	711.044	526.381	442.539	458.677	358.909	448.155	434.833	391.873	440.358	387.191	1180.99	481.408	591.96	218.314	267.866	175.458	445.14	420.466	360.701	444.562	357.411
ENSDARG00000070428	si:dkey-239n17.4	si:dkey-239n17.4 [Source:ZFIN;Acc:ZDB-GENE-110408-38]	88.2299	0.85449	0.50054	13.3392	0.0097322	0.105353	1.13985	-0.0849858	-0.594822	0.589963	0.278444	190.719	86.5494	72.0069	76.376	85.1585	128.614	89.9224	59.7408	51.0897	42.1224	107.697	234.961	229.499	91.3472	77.8721	90.4289	88.2802	60.2879	67.4525	79.9744	69.7131	79.4407	110.077	90.2374	55.1614	219.72	73.0988	93.0223	75.1869	76.6651	117.915	55.9757	54.0213	69.2254	52.754	47.477
ENSDARG00000058558	lzts3b	leucine zipper, putative tumor suppressor family member 3b [Source:ZFIN;Acc:ZDB-GENE-110411-249]	96.7955	1.47505	0.618697	13.2008	0.0103351	0.110083	1.44775	-0.676644	-0.318528	0.450403	-0.0440164	109.894	40.2862	51.2369	81.898	102.36	127.649	125.752	92.0301	116.618	120.231	35.491	108.315	185.875	42.9222	39.5351	38.4013	66.0039	42.3298	45.3771	39.0119	122.224	84.458	146.182	104.675	56.2222	156.943	103.383	122.62	127.727	109.917	139.612	92.4043	104.441	79.2449	128.588	102.422
ENSDARG00000068177	pak2a	p21 protein (Cdc42/Rac)-activated kinase 2a [Source:ZFIN;Acc:ZDB-GENE-021011-2]	1113.89	1.02532	0.5796	13.1938	0.0103665	0.110083	0.896577	0.602319	-1.04039	-0.0650502	-0.128512	2593.17	1392.94	1402.96	924.122	908.037	1867.64	562.282	588.216	429.764	469.803	1583.63	3051.16	3144.7	1560.61	1290.28	1327.94	1039.56	1514.89	1654.43	1018.21	971.456	782.7	797.835	931.249	995.027	3866.68	905.381	830.858	484.638	645.649	556.56	485.123	644.654	634.87	319.821	507.843
ENSDARG00000038634	CCK (1 of 2)	#N/A	49.8213	-2.98849	1.00312	13.1592	0.0105236	0.110696	-2.24425	-0.374601	0.896567	0.859174	0.879493	5.85872	27.758	52.1577	67.6214	74.3821	39.9553	81.659	45.016	67.2504	36.5545	15.9098	1.66639	0	49.5256	27.5547	6.19376	51.9781	61.5706	42.9243	93.6285	50.7004	58.5352	61.6429	64.9709	96.5324	0	52.2134	67.6526	109.61	66.5046	68.8625	38.2056	53.1209	43.7213	53.8531	75.2163
ENSDARG00000042128	pacsin1b	protein kinase C and casein kinase substrate in neurons 1b [Source:ZFIN;Acc:ZDB-GENE-050913-35]	669.879	1.19666	0.564919	13.0521	0.0110239	0.114875	1.20456	0.0647978	-0.813537	-0.160109	0.00707126	1322.96	574.035	670.738	641.279	739.532	1299.74	423.817	473.561	277.244	275.889	616.81	1258.12	2093.94	692.258	497.183	532.664	857.226	608.01	546.978	741.226	604.784	577.826	842.747	636.474	739.375	2526.78	746.652	625.786	417.604	481.235	372.612	492.231	443.875	484.578	240.141	300.865
ENSDARG00000063430	tsp1	#N/A	347.515	-2.02781	0.74724	13.0295	0.0111327	0.114935	-1.34073	-0.348573	0.943793	0.76372	0.695738	125.816	318.666	434.499	553.248	451.898	234.926	452.512	266.518	393.886	243.183	239.87	74.9875	62.5906	524.971	220.438	210.588	348.171	529.764	425.564	886.545	390.212	382.988	307.334	378.997	669.362	47.0828	328.945	328.749	459.274	388.867	509.393	237.23	284.512	277.813	449.508	401.154
ENSDARG00000055223	ablim2	actin binding LIM protein family, member 2 [Source:ZFIN;Acc:ZDB-GENE-100316-5]	476.269	-0.688692	0.472027	12.9434	0.0115555	0.118205	-0.139069	-0.241249	1.14873	0.812862	0.544232	238.389	262.513	528.045	624.157	576.339	259.942	748.212	425.921	652.033	447.135	151.755	314.947	248.466	387.4	218.042	182.097	449.652	755.523	378.96	735.374	501.572	635.525	397.157	542.627	789.232	168.713	248.536	362.575	740.092	756.49	748.054	359.844	487.992	429.926	641.291	620.401
ENSDARG00000075454	hdc	histidine decarboxylase [Source:ZFIN;Acc:ZDB-GENE-080102-5]	359.54	0.0589287	0.660073	12.9205	0.0116708	0.118299	0.770933	0.609117	-1.21025	0.683596	0.714804	904.923	530.32	401.464	263.199	286.836	663.673	192.288	119.72	144.771	88.2071	778.355	906.515	1029.9	572.296	425.301	593.362	340.745	452.801	410.847	314.046	314.162	161.39	236.885	294.775	328.847	1475.26	266.288	249.469	182.985	242.003	151.875	134.164	154.861	70.1363	114.3	146.165
ENSDARG00000003803	LHX3	LIM homeobox 3 [Source:HGNC Symbol;Acc:HGNC:6595]	91.2914	-1.58704	0.732318	12.778	0.0124129	0.123566	-1.09832	-1.01627	0.523718	0.747706	0.518715	15.982	34.2183	72.2582	146.155	135.002	93.9043	168.816	100.538	86.0068	60.0321	22.0289	18.3303	7.58674	51.7267	32.3469	18.5813	131.183	50.0261	35.5659	219.442	108.644	110.381	154.988	122.723	127.296	25.5032	139.932	116.278	212.878	123.773	169.798	92.4043	102.64	106.571	62.0959	98.6881
ENSDARG00000031075	cadm1a	cell adhesion molecule 1a [Source:ZFIN;Acc:ZDB-GENE-080505-2]	343.169	-0.645192	0.263909	12.7794	0.0124054	0.123566	-0.484683	0.318717	0.133229	0.356338	0.167601	318.278	445.36	408.165	327.26	337.702	307.913	382.945	299.136	320.016	284.917	376.939	319.947	257.949	527.173	437.282	371.626	370.447	429.712	424.337	414.501	277.947	289.331	333.752	299.588	379.765	290.344	327.9	305.494	464.709	344.531	339.596	326.969	291.715	278.724	304.435	321.67
ENSDARG00000075694	adora1	adenosine A1 receptor [Source:ZFIN;Acc:ZDB-GENE-081105-156]	33.7242	1.19972	0.758518	12.7576	0.0125228	0.123566	1.13506	-0.250012	-1.46197	-1.0764	-0.089616	41.6369	18.958	13.0238	15.4882	22.2999	61.4329	25.6184	54.0233	41.0645	43.6962	18.3574	24.9958	81.5575	15.408	19.1685	22.2975	21.4513	10.2618	7.35845	9.75297	20.8234	15.8881	40.5082	16.8443	9.54716	111.822	37.5937	34.8833	16.3056	36.0233	24.5264	51.5332	50.4199	60.1168	41.7636	42.1425
ENSDARG00000056691	cpeb4	cytoplasmic polyadenylation element binding protein 4 [Source:ZFIN;Acc:ZDB-GENE-040426-1557]	301.776	0.935191	0.473323	12.717	0.0127444	0.123775	0.803417	-0.0414638	-0.833945	-0.452637	-0.134411	489.685	280.585	226.695	233.305	224.362	399.937	212.111	290.282	315.02	345.78	373.268	401.6	694.187	242.125	325.865	273.764	300.318	185.995	193.773	215.541	243.543	240.831	280.916	221.382	170.788	694.472	253.757	251.583	192.949	265.095	178.288	308.31	266.505	296.03	348.946	308.333
ENSDARG00000077356	sypl1	synaptophysin-like 1 [Source:ZFIN;Acc:ZDB-GENE-110420-2]	44.8408	-1.8434	0.619646	12.7131	0.0127661	0.123775	-1.72538	0.0395737	0.483969	-0.0114323	0.223609	9.19751	30.4132	57.7561	56.1933	57.4791	41.098	56.1879	56.6349	44.9513	38.4972	17.1336	6.66555	3.79337	34.1176	32.3469	24.775	51.153	71.8324	50.2828	62.419	65.1863	40.9747	51.9562	58.9551	61.5262	9.80892	55.3462	58.1389	78.8103	37.8707	51.8827	62.1952	58.5231	49.1865	41.2141	47.477
ENSDARG00000022013	lama2	#N/A	198.216	-0.479072	1.0723	12.6679	0.0130178	0.123917	-0.859055	-0.13289	2.5502	1.25911	-0.375821	130.338	236.414	355.477	389.777	294.627	50.302	167.057	69.7968	125.51	162.859	208.051	158.307	24.6569	258.634	154.546	296.062	107.256	533.612	425.564	187.257	344.039	638.034	79.2552	425.92	378.704	9.80892	44.9035	96.1935	73.3751	66.5046	361.292	39.0941	81.0319	89.2644	136.831	93.3536
ENSDARG00000070507	trpc4a	transient receptor potential cation channel, subfamily C, member 4a [Source:ZFIN;Acc:ZDB-GENE-131217-1]	71.121	-2.10309	0.836602	12.6508	0.0131141	0.123917	-2.01823	0.607013	0.7092	-0.269281	0.140008	24.3682	98.712	103.099	67.6904	78.8499	48.2292	65.4703	78.9053	76.4792	69.4059	62.4153	4.99917	5.69005	146.376	76.6741	73.0864	80.8548	119.293	109.15	77.0485	62.4702	63.5525	73.9715	83.0184	79.5597	3.92357	72.0545	68.7096	68.8458	78.5124	49.0527	71.9687	88.2348	76.5123	76.9329	83.7515
ENSDARG00000076772	ACTR3 (1 of 2)	#N/A	890.001	0.276254	0.289352	12.6733	0.0129873	0.123917	0.224593	0.223594	-0.514953	-0.493653	-0.0514937	1394	1193.03	1002.97	858.969	839.229	1199.21	541.292	762.143	544.688	564.48	1330.3	1461.42	1390.27	1191.92	1272.31	1114.88	1131.97	933.821	943.108	890.446	906.27	780.191	931.689	780.854	805.144	1734.22	791.555	1071.87	550.766	594.847	478.264	774.774	734.689	776.965	462.147	626.803
ENSDARG00000038867	shhb	sonic hedgehog b [Source:ZFIN;Acc:ZDB-GENE-980526-41]	161.573	0.552615	0.627265	12.453	0.0142821	0.132705	0.934984	0.425794	-1.18894	0.0985377	0.379413	286.976	150.102	178.396	132.803	131.441	299.665	131.319	122.649	103.113	79.2679	126.054	268.289	466.584	225.617	131.784	92.9064	149.334	212.932	172.924	171.652	111.36	115.398	145.301	114.301	134.721	580.688	161.862	156.447	154.903	114.536	124.518	119.948	135.053	112.947	74.7349	115.758
ENSDARG00000076431	PPP1R9B (1 of 2)	#N/A	431.596	1.01362	0.535088	12.454	0.0142762	0.132705	1.16182	-0.0591458	-0.706359	-0.12288	0.142362	392.165	175.277	207.487	216.17	321.512	524.605	604.322	658.05	638.169	578.203	126.054	386.602	663.84	232.22	144.962	148.65	233.489	200.104	188.867	191.158	218.193	239.158	502.83	244.242	217.463	608.153	472.009	493.652	604.213	692.757	515.997	684.147	683.369	606.634	516.55	678.014
ENSDARG00000020884	gli2b	GLI family zinc finger 2b [Source:ZFIN;Acc:ZDB-GENE-050523-1]	707.485	1.81968	1.12847	12.3386	0.0150029	0.134496	1.80461	1.04384	-2.00803	0.734747	-0.0156078	2807.35	803.629	893.658	433.454	336.606	1353.94	157.992	94.9411	96.119	97.1645	658.42	4484.25	3279.37	1147.89	525.936	737.058	284.642	1227.56	1168.77	459.365	401.982	439.014	132.092	398.248	479.48	3766.63	150.375	144.819	142.221	102.528	229.227	71.9687	102.64	110.214	101.112	82.1511
ENSDARG00000041133	rapsn	receptor-associated protein of the synapse, 43kD [Source:ZFIN;Acc:ZDB-GENE-030313-1]	222.851	-1.64032	0.753517	12.3453	0.0149603	0.134496	-1.54162	0.506239	0.98376	-0.274761	0.109701	120.436	350.615	400.703	282.117	252.551	127.705	166.685	201.655	169.214	156.824	257.004	54.9908	49.3138	414.915	358.212	278.719	220.288	434.842	546.978	374.514	232.679	239.158	197.257	199.725	360.671	25.5032	146.198	211.414	181.173	175.498	143.385	180.366	222.388	202.211	146.173	222.982
ENSDARG00000044436	rps6ka4	ribosomal protein S6 kinase, polypeptide 4 [Source:ZFIN;Acc:ZDB-GENE-060526-284]	175.421	1.08108	0.431373	12.402	0.0145995	0.134496	0.632566	0.148838	-0.731664	-0.40396	-0.44781	351.803	226.923	177.875	160.439	139.723	232.017	99.222	131.284	99.3761	135.546	298.614	411.598	345.197	181.594	256.379	242.795	184.811	151.361	197.452	133.616	162.06	185.64	125.928	138.364	154.876	417.86	157.685	120.506	90.5866	109.917	97.1621	144.826	125.149	123.877	101.112	93.887
ENSDARG00000055100	cxcl12b	chemokine (C-X-C motif) ligand 12b (stromal cell-derived factor 1) [Source:ZFIN;Acc:ZDB-GENE-030721-1]	1264.38	0.685998	0.652865	12.31	0.0151887	0.134496	0.786839	0.772254	-1.23042	0.149862	0.100998	3482.05	2018.24	1562.6	914.903	846.101	1985.25	539.21	486.01	418.879	390.557	2281.22	3652.72	4512.21	2082.28	1938.42	2034.03	1019.76	1532.85	2135.18	946.038	875.488	923.184	714.177	892.748	931.379	4480.72	742.475	732.55	522.685	544.045	550.9	378.502	533.01	546.517	302.786	527.581
ENSDARG00000076924	als2b	amyotrophic lateral sclerosis 2b (juvenile) [Source:ZFIN;Acc:ZDB-GENE-080929-1]	742.755	0.491346	0.512795	12.3085	0.0151987	0.134496	0.925847	0.15367	-0.784102	0.550513	0.433156	1423.49	749.284	646.285	580.985	578.776	996.663	789.092	538.774	645.857	478.347	782.026	1561.41	1927.03	779.203	743.978	724.67	587.435	696.518	654.902	571.524	655.484	515.946	594.414	551.049	590.863	1920.59	546.152	523.25	1013.66	667.817	685.795	546.429	578.028	491.865	730.313	589.461
ENSDARG00000077103	sema4aa	sema domain, immunoglobulin domain (Ig), transmembrane domain (TM) and short cytoplasmic domain, (semaphorin) 4Aa [Source:ZFIN;Acc:ZDB-GENE-110411-86]	36.9717	-1.73787	0.601307	12.3358	0.0150216	0.134496	-1.2717	0.509225	0.453567	0.160225	0.497884	28.4837	68.7726	70.8309	49.7658	39.7595	29.0338	23.1006	20.6724	23.0059	16.2915	45.2817	24.9958	15.1735	95.7495	63.4957	47.0726	41.2524	101.335	69.9053	54.6166	35.3092	59.3715	25.5378	48.1266	45.6142	15.6943	38.6379	32.7692	22.6466	24.0156	22.6397	22.2126	23.4092	16.3955	15.9361	31.4735
ENSDARG00000069139	grik1a	glutamate receptor, ionotropic, kainate 1a [Source:ZFIN;Acc:ZDB-GENE-030131-6502]	47.6822	1.24322	0.798629	12.2176	0.0158042	0.138754	1.41105	0.780379	-1.39457	-0.395067	0.158877	69.815	26.2532	20.9791	12.2143	15.753	41.4161	38.4938	50.6194	106.175	95.103	35.491	99.9833	73.9707	25.3131	31.1488	22.2975	9.07554	25.6544	28.2074	8.77767	14.4858	13.3795	25.5378	13.2348	8.48637	100.051	9.39842	14.799	39.8581	36.947	38.6762	60.4182	47.7188	43.7213	140.677	87.4856
ENSDARG00000023527	smad4	#N/A	241.113	0.686222	0.83844	12.0977	0.0166395	0.140553	1.28008	0.722171	-1.45647	0.75521	0.590762	621.562	255.942	296.033	179.451	156.963	430.763	163.599	96.9258	126.138	83.7544	177.455	788.202	899.029	366.489	219.24	182.097	149.334	429.712	309.055	211.639	182.884	143.829	114.48	161.224	195.186	1047.59	130.534	114.164	179.361	170.88	140.555	87.0733	106.242	97.4621	146.722	128.561
ENSDARG00000024141	cav3	caveolin 3 [Source:ZFIN;Acc:ZDB-GENE-050522-426]	816.863	-1.36516	0.724617	12.1025	0.0166052	0.140553	-1.47412	0.370724	0.983697	-0.158511	-0.105775	495.847	1377.53	1568.16	1212.8	1083.81	548.064	474.451	529.551	423.117	455.304	1004.76	308.282	174.495	1669.56	1410.08	1052.94	1199.62	2006.18	1498.67	1213.27	1107.26	1317.88	776.701	1146.62	1328.12	113.783	622.384	908.024	546.237	496.014	381.102	513.555	522.206	552.893	348.396	515.312
ENSDARG00000033443	mdm2	MDM2 oncogene, E3 ubiquitin protein ligase [Source:ZFIN;Acc:ZDB-GENE-990415-153]	1264.19	0.564268	0.788329	12.1338	0.0163837	0.140553	1.00994	1.05191	-1.37975	0.480058	0.445848	3651.89	1813.41	1473.73	710.82	762.936	1985.33	728.385	522.215	572.713	420.458	1795.36	4080.99	5079.32	2547.82	1460.4	1432	932.305	1698.32	1790.56	1027.96	600.257	504.239	677.191	620.833	990.783	4710.24	560.772	684.982	1013.66	670.589	500.904	597.962	587.031	381.651	415.987	677.48
ENSDARG00000042624	pak1	#N/A	102.643	1.23221	0.504886	12.0981	0.0166363	0.140553	1.028	-0.317633	-0.582079	0.260692	-0.212826	173.649	85.1552	90.2013	112.416	102.827	153.933	87.0388	72.6502	68.8112	79.7492	78.325	228.295	214.325	85.8444	75.476	94.1452	80.8548	103.9	85.8486	157.998	80.5775	98.6737	77.494	114.301	116.688	241.299	121.135	99.3647	73.3751	87.7492	99.9921	61.3067	80.1316	76.5123	59.3483	77.3501
ENSDARG00000076845	P2RY1	#N/A	35.467	-0.841296	0.424549	12.1255	0.0164421	0.140553	-0.792685	0.33493	-0.188997	0.706271	0.117179	22.4127	38.8254	43.4081	34.4149	34.662	39.5137	38.2358	23.4348	41.5002	38.2627	33.0434	13.3311	20.8635	49.5256	34.7429	32.2076	34.652	53.8743	41.6979	33.1601	30.7824	39.3022	36.9858	37.2981	29.7023	47.0828	34.4609	36.9975	36.2346	36.0233	42.4495	18.6586	23.4092	28.2367	39.5655	36.808
ENSDARG00000006181	hif1aa	hypoxia inducible factor 1, alpha subunit (basic helix-loop-helix transcription factor) a [Source:ZFIN;Acc:ZDB-GENE-080917-55]	56.0658	-1.97734	0.838514	12.0368	0.0170797	0.142355	-2.11415	-0.319453	0.845647	0.258319	-0.00399047	8.38314	36.2936	57.5203	71.7772	70.7659	39.3785	69.2164	57.8692	74.6235	74.8302	23.2527	0	1.89668	49.5256	39.5351	19.82	74.2544	60.2879	38.0187	109.233	53.4165	52.6817	55.4786	43.3139	113.505	7.84714	57.4348	52.8536	76.9986	66.5046	64.1458	57.7527	63.0248	52.8299	90.1214	64.0139
ENSDARG00000056767	itgb3a	integrin beta 3a [Source:ZFIN;Acc:ZDB-GENE-071207-1]	1254.51	-1.47044	0.541242	12.0329	0.0171082	0.142355	-1.07562	0.119679	0.630759	0.34088	0.398172	733.41	1545.75	1727.72	1590.18	1577.18	1018.6	1399.91	1105.31	1050.16	796.881	1406.18	361.606	432.444	1853.36	1590.99	1192.92	1736.73	1793.24	1653.2	1697.99	1613.36	1459.2	1278.65	1631.49	1821.39	439.44	1371.12	1245.23	1540.88	1436.32	1222.54	1117.74	1145.25	1052.96	874.837	1081.3
ENSDARG00000091662	L1CAM (3 of 3)	#N/A	139.972	1.50997	0.812153	12.0098	0.0172783	0.142706	1.73781	0.0754685	-1.1061	0.453864	0.22283	428.178	128.378	125.738	119.33	102.144	219.879	78.5208	57.3268	75.5168	64.7091	108.921	674.887	500.725	105.655	123.397	156.083	73.4293	187.277	116.509	101.431	151.196	105.363	71.3297	131.145	103.958	490.446	81.4529	87.7369	70.6575	52.6495	112.255	47.0906	69.3273	55.5625	103.859	60.8132
ENSDARG00000010785	thbs1b	thrombospondin 1b [Source:ZFIN;Acc:ZDB-GENE-020708-1]	3328.4	-1.20843	0.684095	11.9683	0.0175887	0.143562	-0.994807	-0.216008	1.01085	0.974365	0.214282	1450.87	2891.31	3734.78	4338.01	4269.65	2118.83	5180.38	2636.62	3578.76	3084.8	2377.9	876.52	1098.18	4165.65	2319.39	2188.88	2696.26	5151.41	3356.68	8133.98	2439.96	2440.08	2632.15	2506.19	7670.62	1255.54	2538.62	2562.34	7295.84	3694.7	4550.58	2677.95	2815.41	2416.51	3247.67	3772.02
ENSDARG00000043010	camk2d1	calcium/calmodulin-dependent protein kinase (CaM kinase) II delta 1 [Source:ZFIN;Acc:ZDB-GENE-040801-121]	886.142	1.00945	0.592368	11.9616	0.0176394	0.143562	0.60763	0.622571	-1.08184	-0.328038	-0.401623	2133.17	1399.95	1057.72	687.004	680.827	1441.13	342.944	430.5	296.498	391.672	1637.48	2021.33	2740.71	1480.27	1333.41	1386.16	953.756	885.078	1334.33	739.275	663.632	658.103	574.16	691.82	776.503	3180.05	550.329	593.017	365.97	368.547	294.316	473.572	392.555	425.372	263.77	316.335
ENSDARG00000075226	SMAD4 (2 of 2)	SMAD family member 4 [Source:HGNC Symbol;Acc:HGNC:6770]	253.238	0.683879	0.820772	11.9124	0.0180151	0.145557	1.3335	0.578327	-1.34923	0.836538	0.647396	700.037	277.779	306.706	205.413	167.658	427.153	154.369	86.4445	126.231	80.5898	197.036	928.179	974.896	422.618	234.814	175.903	168.31	419.45	332.357	258.454	195.559	162.226	139.137	161.224	202.612	1022.09	140.976	118.392	151.28	152.406	159.421	76.4112	91.8362	91.0861	124.741	142.964
ENSDARG00000059809	caska	calcium/calmodulin-dependent serine protein kinase a [Source:ZFIN;Acc:ZDB-GENE-020802-4]	1075.71	0.403391	0.637422	11.8745	0.0183095	0.146872	0.77194	0.472287	-1.24842	0.19598	0.368732	2801.87	1640.86	1035.13	746.144	741.909	1762.63	536.885	468.689	576.52	446.493	2147.82	2712.88	3544.9	1634.34	1550.25	1737.97	968.607	986.412	1150.37	858.262	717.049	663.121	684.236	655.725	885.765	4125.63	558.684	603.588	561.637	574.526	474.491	485.123	462.782	458.163	508.307	573.991
ENSDARG00000069265	matn3b	matrilin 3b [Source:ZFIN;Acc:ZDB-GENE-050221-9]	47.3749	-1.95247	0.875276	11.8093	0.0188271	0.149945	-1.75122	-0.343796	1.34867	0.479933	0.330355	7.56726	25.4746	40.6033	51.5294	50.1552	19.6936	71.0881	50.9709	87.2628	69.4037	20.8051	0	1.89668	36.3188	22.7626	17.3425	50.328	35.9162	35.5659	50.7155	46.1736	57.699	46.6725	61.3614	42.4318	0	9.39842	49.6823	74.281	73.8941	65.0892	48.8677	60.3238	43.7213	111.553	92.2867
ENSDARG00000060410	thbs2a	thrombospondin 2a [Source:ZFIN;Acc:ZDB-GENE-020708-2]	16.6656	-0.178138	0.855617	11.7659	0.0191794	0.151629	-0.557568	1.94799	-0.629309	-0.97372	-0.376032	24.8934	36.6378	21.5053	5.57368	7.99328	12.3642	8.06596	15.8407	14.702	19.0797	26.9242	24.9958	22.7602	42.9222	33.5449	33.4463	7.42544	15.3927	41.6979	3.90119	3.62146	9.19839	7.92552	1.20316	14.8511	25.5032	3.13281	8.45657	2.7176	10.1604	11.3199	25.7666	9.00355	12.7521	16.4856	13.8697
ENSDARG00000063436	RPH3A	rabphilin 3A [Source:HGNC Symbol;Acc:HGNC:17056]	116.488	-1.45791	0.624241	11.75	0.0193106	0.151629	-1.33072	0.253829	0.747531	0.335608	0.158053	44.3498	111.552	162.809	136.542	133.944	79.7799	132.024	104.623	136.723	122.536	79.5489	38.3269	15.1735	162.884	85.0603	86.7127	123.757	205.235	159.433	123.863	139.426	146.338	111.838	146.786	143.207	15.6943	123.224	100.422	132.256	147.788	116.029	103.066	122.448	88.3535	143.425	137.096
ENSDARG00000037478	cdh8	cadherin 8 [Source:ZFIN;Acc:ZDB-GENE-130530-597]	234.775	1.19565	0.593498	11.6647	0.0200271	0.151907	1.29115	0.160895	-0.721062	-0.175904	0.0842811	199.476	81.5114	119.627	107.003	161.16	265.656	319.778	361.245	376.84	355.456	53.8485	231.628	312.953	128.767	56.3075	59.4601	120.457	123.141	115.282	124.838	105.022	91.1477	267.706	102.269	113.505	319.771	221.385	255.811	353.288	334.371	271.677	392.718	340.334	350.682	319.821	407.022
ENSDARG00000052482	arhgef11	Rho guanine nucleotide exchange factor (GEF) 11 [Source:ZFIN;Acc:ZDB-GENE-070604-1]	658.03	1.35761	0.558227	11.7124	0.0196234	0.151907	1.24726	0.0221981	-0.598549	0.28976	-0.110059	1503.27	633.249	611.659	602.32	535.11	810.259	523.688	428.397	448.403	483.949	693.911	2211.3	1604.6	496.357	622.977	780.414	509.055	646.491	679.43	417.427	675.402	714.13	502.83	612.411	490.088	1494.88	485.585	450.312	452.027	475.693	643.345	398.049	393.455	493.687	420.933	365.413
ENSDARG00000059523	rims4	regulating synaptic membrane exocytosis 4 [Source:ZFIN;Acc:ZDB-GENE-110103-1]	56.4415	-2.13127	0.729296	11.6903	0.0198092	0.151907	-2.40125	-0.533858	0.116578	-0.370149	-0.0835775	4.71166	24.8898	43.9316	63.6039	53.7612	49.5879	65.9288	85.2121	83.8924	88.8959	12.2383	0	1.89668	28.6148	29.9508	16.1038	46.2027	50.0261	35.5659	78.0238	53.4165	59.3715	62.5235	45.7203	53.0398	5.88535	72.0545	70.8238	68.8458	58.1916	70.7491	77.2997	94.5372	83.7992	101.112	77.8835
ENSDARG00000061937	myo7aa	#N/A	142.531	-0.609587	0.31354	11.7278	0.0194942	0.151907	-0.576113	0.396875	0.389294	0.0183529	0.0451112	135.507	202.018	187.424	142.349	131.814	100.64	121.861	120.321	143.906	139.475	177.455	126.646	102.421	241.025	194.081	170.948	154.284	214.214	193.773	135.566	137.615	153.864	125.047	133.551	136.843	100.051	88.7628	113.107	137.692	107.146	120.745	115.505	118.847	126.61	177.495	121.626
ENSDARG00000067634	arhgef12b	#N/A	1042.86	0.960393	0.590498	11.6785	0.0199091	0.151907	0.898244	0.581866	-0.965147	-0.119041	-0.0624337	2499.07	1340.85	1214.4	811.338	840.297	1640.48	533.836	579.753	473.807	494.761	1396.39	2887.85	3212.98	1451.65	1297.47	1273.44	1075.04	1258.35	1309.8	796.818	786.762	850.433	802.239	853.044	865.609	3617.53	645.358	658.555	577.942	529.266	494.3	591.743	560.921	586.595	458.3	489.706
ENSDARG00000056979	lhx9	LIM homeobox 9 [Source:ZFIN;Acc:ZDB-GENE-050417-210]	595.982	1.06939	0.58523	11.6264	0.0203566	0.153362	1.26697	-0.586185	-0.350052	0.185239	0.195056	594.638	247.091	434.737	652.659	777.04	990.421	745.834	655.964	459.791	401.645	232.527	673.221	878.165	334.573	207.26	199.439	721.093	292.46	290.659	934.335	516.058	507.584	1121.9	528.189	681.031	978.93	1054.71	937.622	875.066	740.788	621.649	604.182	689.672	674.037	310.479	560.121
ENSDARG00000015355	fosl1a	FOS-like antigen 1a [Source:ZFIN;Acc:ZDB-GENE-061207-7]	182.255	-0.681144	1.84746	11.5971	0.0206129	0.153754	1.85442	2.60686	-3.36152	2.08128	2.53387	677.668	187.405	218.702	35.9014	38.6244	396.991	77.1179	18.2233	146.601	25.3143	48.9531	959.84	1024.21	497.457	26.3567	38.4013	37.1272	327.094	291.885	67.2955	14.4858	25.9227	23.7766	25.2665	66.8301	1159.41	12.5312	19.0273	184.797	28.6339	17.9231	27.5436	17.1067	10.0195	358.288	43.2094
ENSDARG00000087064	KAL1	#N/A	109.895	1.21547	0.626666	11.589	0.0206845	0.153754	1.41554	0.192642	-0.757043	0.323571	0.198727	298.891	112.045	104.588	91.5147	82.5176	139.457	78.4449	62.6845	68.8328	59.9753	86.8918	439.927	369.854	94.6489	111.417	130.069	88.2802	107.749	117.735	91.6779	95.0633	87.8029	81.0164	80.612	85.9245	278.573	64.7446	75.0521	84.2455	81.2835	69.8058	65.7492	56.7223	65.582	66.492	62.4135
ENSDARG00000034300	sema3c	sema domain, immunoglobulin domain (Ig), short basic domain, secreted, (semaphorin) 3C [Source:ZFIN;Acc:ZDB-GENE-050513-5]	359.096	-1.39907	0.626654	11.5343	0.0211725	0.156	-1.37205	0.133148	0.728939	-0.118214	0.039446	125.815	325.657	451.498	411.694	429.512	259.145	384.367	417.189	398.413	387.668	231.304	81.653	64.4873	379.696	322.271	275.003	353.946	554.135	446.413	461.316	375.726	398.04	376.022	387.419	525.094	49.0446	339.387	389.002	359.629	392.562	400.912	428.258	399.757	423.55	372.026	403.821
ENSDARG00000063332	shank3a	SH3 and multiple ankyrin repeat domains 3a [Source:ZFIN;Acc:ZDB-GENE-060503-369]	66.6281	-1.26675	0.609148	11.5239	0.0212664	0.156	-1.18421	-0.343604	0.862406	0.364575	0.109795	20.4738	46.5244	55.4123	70.3139	66.7857	36.7344	89.844	69.7816	109.207	101.204	28.1481	19.9967	13.2768	51.7267	39.5351	48.3113	43.7276	80.8114	41.6979	51.6908	81.4828	77.7682	52.8368	90.2374	57.283	15.6943	51.1692	43.3399	85.1514	68.352	116.029	87.9618	57.6227	63.7603	139.029	80.5508
ENSDARG00000027590	40787	septin 2 [Source:ZFIN;Acc:ZDB-GENE-030131-911]	2004.91	0.764166	0.438058	11.4909	0.0215676	0.157176	0.423027	0.399874	-0.704656	-0.518888	-0.341142	3965.25	2957.52	2246.15	1702.41	1663.07	2710.39	1099.17	1574.95	939.766	1190.46	2823.37	4264.29	4808.1	2404.74	3527.01	2940.8	1761.48	2491.04	2485.93	1606.31	1824.31	1676.62	1499.68	1636.3	1853.21	4565.07	1675.01	1891.1	1204.8	1222.02	870.686	1656.17	1563.02	1505.65	697.342	1168.25
ENSDARG00000018693	cdh2	cadherin 2, type 1, N-cadherin (neuronal) [Source:ZFIN;Acc:ZDB-GENE-990415-171]	5838.48	1.13047	0.680514	11.4635	0.0218204	0.157197	1.01087	0.600471	-1.1542	-0.0440263	-0.119568	14432	7161.84	7353.93	4850.2	4507.17	10031.2	2780.87	2867.04	2109.11	2291.35	7099.43	17647.1	18549.6	9681.71	5291.71	6512.12	4950.29	8283.81	8827.69	6063.42	4111.26	4375.93	3841.23	4325.38	5354.9	22650.8	3961.95	3480.94	2548.2	2857.85	2936.56	2586.43	2942.36	3072.33	1647.46	2204.74
ENSDARG00000034293	hif1ab	hypoxia inducible factor 1, alpha subunit (basic helix-loop-helix transcription factor) b [Source:ZFIN;Acc:ZDB-GENE-040426-706]	1461.42	0.868836	0.402611	11.415	0.0222755	0.157197	0.740926	-0.0655442	-0.570687	0.219905	-0.128206	2615.32	1564.89	1380.13	1444.28	1378.82	2047.87	1189.63	1021.44	942.146	1029.7	1779.45	3191.13	2875.37	1461.56	1495.14	1737.97	1235.1	1367.38	1537.92	1515.61	1390.64	1426.59	1104.29	1473.88	1558.31	3374.27	1566.4	1202.95	1183.97	1187.85	1197.07	775.663	1199.27	1089.39	840.767	1029.02
ENSDARG00000041747	sspn	sarcospan (Kras oncogene-associated gene) [Source:ZFIN;Acc:ZDB-GENE-051127-43]	42.3045	-1.62989	0.841023	11.4159	0.022267	0.157197	-1.5993	-0.540871	1.0753	0.205633	-0.0333219	5.34838	16.2054	44.613	64.9053	61.0703	28.9823	52.9751	45.9378	50.9091	52.0986	4.89531	1.66639	9.48342	34.1176	10.7823	3.71626	47.8528	59.0052	26.981	61.4437	58.8487	74.4234	36.9858	61.3614	84.8637	5.88535	27.151	53.9106	55.2578	48.9548	54.7126	37.3171	52.2206	48.2756	63.7444	50.6776
ENSDARG00000077776	csnk2b	casein kinase 2, beta polypeptide [Source:ZFIN;Acc:ZDB-GENE-990415-29]	2387.55	0.619013	0.401175	11.453	0.0219182	0.157197	0.342046	0.285372	-0.727719	-0.539812	-0.277127	4208.81	3320.43	2605.49	2137.88	2143.91	3550.35	1322.98	1923.32	1203.68	1458.59	3343.5	3921.01	5361.93	2548.92	4055.34	3357.02	2212.78	2798.9	2804.8	2179.79	2190.98	2042.88	2057.99	2017.71	2356.03	5771.57	2323.5	2556	1462.97	1484.35	1021.62	2014.24	1929.46	1826.28	996.282	1437.11
ENSDARG00000079113	CABZ01070007.1	#N/A	1285.49	1.10886	0.605806	11.4359	0.022078	0.157197	1.1415	0.265368	-0.898986	0.352038	0.0320948	2861.93	1297.28	1306.22	1086.76	977.487	1822.77	941.709	737.807	921.614	901.338	1236.07	3801.03	3548.7	1436.24	1227.98	1227.6	999.959	1561.07	1357.63	1163.53	1055.66	1041.09	845.389	1088.86	998.209	3803.9	900.159	764.262	881.407	864.56	1079.16	629.948	824.725	758.747	1114.43	752.696
ENSDARG00000021352	gria1a	glutamate receptor, ionotropic, AMPA 1a [Source:ZFIN;Acc:ZDB-GENE-020125-1]	202.398	0.646673	0.348732	11.3406	0.0229911	0.158657	0.679316	-0.414277	-0.358279	0.00355197	0.0168874	166.762	104.136	98.6243	131.43	142.337	182.462	293.122	292.402	308.146	304.56	100.354	166.639	233.292	86.9449	109.021	116.443	95.7057	89.7905	110.377	96.5544	164.776	132.959	166.436	149.192	111.384	160.866	202.588	183.93	256.36	335.294	287.713	291.429	304.32	281.456	313.227	306.733
ENSDARG00000036402	SPTBN1 (1 of 2)	#N/A	4183.65	1.17749	0.605615	11.3344	0.0230516	0.158657	1.19971	0.158003	-0.829721	0.371937	0.0220834	9443.25	4111.24	4083.94	3660.29	3195.72	5679.88	3185.27	2461.4	3030.78	2984.74	4216.09	12371.3	11742.4	4339.54	3739.06	4255.11	2848.89	4526.72	4876.2	3721.73	3513.72	3745.42	2530.88	3656.42	3399.85	11813.9	2876.96	2348.81	2896.05	2887.41	3772.34	2046.22	2548	2789.97	3521.33	2505.61
ENSDARG00000041895	cad	carbamoyl-phosphate synthetase 2, aspartate transcarbamylase, and dihydroorotase [Source:ZFIN;Acc:ZDB-GENE-021030-4]	7017.51	1.45152	0.893212	11.3693	0.0227126	0.158657	0.586665	1.19703	-1.48191	0.0332699	-0.864923	23831.5	15868.9	9254.01	4036.34	3609.04	10080.7	927.886	906.732	588.403	1071.62	20644.8	25489.1	25360.6	13596.4	15478.6	18531.7	4796.83	10687.6	12277.6	3254.57	4792.09	4062.35	1794.69	4605.71	4426.7	27013.8	1814.94	1413.3	860.573	770.345	1152.74	949.81	808.519	961.869	713.278	476.37
ENSDARG00000071437	ptprc	protein tyrosine phosphatase, receptor type, C [Source:ZFIN;Acc:ZDB-GENE-050208-585]	57.0926	-1.28064	0.592994	11.3352	0.0230439	0.158657	-1.23744	0.248498	0.824224	0.195853	0.0991944	31.4597	74.1755	82.0675	69.0822	66.6193	37.6257	54.3209	47.4252	55.9336	52.217	67.3106	9.99833	17.0702	91.3472	76.6741	54.5051	79.2047	88.5078	78.4902	78.0238	71.5238	57.699	59.0011	69.7836	71.0733	9.80892	42.815	60.2531	49.8226	47.1075	66.0325	42.6481	48.6192	51.0082	57.1502	57.6125
ENSDARG00000089083	itga7	#N/A	113.208	-1.43463	0.794579	11.3093	0.0232989	0.159376	-0.808809	0.176701	1.65322	1.26857	0.628663	69.5592	121.851	223.045	197.334	149.949	47.673	112.982	46.8957	98.8569	63.9382	91.7871	59.99	56.9005	115.56	116.209	133.785	69.3041	393.795	206.037	97.5297	255.313	239.158	39.6276	239.43	170.788	45.121	33.4166	64.4813	76.0927	104.375	158.478	20.4356	76.5301	43.7213	117.597	95.4874
ENSDARG00000021032	foxd3	forkhead box D3 [Source:ZFIN;Acc:ZDB-GENE-980526-143]	307.01	0.222057	0.470046	11.2141	0.0242602	0.160763	0.46333	0.329439	-0.946795	-0.0132764	0.240576	592.003	429.386	306.493	243.921	250.624	483.1	213.601	215.576	181.646	153.746	483.412	583.236	709.36	342.277	452.856	493.023	207.912	312.984	398.583	300.392	195.559	235.813	285.319	204.538	262.017	837.682	293.439	318.178	198.385	221.682	220.737	173.258	249.398	224.072	142.326	227.783
ENSDARG00000025326	myl12.2	myosin, light chain 12, genome duplicate 2 [Source:ZFIN;Acc:ZDB-GENE-030131-9028]	480.732	0.646318	0.439036	11.2037	0.0243681	0.160763	0.438853	0.211579	-0.871692	-0.463739	-0.208524	912.772	673.371	470.425	406.255	404.232	739.667	284.951	392.979	242.48	280.187	763.669	863.189	1111.46	567.894	753.562	698.656	489.254	469.476	452.545	403.773	422.805	392.186	457.038	388.622	367.035	1247.69	442.77	528.536	338.794	307.584	208.474	416.708	404.259	357.968	187.387	325.937
ENSDARG00000036489	MAF1	MAF1 homolog, negative regulator of RNA polymerase III [Source:HGNC Symbol;Acc:HGNC:24966]	1705.37	0.750825	0.455135	11.208	0.0243236	0.160763	0.746497	0.404473	-0.689553	-0.0771912	-0.00452356	3230.63	1925.62	2003.57	1513.72	1609.98	2596.55	1210.56	1277.09	841.672	844.316	1845.53	3377.77	4468.59	2158.22	1961.18	1657.45	1749.1	2007.46	2254.14	1729.2	1463.97	1347.98	1589.51	1351.15	1889.28	4359.08	1867.15	1563.41	1420.4	1280.21	931.058	1322.09	1269.5	1239.68	695.694	946.338
ENSDARG00000039936	GFRA1 (1 of 3)	GDNF family receptor alpha 1 [Source:HGNC Symbol;Acc:HGNC:4243]	36.7235	1.06036	0.573562	11.2333	0.0240631	0.160763	1.46212	-0.331923	-0.385746	0.0663887	0.36011	44.0891	16.0026	19.0385	23.9635	33.7565	44.104	45.2223	43.1885	55.0109	42.8593	14.6859	54.9908	62.5906	17.6091	16.7724	13.6263	23.1014	20.5235	13.4905	34.1354	23.5395	14.2157	50.1949	19.2506	31.8239	60.8153	31.3281	40.1687	50.7285	42.4891	42.4495	42.6481	45.0177	41.8996	56.6007	54.4118
ENSDARG00000057452	ston2	stonin 2 [Source:ZFIN;Acc:ZDB-GENE-050913-137]	818.577	0.956691	0.572185	11.2094	0.0243088	0.160763	0.944946	0.298773	-0.955423	0.0797111	-0.0124684	1707.12	886.763	793.222	644.845	657.496	1274.98	586.152	554.645	537.937	542.606	860.351	1831.36	2429.65	937.685	852.999	869.604	788.747	732.434	858.486	696.362	565.853	672.319	604.101	680.991	687.396	2656.26	552.418	616.272	713.822	558.824	485.81	581.969	558.22	523.745	516	584.127
ENSDARG00000060805	map1sa	microtubule-associated protein 1Sa [Source:ZFIN;Acc:ZDB-GENE-030131-3982]	459.973	0.655068	0.366366	11.2708	0.0236834	0.160763	0.176726	0.457966	-0.523292	-0.367311	-0.477406	885.137	783.088	540.399	393.417	380.824	547.332	241.498	311.52	215.912	300.601	944.796	824.862	885.752	640.531	860.187	848.545	524.731	504.109	592.355	356.959	411.036	412.255	353.126	422.311	367.035	929.886	373.848	338.263	260.889	245.698	217.907	316.307	331.331	286.921	225.853	210.712
ENSDARG00000074184	arhgap32b	Rho GTPase activating protein 32b [Source:ZFIN;Acc:ZDB-GENE-091204-147]	1207.69	1.15403	0.447826	11.176	0.0246551	0.160763	0.971127	-0.275745	-0.3071	0.063988	-0.183145	2251.09	1148.3	1166.24	1411.87	1343.1	1661.71	884.562	846.186	638.724	725.179	1282.57	2836.19	2634.5	879.355	1200.43	1365.11	1518.91	958.193	1021.6	1252.28	1452.2	1531.11	1180.9	1408.91	1439.5	2740.61	1177.93	1066.58	769.08	805.445	1079.16	780.105	816.622	941.83	637.444	580.392
ENSDARG00000089292	adgrl1a	adhesion G protein-coupled receptor L1a [Source:ZFIN;Acc:ZDB-GENE-131127-267]	105.674	1.18349	0.591559	11.1786	0.0246284	0.160763	1.25976	-0.747317	0.105615	0.44053	0.0551594	69.8541	29.172	54.7237	91.8629	95.158	88.4407	161.359	118.9	176.953	170.315	23.2527	106.649	79.6608	37.4193	20.3665	29.7301	67.654	47.4607	49.0564	84.8509	99.5901	91.1477	96.8674	87.831	100.776	66.7007	95.0284	103.593	123.198	108.07	252.81	103.066	120.648	132.986	210.467	120.026
ENSDARG00000026531	alcama	activated leukocyte cell adhesion molecule a [Source:ZFIN;Acc:ZDB-GENE-990415-30]	1790.62	0.773126	0.420895	11.1552	0.0248737	0.160918	0.864368	0.00912246	-0.523129	0.264289	0.0909831	3231.62	1775.09	1811.51	1800.09	1819.33	2614.51	1579.96	1315.49	1010.17	948.432	1732.94	3694.38	4267.54	1954.61	1749.13	1621.53	1932.26	1695.76	1806.5	2093.96	1695.75	1610.56	1920.62	1619.46	1917.92	4184.49	2027.97	1631.06	1779.12	1523.14	1437.62	1381.62	1338.83	1226.02	806.147	1128.24
ENSDARG00000074644	SPOCK1	sparc/osteonectin, cwcv and kazal-like domains proteoglycan (testican) 1 [Source:HGNC Symbol;Acc:HGNC:11251]	142.446	-0.214585	0.573079	11.1464	0.0249675	0.160918	-0.319489	-1.03816	0.576082	0.531342	-0.0916127	51.0709	63.7308	101.769	208.994	191.591	128.516	233.575	161.613	137.3	146.301	62.4153	56.6572	34.1403	73.7381	43.1292	74.3251	147.684	70.5497	87.075	193.109	206.423	227.451	199.019	208.147	167.606	39.2357	205.721	140.59	199.29	196.743	304.693	140.383	143.156	201.3	130.236	114.692
ENSDARG00000031222	lhx2b	LIM homeobox 2b [Source:ZFIN;Acc:ZDB-GENE-051220-1]	840.938	0.902879	0.520544	11.1316	0.0251247	0.160945	0.98504	0.379228	-0.718613	0.359211	0.0821145	1530.8	773.381	1011.52	777.71	882.262	1451.85	689.239	537.324	388.389	366.901	745.312	1724.71	2122.39	1045.54	621.779	652.823	852.275	1045.42	1136.88	1040.64	631.039	661.448	988.048	741.149	917.588	2503.24	1094.39	757.92	707.481	622.557	737.677	478.015	551.917	582.04	297.84	402.754
ENSDARG00000032714	gria1b	glutamate receptor, ionotropic, AMPA 1b [Source:ZFIN;Acc:ZDB-GENE-020125-2]	105.611	0.71495	0.4765	11.1113	0.0253416	0.160945	0.782655	-0.236226	-0.366146	-0.77924	0.0537644	73.4564	42.6999	41.1435	48.4633	64.7431	83.4476	103.821	178.181	213.992	206.164	44.0578	96.6505	79.6608	29.7154	57.5055	40.8788	50.328	44.8952	28.2074	42.9131	49.7951	52.6817	95.1062	57.7519	41.371	102.013	58.479	89.8511	120.48	112.688	78.2957	230.122	139.555	164.866	254.978	204.311
ENSDARG00000039675	dact1	#N/A	718.84	0.630202	0.492808	11.1054	0.0254048	0.160945	0.699006	0.537143	-0.788928	-0.0790392	0.0679113	1222.77	753.224	832.708	573.848	636.965	1100.54	540.289	570.715	489.932	467.404	658.42	1304.78	1705.12	951.992	632.561	675.12	630.337	809.397	1058.39	702.214	503.383	515.946	657.818	540.221	712.855	1914.7	686.084	700.838	538.99	626.252	455.624	523.328	612.241	576.575	408.294	535.049
ENSDARG00000025206	syt2a	synaptotagmin IIa [Source:ZFIN;Acc:ZDB-GENE-060503-315]	297.973	-1.42288	0.674793	11.017	0.0263739	0.163372	-1.37024	-0.515057	0.737217	0.279114	0.075407	75.3278	194.732	223.139	318.877	289.305	173.553	430.474	354.752	471.8	447.773	162.769	36.6606	26.5536	244.326	168.923	170.948	224.413	219.345	225.659	312.095	315.067	329.47	295.005	287.556	285.354	37.2739	233.916	249.469	448.404	413.807	429.211	375.837	328.629	359.79	545.125	402.754
ENSDARG00000043658	cxadr	coxsackie virus and adenovirus receptor [Source:ZFIN;Acc:ZDB-GENE-020814-2]	1029.97	0.92045	0.714986	11.021	0.0263293	0.163372	1.0363	0.865529	-1.11833	0.319694	0.115777	2665.06	1299.42	1507.01	827.117	777.188	1687.23	486.134	389.51	343.782	317.271	1183.44	3151.14	3660.6	1705.88	1099.79	1092.58	899.303	1735.52	1886.22	1065.02	730.629	685.699	563.592	705.055	1062.92	3847.06	683.996	530.65	530.837	474.769	452.794	371.394	379.049	418.085	329.163	351.543
ENSDARG00000052630	pvrl1b	#N/A	321.449	0.79269	0.500434	11.0356	0.0261666	0.163372	0.812734	0.250943	-0.833517	0.257656	0.0167304	501.077	285.264	294.267	247.286	251.299	447.821	314.098	262.726	307.095	303.554	294.943	548.242	660.046	359.886	243.201	252.706	253.29	315.549	313.961	313.07	205.518	223.27	252.736	237.023	264.138	827.873	279.864	235.727	275.383	311.279	355.632	222.126	277.309	288.743	298.939	292.33
ENSDARG00000059897	ntrk2a	neurotrophic tyrosine kinase, receptor, type 2a [Source:ZFIN;Acc:ZDB-GENE-010126-1]	374.161	-0.971362	0.362572	11.0422	0.0260933	0.163372	-0.755284	0.0960337	0.37018	0.0932831	0.224817	179.806	303.506	377.63	353.311	359.723	278.312	474.909	445.173	522.305	446.938	237.423	161.64	140.355	354.383	293.518	262.616	302.793	470.759	359.338	441.81	319.594	298.53	401.56	329.667	347.941	154.981	323.723	356.233	516.344	445.212	463.171	488.677	412.362	434.481	571.502	475.836
ENSDARG00000060012	f2r	coagulation factor II (thrombin) receptor [Source:ZFIN;Acc:ZDB-GENE-060526-30]	21.8093	1.02814	0.599927	10.9969	0.0265989	0.163855	1.19518	0.434372	-0.749858	-0.514044	0.153941	55.1969	24.1063	18.7959	13.9093	13.8309	23.2585	11.366	16.2312	21.802	19.5955	39.1625	73.3211	53.1072	18.7097	26.3567	27.2526	18.9761	14.1099	23.3018	6.82708	19.0127	15.8881	16.7316	12.0316	12.7296	39.2357	9.39842	21.1414	9.96452	18.4735	5.65993	13.3275	13.5053	21.8607	29.6741	17.0704
ENSDARG00000057633	cxcr4a	chemokine (C-X-C motif) receptor 4a [Source:ZFIN;Acc:ZDB-GENE-020102-1]	199.405	0.653471	0.87606	10.9829	0.0267574	0.163926	1.06389	0.902311	-1.53974	0.195076	0.409492	639.109	305.712	246.263	131.758	127.427	370.484	59.7184	52.1656	35.0367	26.3787	260.675	556.574	1100.08	282.846	363.004	271.287	99.0058	354.031	285.753	149.22	123.13	122.924	86.3001	116.707	179.275	929.886	106.515	75.0521	58.8813	66.5046	53.7693	53.3102	55.822	47.3648	29.1246	41.609
ENSDARG00000030494	hfe2	hemochromatosis type 2 [Source:ZFIN;Acc:ZDB-GENE-030131-651]	142.689	-0.196546	0.806091	10.9646	0.0269652	0.164296	-0.225569	1.58375	-1.05552	-0.273098	-0.0312066	335.433	392.201	226.984	75.7251	63.4854	131.953	47.8738	57.8507	47.1785	48.2101	350.015	356.607	299.676	340.076	426.499	410.027	43.7276	239.869	397.356	75.0979	75.1453	76.932	37.8664	61.3614	91.2285	288.382	28.1952	79.2803	57.9754	53.5732	32.0729	59.5297	63.9252	50.0974	51.655	49.6108
ENSDARG00000007723	efnb1	ephrin-B1 [Source:ZFIN;Acc:ZDB-GENE-010618-2]	388.875	0.902959	0.619959	10.9511	0.0271192	0.164337	1.04667	0.353702	-0.98259	-0.0455102	0.144766	910.956	440.98	424.09	331.882	314.337	621.133	231.836	239.266	196.517	177.755	502.994	1184.8	1045.07	519.469	378.578	424.892	340.745	406.623	524.903	393.045	291.527	311.073	306.453	287.556	349.002	1345.78	287.174	230.442	223.749	217.064	254.697	224.791	214.284	278.724	157.163	176.038
ENSDARG00000008697	epas1a	endothelial PAS domain protein 1a [Source:ZFIN;Acc:ZDB-GENE-030131-4490]	2055.38	0.56218	0.594356	10.914	0.0275478	0.166031	0.851159	0.282192	-1.04713	0.265905	0.289218	4744.77	2630.21	1959.77	1611.6	1598.12	3302.4	1408.24	1171.2	1170	957.464	2921.28	4835.86	6477.18	2414.65	2603.32	2872.67	2197.1	1716.28	1965.93	1694.09	1728.34	1412.37	1383.44	1707.29	1703.64	6993.76	1454.67	1458.76	1430.36	1629.36	1165	1434.04	1165.06	914.505	932.537	1221.06
ENSDARG00000023609	epha8	eph receptor A8 [Source:ZFIN;Acc:ZDB-GENE-041014-269]	73.6274	1.60069	0.702584	10.8648	0.0281259	0.168604	1.7446	0.307192	-0.472476	-0.247242	0.122971	76.3886	22.7956	42.7797	34.5751	40.9775	56.8558	74.4921	88.4173	155.863	143.129	23.2527	88.3186	117.594	31.9165	20.3665	16.1038	30.5268	76.9633	20.8489	44.8637	37.1199	21.7417	56.3592	33.6886	32.8847	100.051	25.0624	45.4541	70.6575	88.6729	64.1458	94.1813	92.7365	78.3341	173.649	145.632
ENSDARG00000015540	psen2	presenilin 2 [Source:ZFIN;Acc:ZDB-GENE-000330-9]	277.745	0.338451	0.488113	10.7889	0.0290416	0.173163	0.747331	0.251907	-0.7914	0.307555	0.407414	544.58	324.409	269.217	226.084	229.808	397.742	221.318	178.827	219.769	165.7	343.896	548.242	741.604	322.467	352.221	298.539	248.34	280.916	278.395	229.195	219.098	229.96	232.482	212.96	243.983	774.905	195.278	223.042	226.466	231.843	205.644	162.596	197.178	176.707	195.629	229.916
ENSDARG00000019753	kcnn3	potassium intermediate/small conductance calcium-activated channel, subfamily N, member 3 [Source:ZFIN;Acc:ZDB-GENE-100921-56]	199.234	-0.746356	0.35962	10.7493	0.0295306	0.175085	-0.570054	0.488669	0.457879	0.167654	0.183542	189.274	280.992	291.359	207.647	196.996	143.424	166.785	148.487	195.359	172.021	250.885	163.306	153.631	270.74	293.518	278.719	189.761	334.79	349.527	152.146	229.963	240.831	154.107	240.633	196.247	158.905	110.692	160.675	173.02	177.346	149.988	149.268	142.256	153.936	225.304	177.105
ENSDARG00000055373	sema3fb	sema domain, immunoglobulin domain (Ig), short basic domain, secreted, (semaphorin) 3Fb [Source:ZFIN;Acc:ZDB-GENE-050513-2]	606.189	0.851486	0.440812	10.7375	0.0296781	0.175085	0.790235	0.278987	-0.599092	-0.128503	-0.0621013	1154.55	667.618	610.617	503.252	511.231	774.394	451.489	493.549	437.966	457.23	725.73	1351.44	1386.48	661.442	624.175	717.238	542.057	633.664	656.129	565.672	481.654	462.428	466.725	482.469	584.499	1416.41	446.947	459.826	457.462	492.319	404.685	482.457	478.088	520.102	417.086	440.095
ENSDARG00000000086	itsn1	intersectin 1 (SH3 domain protein) [Source:ZFIN;Acc:ZDB-GENE-030616-226]	1911.36	1.00841	0.576609	10.6605	0.0306566	0.175165	1.10076	0.225437	-0.735162	0.541308	0.0919183	4051.01	1888.87	2016.13	1724.47	1508.95	2511.78	1649.37	1133.36	1356.69	1272.95	1688.88	5680.72	4783.44	2297.99	1553.85	1814.77	1465.29	2430.76	2152.35	1652.15	1860.52	1660.73	1266.32	1834.83	1425.71	4873.07	1420.21	1242.06	1505.55	1489.89	1952.67	951.587	1318.12	1130.38	1396.33	1320.29
ENSDARG00000019231	spna2	spectrin alpha 2 [Source:ZFIN;Acc:ZDB-GENE-051113-60]	10657.9	0.937128	0.547504	10.6254	0.0311129	0.175165	1.02735	0.312783	-0.752527	0.250521	0.0901498	22393.4	10986.4	11359.5	9145.37	8834.87	14884.5	8488.89	7135.7	6883.44	6466.48	10341.4	27840.4	28998.4	13414.8	10222.8	9321.61	9431.13	12994	11653.3	9627.16	9328.88	8480.08	8253.11	8816.79	9434.72	29776	7654.49	7222.97	9050.51	8270.59	8145.58	6826.37	7131.71	7449.02	7032.77	6680.38
ENSDARG00000030547	rnd1	Rho family GTPase 1 [Source:ZFIN;Acc:ZDB-GENE-040630-6]	245.917	0.462993	0.383535	10.6188	0.0311993	0.175165	0.434764	0.243298	-0.556187	-0.551652	-0.0389803	223.24	165.156	156.07	131.85	178.833	262.952	264.292	387.39	340.035	349.348	134.621	231.628	303.47	185.996	152.15	157.322	157.584	147.513	163.112	147.27	130.373	117.907	233.362	132.348	170.788	319.771	193.19	275.896	324.3	278.026	190.551	438.92	388.053	335.197	337.955	359.011
ENSDARG00000032984	ngfrb	#N/A	36.0871	-1.21299	0.506352	10.614	0.0312625	0.175165	-0.697962	0.278026	0.535988	0.858784	0.529343	28.747	46.6338	40.9413	33.765	46.6378	32.1654	45.2165	24.9332	36.5241	25.3065	31.8195	31.6614	22.7602	58.3302	41.9311	39.6401	33.0019	34.6335	55.1884	24.3824	32.5931	44.3195	38.747	48.1266	53.0398	47.0828	21.9296	27.4839	32.6112	34.176	68.8625	23.1011	18.9074	32.791	29.1246	42.1425
ENSDARG00000042210	sema3ab	sema domain, immunoglobulin domain (Ig), short basic domain, secreted, (semaphorin) 3Ab [Source:ZFIN;Acc:ZDB-GENE-991209-6]	371.728	1.41331	0.581541	10.6637	0.0306158	0.175165	1.22546	0.0346259	-0.595559	0.239136	-0.187098	923.802	395.075	320.463	312.863	309.609	467.837	285.22	241.653	215.46	245.295	482.188	1318.11	971.103	369.791	354.618	460.816	328.369	311.701	321.319	355.983	281.568	301.038	261.542	332.073	335.212	971.083	251.669	180.759	291.689	272.484	291.486	250.558	247.598	226.804	187.936	201.11
ENSDARG00000044267	sumo1	small ubiquitin-like modifier 1 [Source:ZFIN;Acc:ZDB-GENE-040426-2186]	1093.68	0.679524	0.559584	10.656	0.0307147	0.175165	0.737148	0.575524	-0.930235	0.0483436	0.0574098	2204.69	1322.65	1268.5	851.221	938.578	1788.54	740.298	715.902	564.228	542.216	1258.1	2032.99	3322.99	1634.34	1208.81	1124.79	990.884	1313.51	1501.12	1096.23	754.169	703.259	921.121	771.229	1123.38	3401.73	960.727	1003.16	902.242	714.925	603.726	736.569	684.27	726.867	439.617	671.612
ENSDARG00000057671	epas1b	endothelial PAS domain protein 1b [Source:ZFIN;Acc:ZDB-GENE-060607-11]	155.253	-1.40102	0.761363	10.6923	0.0302492	0.175165	-1.49626	0.0353164	1.0507	0.170573	-0.0639422	48.1432	135.817	170.6	166.474	169.314	81.7333	174.126	154.709	220.803	230.809	112.592	16.6639	15.1735	167.286	113.813	126.353	150.159	164.188	197.452	220.417	138.521	140.485	165.555	132.348	210.038	13.7325	88.7628	142.705	169.397	169.033	183.948	162.596	153.06	148.47	280.256	168.036
ENSDARG00000058819	nog1	noggin 1 [Source:ZFIN;Acc:ZDB-GENE-991206-8]	242.339	1.3364	0.952926	10.6338	0.031003	0.175165	1.3852	1.14081	-1.4382	0.0524808	0.0487933	745.201	285.29	326.118	147.896	157.733	427.431	92.1328	88.8415	77.6652	75.0824	211.722	959.84	1064.04	425.92	215.646	214.304	115.507	406.623	456.224	256.503	96.874	90.3115	99.5093	101.066	272.625	1041.71	121.135	119.449	117.763	81.2835	77.3523	77.2997	98.1387	91.0861	53.8531	97.6212
ENSDARG00000069767	pvrl1a	poliovirus receptor-related 1a [Source:ZFIN;Acc:ZDB-GENE-090224-1]	30.1219	0.883996	0.500151	10.6178	0.0312121	0.175165	1.14187	-0.49409	-0.155472	-0.23298	0.226422	31.5815	14.3119	16.3392	23.0127	22.5613	25.1284	30.8837	36.2964	54.5108	46.5932	23.2527	31.6614	39.8304	7.70398	20.3665	14.865	23.9264	12.8272	12.2641	20.4812	22.6341	25.9227	22.8959	28.876	15.9119	17.6561	33.4166	24.3126	23.5525	33.2523	35.8462	35.5401	36.9145	36.4344	74.1853	49.0773
ENSDARG00000076030	cacnb3b	calcium channel, voltage-dependent, beta 3b [Source:ZFIN;Acc:ZDB-GENE-090127-1]	28.833	0.730691	0.655869	10.7037	0.030104	0.175165	0.955413	0.318871	-0.947795	-0.840807	0.182757	24.5291	12.6495	21.3763	17.1373	14.6632	28.2841	24.9337	44.6575	53.2158	46.8841	6.11914	33.3278	34.1403	9.90512	13.1784	14.865	23.9264	21.8063	18.3961	8.77767	21.7288	20.9054	29.0602	9.62532	5.30398	33.3503	24.0182	27.4839	20.8349	35.0997	18.8664	49.7562	42.3167	41.8996	51.1054	49.6108
ENSDARG00000044345	cyfip1	cytoplasmic FMR1 interacting protein 1 [Source:ZFIN;Acc:ZDB-GENE-030131-8557]	2325.51	0.696681	0.536306	10.568	0.0318731	0.177692	0.780552	0.590211	-0.822629	0.109391	0.0838999	5084.24	2959.76	2841.1	1887.19	1907.18	3373.08	1527.84	1416.28	1162.05	1096.4	3005.72	5667.39	6579.6	3373.24	2812.98	2693.05	2136.05	3131.12	3256.12	2019.84	1894.02	1747.69	1718.08	1846.86	2156.6	6848.59	1631.15	1639.52	1685.82	1471.42	1426.3	1423.38	1329.82	1495.63	998.48	1172.52
ENSDARG00000055577	chrm2a	#N/A	45.1883	-1.40429	0.814529	10.5561	0.0320325	0.177692	-1.26672	-0.971052	0.745891	0.407713	0.324748	3.81901	9.18906	18.006	35.2967	40.8718	24.3718	77.2622	58.2416	102.769	82.055	9.79063	1.66639	0	14.3074	10.7823	2.4775	17.326	25.6544	11.0377	31.2095	36.2146	38.466	49.3143	45.7203	27.5807	5.88535	34.4609	32.7692	88.7749	61.8863	81.1256	46.2021	70.2277	58.2951	137.93	80.0173
ENSDARG00000014571	ctnnb1	catenin (cadherin-associated protein), beta 1 [Source:ZFIN;Acc:ZDB-GENE-980526-362]	8485.6	1.01937	0.561166	10.5146	0.0325959	0.179037	0.862379	0.38064	-0.878295	0.136639	-0.157019	21040.7	11573.4	9737.16	7479.08	6699.86	12315.7	4703.51	4278.48	3323	3705.08	11322.9	25712.4	26087	11554.9	11465.2	11700	6611.12	11121.2	11479.2	7811.16	7475.6	7150.5	4867.15	7175.67	8056.75	25053.9	6552.78	5340.32	4967.77	4253.53	4889.23	3892.53	4520.68	4422.23	3039.95	3515.96
ENSDARG00000031463	syt6b	synaptotagmin VIb [Source:ZFIN;Acc:ZDB-GENE-090601-3]	28.1844	-1.11969	0.543327	10.515	0.0325906	0.179037	-1.25587	0.432017	0.339129	-0.151384	-0.147004	8.71729	20.8178	25.6881	19.0406	26.3038	20.7936	35.0914	38.9737	41.0095	45.4085	8.5668	9.99833	7.58674	30.8159	16.7724	14.865	28.0517	26.9371	22.0754	26.333	19.918	10.8708	34.3439	18.0475	26.5199	9.80892	22.9739	29.598	36.2346	36.0233	33.0162	40.8711	39.6156	36.4344	39.016	43.7428
ENSDARG00000021305	slc30a2	solute carrier family 30 (zinc transporter), member 2 [Source:ZFIN;Acc:ZDB-GENE-041014-347]	58.056	-2.02664	0.840947	10.4709	0.0332007	0.181465	-1.76599	-0.562202	0.582735	0.57845	0.346456	9.38117	31.9061	49.9331	73.7272	76.5358	51.1027	100.769	67.4833	67.0141	52.7075	19.5813	6.66555	1.89668	48.425	29.9508	17.3425	66.8289	46.178	36.7923	80.9497	73.3345	66.8974	80.1358	52.9392	96.5324	0	83.5415	69.7667	111.421	72.9704	117.915	71.9687	58.5231	71.958	63.1949	66.1477
ENSDARG00000077298	gas1a	growth arrest-specific 1a [Source:ZFIN;Acc:ZDB-GENE-050302-155]	1356.42	0.81481	0.549269	10.4333	0.0337287	0.183451	0.647714	0.672888	-0.841014	-0.0403983	-0.167	2934.49	1873.06	1778.12	1115.32	1097.99	1966.85	769.366	791.214	583.114	654.675	1680.32	3066.16	4057.01	2120.8	1781.47	1716.91	1276.35	1727.83	2330.18	1180.11	1073.76	1092.1	917.599	1086.46	1289.93	3774.47	1096.48	1029.59	731.034	895.042	682.021	776.551	906.657	690.433	430.824	691.883
ENSDARG00000030871	siah1	siah E3 ubiquitin protein ligase 1 [Source:ZFIN;Acc:ZDB-GENE-010319-31]	640.204	0.429476	0.390675	10.4031	0.0341576	0.184882	0.570136	0.3762	-0.602352	-0.0245682	0.140042	1077.34	725.648	757.38	583.534	623.896	947.193	478.423	486.64	378.497	343.484	772.236	1113.15	1346.65	819.924	711.631	645.39	744.194	778.612	749.336	654.424	524.206	571.973	685.117	596.77	589.803	1581.2	661.022	599.359	539.896	480.311	415.061	467.352	491.594	500.974	297.84	431.027
ENSDARG00000014181	foxp1b	forkhead box P1b [Source:ZFIN;Acc:ZDB-GENE-041203-1]	1075.75	1.06551	0.542868	10.3617	0.0347563	0.185935	1.10126	0.155415	-0.561686	0.58521	0.0355399	2319.14	1080.97	1094.28	982.529	920.167	1358.16	1006.48	670.873	670.582	654.264	1052.49	3276.12	2628.81	1191.92	776.325	1274.68	789.572	1117.25	1376.03	1000.65	922.567	1024.37	742.357	1026.3	991.844	2299.21	998.321	776.947	887.749	852.553	1279.14	509.112	808.519	694.987	526.441	714.288
ENSDARG00000038363	drd4a	dopamine receptor D4a [Source:ZFIN;Acc:ZDB-GENE-070112-996]	16.5271	0.881927	0.889757	10.3437	0.0350191	0.185935	0.725353	1.18943	-0.221812	-1.52094	-0.267341	11.8062	7.14094	14.1919	6.22277	7.58342	8.84376	8.96589	25.7301	33.9384	40.8478	1.22383	13.3311	20.8635	16.5085	1.19803	3.71626	9.90058	17.9581	14.7169	9.75297	7.24292	1.67244	7.0449	7.21899	8.48637	11.7707	3.13281	11.6278	6.34106	9.23676	11.3199	33.7631	25.2099	18.2172	51.655	25.6055
ENSDARG00000044718	vav2	vav 2 guanine nucleotide exchange factor [Source:ZFIN;Acc:ZDB-GENE-091204-420]	270.181	0.778341	0.431066	10.3449	0.0350015	0.185935	0.946245	0.120906	-0.465211	0.217417	0.162105	432.626	224.525	240.014	220.719	236.571	326.591	276.787	238.065	267.153	238.76	211.722	539.91	546.245	268.539	183.299	221.737	204.612	259.11	256.319	252.602	205.518	204.037	261.542	210.554	237.618	523.796	227.651	228.327	279.007	289.11	262.243	244.338	246.697	223.161	275.86	261.39
ENSDARG00000045524	lamb1b	laminin, beta 1b [Source:ZFIN;Acc:ZDB-GENE-041210-197]	460.129	-1.29441	0.461597	10.3468	0.0349736	0.185935	-0.882073	0.121656	0.29641	0.32169	0.420956	237.663	438.018	478.187	439.517	463.705	377.584	626.763	501.493	594.389	443.967	379.387	179.97	153.631	533.776	404.935	375.342	462.852	511.806	459.903	500.327	377.537	440.687	543.338	351.324	496.453	154.981	519.001	458.769	649.506	677.054	553.73	545.541	485.291	473.648	578.096	599.063
ENSDARG00000007172	plxna3	plexin A3 [Source:ZFIN;Acc:ZDB-GENE-070613-1]	3216.84	1.08122	0.68414	10.3281	0.0352497	0.186272	1.1742	0.271079	-1.02141	0.351272	0.0928382	7801.47	3457.06	3209.54	2659.75	2496.52	5067.69	2337.73	1832.53	1706.21	1599.87	3218.67	10078.3	10107.4	3941.14	2961.54	3468.51	1882.76	3880.23	3865.64	3162.89	2547.7	2268.66	1962.89	2473.71	3052.97	11127.2	2434.19	1641.63	1963.01	2412.64	2637.53	1447.37	2141.04	1909.16	1584.27	1725.17
ENSDARG00000091138	actr3	ARP3 actin-related protein 3 homolog (yeast) [Source:ZFIN;Acc:ZDB-GENE-040428-2]	791.621	0.348265	0.298868	10.3062	0.0355738	0.187098	0.251697	0.241817	-0.431677	-0.439118	-0.0976076	1234.37	1036.76	895.196	757.049	750.007	1011.61	506.577	686.805	501.368	536.463	970.496	1389.77	1342.85	868.349	1281.89	960.033	845.675	928.69	911.222	734.399	840.178	696.569	715.938	772.432	761.651	1237.89	782.157	1014.79	547.143	575.45	397.138	733.903	677.067	649.444	458.3	572.391
ENSDARG00000016429	farp2	FERM, RhoGEF and pleckstrin domain protein 2 [Source:ZFIN;Acc:ZDB-GENE-030131-2993]	1878.79	1.06766	0.686528	10.2548	0.0363468	0.190266	0.985219	0.563789	-1.09011	-0.0615108	-0.0824815	4589.6	2318.43	2210.56	1495.49	1437.93	3061.21	978.597	1021.22	813.501	861.366	2092.75	5077.49	6598.57	2476.28	2378.09	2100.92	1483.44	2648.82	2499.42	1659.96	1337.22	1489.3	1030.32	1311.45	1972.02	7025.15	1040.09	1118.38	947.536	1077.01	911.248	996.012	1014.7	1052.96	722.62	823.112
ENSDARG00000002656	stxbp5a	syntaxin binding protein 5a (tomosyn) [Source:ZFIN;Acc:ZDB-GENE-041001-161]	227.874	0.757203	0.358391	10.2379	0.0366058	0.190295	0.651673	-0.413514	-0.0295839	-0.355006	-0.12022	174.081	110.81	140.49	187.123	202.621	206.819	228.839	292.683	352.329	382.946	117.488	186.636	218.119	125.465	106.625	100.339	195.537	118.01	107.924	175.553	168.398	217.417	224.556	191.303	192.004	151.057	253.757	215.643	179.361	282.645	224.51	294.094	304.32	279.634	405.546	337.14
ENSDARG00000012248	rgma	repulsive guidance molecule family member a [Source:ZFIN;Acc:ZDB-GENE-040527-1]	1707.92	0.43033	0.35482	10.2321	0.0366937	0.190295	0.470099	0.372445	-0.560673	0.0252047	0.0394976	2755.03	1988.9	1832.23	1415.34	1545.87	2280.09	1495.21	1469.31	1164.34	1132.9	1917.74	2874.52	3472.83	1929.3	2104.94	1932.45	1557.69	1866.36	2072.63	1368.34	1426.85	1450.84	1577.18	1425.75	1634.69	3511.59	1640.55	1688.14	1642.33	1591.49	1251.79	1522.89	1454.07	1430.96	908.358	1330.42
ENSDARG00000025641	gli2a	GLI family zinc finger 2a [Source:ZFIN;Acc:ZDB-GENE-990706-8]	2181.74	0.976843	0.794181	10.1917	0.0373199	0.192647	0.812184	1.05964	-1.23161	0.315014	-0.164651	6131.91	3492.24	3247.13	1557.82	1446.06	3395.78	805.66	647.625	515.444	577.759	3060.8	8205.3	7129.64	4813.89	2500.29	3162.54	1560.99	3832.77	4347.62	1849.16	1340.85	1483.45	1019.75	1355.97	1962.47	8398.4	1003.54	785.404	803.503	779.582	833.896	608.624	638.351	695.898	498.965	499.308
ENSDARG00000022841	ptk2ba	protein tyrosine kinase 2 beta, a [Source:ZFIN;Acc:ZDB-GENE-080207-1]	141.726	0.478723	0.458075	10.1549	0.0378973	0.194726	0.946909	0.163818	-0.50332	0.399711	0.462173	258.846	134.275	145.417	129.807	137.53	194.945	126.961	96.2378	111.965	81.2743	129.726	301.616	345.197	117.761	141.368	143.695	179.036	132.12	125.094	135.566	126.751	127.105	131.211	163.63	117.748	329.58	131.578	123.677	133.162	106.223	141.498	101.289	96.338	91.0861	111.003	110.957
ENSDARG00000054454	epha4a	eph receptor A4a [Source:ZFIN;Acc:ZDB-GENE-001207-7]	2074.33	1.06789	0.726548	10.141	0.0381184	0.194963	1.06709	0.524913	-1.16936	0.0290814	-0.000855672	5343.63	2550.41	2697.47	1874.75	1637.29	3682.45	834.845	818.185	651.931	652.318	2473.36	6463.92	7093.6	3324.82	2057.02	2269.39	1684.75	3065.7	3341.96	2292.92	1585.29	1746.02	1180.02	1595.4	2136.44	8553.38	1352.33	1141.64	649.506	954.157	900.872	638.834	826.526	989.195	565.457	705.753
ENSDARG00000045971	vegfaa	#N/A	219.409	-1.18971	0.565371	10.104	0.0387125	0.197098	-0.604987	0.579117	0.845923	1.03849	0.584967	188.031	285.988	380.185	254.486	261.657	145.574	279.702	136.17	157.38	104.919	201.932	206.632	155.528	449.032	214.448	194.484	198.012	489.999	452.545	428.155	153.007	182.295	194.615	166.037	424.318	139.287	139.932	157.504	327.923	226.301	284.883	131.498	146.758	130.253	162.109	162.702
ENSDARG00000062045	il1rapl1a	interleukin 1 receptor accessory protein-like 1a [Source:ZFIN;Acc:ZDB-GENE-061013-249]	307.808	0.775313	0.470918	10.0876	0.0389771	0.197543	0.778596	0.192928	-0.667692	-0.267063	0.00110218	552.172	321.88	273.581	239.336	232.13	368.746	218.297	262.689	304.741	304.508	391.625	591.568	673.323	254.231	244.399	467.01	212.038	288.612	320.093	215.541	283.379	219.089	211.347	244.242	240.801	665.045	226.606	214.585	196.573	228.148	230.17	258.554	286.313	243.2	348.396	291.797
ENSDARG00000004672	ptk2ab	protein tyrosine kinase 2ab [Source:ZFIN;Acc:ZDB-GENE-020114-1]	754.207	0.655544	0.361444	10.0543	0.0395231	0.199404	0.620813	0.106687	-0.482605	-0.196146	-0.035706	1280.64	832.807	753.761	700.031	705.271	985.45	553.151	633.708	541.835	555.412	941.124	1353.11	1547.69	742.884	904.514	851.023	787.096	727.303	746.883	700.263	700.752	699.078	678.953	703.851	733.01	1624.36	682.952	649.042	542.614	667.817	449.021	638.834	638.351	623.94	509.406	567.056
ENSDARG00000079740	EFNA2 (2 of 2)	ephrin-A2 [Source:HGNC Symbol;Acc:HGNC:3222]	235.86	0.554446	0.309921	10.0406	0.0397497	0.199644	0.308459	0.345009	-0.115314	-0.457503	-0.251914	361.461	291.881	288.935	227.479	249.23	269.969	144.793	198.824	148.818	177.21	293.719	344.942	445.721	301.556	275.547	298.539	272.266	273.22	321.319	274.059	190.127	218.253	206.944	212.96	327.786	370.777	222.429	216.7	143.127	144.093	147.158	201.69	201.679	193.103	147.821	155.234
ENSDARG00000022893	FP928982.1	#N/A	76.7276	0.213036	0.393374	10.007	0.0403102	0.200542	0.34109	0.505425	-0.718393	0.0277113	0.122302	111.917	88.3525	85.0137	59.8882	60.3875	99.3585	68.4888	67.1858	66.0249	60.6584	108.921	101.65	125.181	110.057	68.2878	86.7127	93.2305	82.0941	79.7166	70.2214	53.4165	56.0266	70.449	48.1266	62.587	153.019	66.8332	78.2233	86.0573	62.8099	56.5993	66.6377	68.427	66.4929	60.4473	75.7497
ENSDARG00000031483	col9a1b	collagen, type IX, alpha 1b [Source:ZFIN;Acc:ZDB-GENE-040426-2410]	2136.06	-0.334717	0.633339	10.0106	0.0402495	0.200542	-0.591944	0.0100178	1.24751	0.475687	-0.25695	2049.72	3089.49	3377.99	3354.61	2787.64	1174.08	1623.74	1167.67	1246.32	1489.29	2807.46	2087.99	1253.71	4220.68	2080.98	2966.81	2968.53	3732.72	3432.72	3262.37	3247.54	3553.93	1758.58	3718.98	2885.36	1308.51	240.182	1973.55	1534.54	1456.64	1880.04	1155.05	1426.16	921.791	1528.77	1017.82
ENSDARG00000060237	kcnma1b	#N/A	18.4653	1.28154	0.697027	9.9976	0.0404682	0.200542	1.42082	0.768888	-1.00619	0.121228	0.0979324	35.7813	13.3643	16.1435	9.47414	8.39813	16.8684	17.3023	15.9078	26.5787	24.8344	15.9098	38.3269	53.1072	13.2068	10.7823	16.1038	5.77534	21.8063	20.8489	4.87649	12.6751	10.8708	6.16429	8.42215	10.608	27.465	9.39842	13.7419	11.7763	20.3209	19.8097	17.7701	9.00355	20.9498	32.9713	26.139
ENSDARG00000076001	pip5k1ca	phosphatidylinositol-4-phosphate 5-kinase, type I, gamma a [Source:ZFIN;Acc:ZDB-GENE-050208-358]	153.072	0.233973	0.386095	9.93296	0.0415723	0.205102	0.38004	0.143623	-0.793194	-0.0605497	0.137063	204.735	157.322	114.433	103.59	111.166	192.64	145.792	152.041	182.783	166.217	146.859	186.636	280.709	138.672	143.764	189.529	110.557	133.403	99.3391	79.9744	120.413	110.381	121.525	123.926	88.0461	270.726	120.091	187.102	119.574	181.964	135.838	144.826	174.669	136.629	186.837	192.575
ENSDARG00000061736	ank3a	ankyrin 3a [Source:ZFIN;Acc:ZDB-GENE-060621-1]	2599.4	-0.186511	0.293313	9.90836	0.042	0.206299	0.0960805	-0.340875	0.164524	0.555768	0.282222	1840.31	1721.74	2170.49	2748.97	2877.61	2567.47	3932.61	2675.33	2995.91	2463.61	1584.86	2028	1908.07	2019.54	1516.71	1628.96	2489.17	1892.01	2130.27	2491.88	2739.63	3015.4	3039	2888.8	2705.03	1942.17	2997.05	2763.18	3454.07	3588.48	4755.28	2321.66	2842.42	2861.93	2599.78	2706.72
ENSDARG00000002167	cacnb1	calcium channel, voltage-dependent, beta 1 subunit [Source:ZFIN;Acc:ZDB-GENE-040718-399]	710.692	-0.441484	0.300386	9.87675	0.0425558	0.207767	-0.527932	0.1187	0.397666	0.0175994	-0.0835171	574.05	827.7	873.06	804.103	742.419	563.56	688.919	680.566	656.701	695.839	693.911	464.922	563.315	713.169	954.832	815.099	633.637	977.433	1008.11	650.523	797.626	964.159	571.518	796.495	859.245	559.109	476.186	655.384	642.259	705.688	718.811	611.29	749.995	680.413	603.374	692.95
ENSDARG00000088866	EGFR (4 of 4)	#N/A	34.6551	0.424295	0.717662	9.87022	0.0426715	0.207767	0.85103	0.989727	-1.17883	0.575476	0.412023	79.3466	43.9889	39.8415	20.0631	19.3945	43.9078	26.3966	17.7138	31.9133	23.9851	41.6102	88.3186	108.111	42.9222	40.7331	48.3113	17.326	37.1989	64.9997	25.3577	18.1073	16.7244	18.4929	21.657	18.0335	98.0892	15.664	17.9702	33.517	25.8629	19.8097	14.216	20.7082	18.2172	37.9169	29.3397
ENSDARG00000038059	grb2b	growth factor receptor-bound protein 2b [Source:ZFIN;Acc:ZDB-GENE-040426-1975]	803.874	0.686571	0.452557	9.83429	0.0433135	0.208166	0.540097	0.430309	-0.693232	-0.207448	-0.147844	1293.8	889.777	942.766	699.629	723.582	1169.96	586.012	676.635	501.244	555.334	810.174	1341.44	1729.78	1130.28	823.048	715.999	801.947	985.13	1041.22	878.743	647.336	572.809	762.611	595.567	812.57	2002.98	728.899	778.004	662.188	590.229	505.62	727.684	650.956	651.266	480.281	538.25
ENSDARG00000069254	chrm4a	cholinergic receptor, muscarinic 4a [Source:ZFIN;Acc:ZDB-GENE-090410-6]	91.6066	1.32227	1.13539	9.85314	0.0429755	0.208166	1.71771	1.55104	-1.39456	-0.289181	0.390119	225.52	68.5651	124.453	42.4712	41.5966	109.361	57.1583	69.8443	100.448	76.6485	28.1481	344.942	303.47	163.985	11.9803	29.7301	36.3021	162.906	174.15	74.1226	29.877	23.4141	39.6276	20.4538	64.7086	260.917	39.6822	27.4839	60.693	69.2757	41.5061	74.6342	70.2277	64.6711	113.751	105.089
ENSDARG00000091173	GRIK2 (2 of 2)	#N/A	23.1193	1.39778	0.646641	9.83797	0.0432472	0.208166	1.4941	-0.651609	-0.29641	0.0276327	0.0470164	14.0597	4.99121	10.2287	16.0684	15.6086	19.1687	36.7451	36.048	39.7749	38.4996	12.2383	16.6639	13.2768	7.70398	4.79213	2.4775	10.7256	7.69633	12.2641	8.77767	23.5395	15.8881	19.3735	16.8443	10.608	19.6178	13.5755	24.3126	30.7994	35.0997	44.3361	30.2091	34.2135	43.7213	46.7093	36.2745
ENSDARG00000021351	nefma	neurofilament, medium polypeptide a [Source:ZFIN;Acc:ZDB-GENE-050522-205]	114.743	-1.24805	0.792948	9.78139	0.0442757	0.211877	-1.63379	-0.584365	0.908403	-0.245543	-0.3378	20.6244	64.0032	103.58	155.306	149.848	79.8354	121.911	144.53	135.96	171.83	44.0578	8.33194	9.48342	130.968	26.3567	34.6851	134.483	103.9	72.3581	190.183	128.562	147.174	140.898	125.129	183.518	15.6943	109.648	114.164	144.033	87.7492	133.952	153.711	135.053	144.827	145.074	118.426
ENSDARG00000074480	cnksr2a	connector enhancer of kinase suppressor of Ras 2a [Source:ZFIN;Acc:ZDB-GENE-060228-5]	68.1865	-1.27829	0.604008	9.75024	0.0448518	0.213717	-1.19561	0.0023977	0.837382	0.0231301	0.128323	18.24	41.7771	49.8461	49.7634	67.3052	37.6679	84.4686	83.1252	130.384	119.288	25.7004	23.3294	5.69005	38.5199	33.5449	53.2664	36.3021	37.1989	76.0373	53.6413	47.9843	47.6644	47.5531	67.3772	86.9853	7.84714	44.9035	60.2531	79.7162	83.1308	90.5588	84.4078	69.3273	95.6404	159.361	105.089
ENSDARG00000033327	unc5b	unc-5 netrin receptor B [Source:ZFIN;Acc:ZDB-GENE-041213-1]	1374.29	1.06093	0.776791	9.73131	0.0452053	0.214485	1.22679	0.711526	-1.10761	0.279745	0.165857	4207.92	1797.9	1711.95	1045.44	994.919	2143.94	580.406	478.102	413.622	368.702	1627.69	5070.82	5925.24	1954.61	1703.6	1735.49	969.432	1962.56	2203.86	936.285	1127.18	1072.87	592.653	1111.72	1280.38	5175.19	709.058	547.563	558.919	517.258	665.041	458.467	442.074	533.765	395.106	372.347
ENSDARG00000090078	UTRN	#N/A	490.31	1.01001	0.743041	9.7076	0.045652	0.215686	1.26345	0.439791	-1.04321	0.434072	0.252698	1218.57	507.591	534.951	394.388	354.543	730.645	332.099	245.81	317.782	266.723	398.968	1659.72	1597.01	524.971	492.391	505.411	264.841	743.978	596.035	378.415	420.089	384.66	260.661	385.013	417.954	1677.33	273.598	241.012	312.524	316.821	366.952	217.683	264.704	255.041	338.505	272.059
ENSDARG00000003420	chrna5	cholinergic receptor, nicotinic, alpha 5 [Source:ZFIN;Acc:ZDB-GENE-050417-440]	69.1133	-1.04078	0.462427	9.65155	0.0467247	0.217983	-0.683878	0.526391	0.179551	0.652404	0.364727	37.2461	59.834	88.0316	61.1194	62.5933	55.2685	97.5764	62.08	94.215	73.1688	42.834	36.6606	32.2436	86.9449	46.7233	45.8338	59.4035	109.031	95.6599	81.925	47.079	54.3541	51.9562	54.1424	81.6813	60.8153	58.479	46.5111	136.786	74.8177	81.1256	60.4182	67.5266	58.2951	104.409	80.0173
ENSDARG00000020345	clasp2	cytoplasmic linker associated protein 2 [Source:ZFIN;Acc:ZDB-GENE-040426-2343]	1992.26	1.01084	0.487676	9.65819	0.0465963	0.217983	0.942073	-0.00494747	-0.507686	0.326564	-0.0692405	4119.81	2144.29	2037.57	2044.57	1788.26	2542.49	1514.52	1207.73	1231.39	1291.93	2162.5	5610.73	4586.18	2017.34	2095.36	2320.18	1622.87	2289.66	2200.18	1653.13	2377.49	2103.09	1357.91	2252.32	1754.56	4402.24	1801.36	1423.87	1316.22	1364.27	1863.06	1063.54	1394.65	1164.99	1328.74	1173.05
ENSDARG00000061288	kcnc4	potassium voltage-gated channel, Shaw-related subfamily, member 4 [Source:ZFIN;Acc:ZDB-GENE-060503-773]	63.2761	-1.2944	0.668354	9.66728	0.0464211	0.217983	-1.30906	0.579688	0.614222	0.0731798	0.0316885	33.233	82.3446	79.5763	53.2452	68.9463	45.0414	64.927	61.7157	72.6549	71.0765	69.7582	16.6639	13.2768	95.7495	68.2878	82.9964	58.5785	80.8114	99.3391	48.7649	62.4702	48.5006	54.598	67.3772	84.8637	5.88535	63.7004	65.5384	59.7871	84.0545	50.9393	76.4112	48.6192	60.1168	76.3834	69.8818
ENSDARG00000053232	itgb1b.1	integrin, beta 1b.1 [Source:ZFIN;Acc:ZDB-GENE-060803-3]	934.336	-0.655324	0.250688	9.58661	0.0479978	0.22299	-0.304603	0.29884	0.187635	0.340889	0.353526	915.756	1131.03	1200.9	976.218	1016.36	892.413	1003.45	792.279	793.722	621.222	1001.09	883.186	862.992	1374.61	1077.03	941.452	1050.29	1207.04	1345.37	1086.48	963.308	878.865	914.076	902.374	1232.64	957.351	859.433	860.456	1062.58	984.638	963.131	871.621	740.092	765.123	606.671	843.383
ENSDARG00000061048	ranbp9	RAN binding protein 9 [Source:ZFIN;Acc:ZDB-GENE-021030-5]	600.205	0.501305	0.476519	9.55457	0.0486379	0.225026	0.671789	0.324824	-0.75253	0.105715	0.169622	1100.56	690.854	665.903	531.654	501.005	844.064	471.043	437.762	401.892	357.312	680.449	1111.48	1509.76	850.74	607.402	614.421	537.107	641.361	819.241	655.4	466.263	473.299	513.397	411.482	578.134	1469.38	565.993	496.823	612.365	448.906	351.859	460.244	427.668	425.372	374.773	401.687
ENSDARG00000004877	rock2b	rho-associated, coiled-coil containing protein kinase 2b [Source:ZFIN;Acc:ZDB-GENE-060125-2]	585.59	1.02129	0.616136	9.52737	0.0491878	0.226471	0.915428	0.37584	-0.871289	-0.304731	-0.106122	1350.65	716.099	679.209	523.437	459.235	840.078	288.68	356.574	309.165	332.764	682.896	1533.08	1835.99	737.381	729.602	681.314	504.93	802.983	729.713	560.796	484.37	525.145	346.962	463.218	567.526	1824.46	326.856	368.918	274.477	350.073	241.49	360.732	361.042	347.949	301.137	293.397
ENSDARG00000022260	FEZ2 (1 of 2)	fasciculation and elongation protein zeta 2 (zygin II) [Source:HGNC Symbol;Acc:HGNC:3660]	372.744	0.750399	0.563324	9.50915	0.0495595	0.226471	0.807646	0.387582	-0.881563	0.0861471	0.0553482	734.355	419.547	401.539	306.94	303.2	558.607	279.956	263.728	234.191	225.377	330.434	846.525	1026.11	501.859	403.737	353.044	307.743	455.366	441.507	337.453	291.527	291.84	260.661	293.572	355.367	1108.41	277.775	289.638	334.264	266.942	238.66	261.22	247.598	282.367	223.655	236.318
ENSDARG00000074849	rac1a	ras-related C3 botulinum toxin substrate 1a (rho family, small GTP binding protein Rac1) [Source:ZFIN;Acc:ZDB-GENE-030131-5415]	1552.54	0.625867	0.405048	9.51585	0.0494225	0.226471	0.243211	0.283465	-0.628099	-0.572417	-0.382746	2976.75	2514.94	1791.05	1471.56	1439.04	2224.08	702.204	1044.19	591.033	770.601	2577.38	2656.22	3696.64	2048.16	2942.37	2554.31	1649.27	1771.44	1952.44	1344.93	1565.38	1504.36	1301.55	1485.91	1529.67	3788.21	1352.33	1531.7	699.328	805.445	601.839	1118.63	1012.9	1001.04	478.083	717.489
ENSDARG00000005651	hrasb	-Ha-ras Harvey rat sarcoma viral oncogene homolog b [Source:ZFIN;Acc:ZDB-GENE-050522-466]	339.42	0.475108	0.380797	9.45373	0.0507068	0.230768	0.516885	0.0342537	-0.638354	-0.203947	0.0383641	456.443	318.998	286.988	280.254	298.742	465.008	332.925	383.478	289.48	281.883	351.239	359.94	658.15	253.131	357.014	346.851	344.87	246.282	269.81	238.948	325.026	276.788	373.38	294.775	228.071	610.115	385.335	399.573	400.393	339.913	258.47	398.938	387.153	364.344	251.681	345.675
ENSDARG00000026967	ap2s1	adaptor-related protein complex 2, sigma 1 subunit [Source:ZFIN;Acc:ZDB-GENE-040426-2174]	564.933	1.07636	0.42345	9.44217	0.0509492	0.230928	0.378522	0.182256	-0.0984624	-0.550102	-0.696096	897.451	690.342	663.442	584.707	557.494	596.871	340.158	498.055	313.274	507.54	698.806	1138.14	855.405	561.29	664.908	844.829	471.928	616.989	901.41	394.02	596.635	763.467	490.501	602.786	579.195	745.478	456.345	588.789	266.325	290.034	464.114	536.656	373.647	583.862	296.192	263.524
ENSDARG00000004218	rnd1l	Rho family GTPase 1 like [Source:ZFIN;Acc:ZDB-GENE-060315-7]	326.406	-0.318805	0.353083	9.40466	0.0517436	0.231247	-0.145957	0.657741	-0.361714	-0.0706743	0.174694	474.839	525.392	410.367	260.119	277.795	356.954	261.356	274.478	224.163	198.598	558.066	441.593	424.857	490.854	541.511	543.812	315.169	442.539	473.394	229.195	307.824	243.339	243.93	283.947	305.509	539.491	286.13	245.241	292.595	266.019	225.454	258.554	299.818	265.061	191.783	277.393
ENSDARG00000006353	itga5	integrin, alpha 5 (fibronectin receptor, alpha polypeptide) [Source:ZFIN;Acc:ZDB-GENE-031116-52]	1212.27	0.633667	0.538785	9.40125	0.0518163	0.231247	0.557505	0.591795	-0.823585	-0.191465	-0.0761341	2589.65	1759.6	1538.47	1020.8	1010.62	1788.6	639.963	730.789	508.307	535.852	1784.34	2754.54	3230.05	1826.94	1728.76	1723.1	1034.61	1836.86	1743.95	1223.02	959.686	879.701	892.942	926.437	1212.49	3637.15	921.045	807.602	639.541	741.712	538.636	743.677	744.593	704.096	470.39	515.312
ENSDARG00000018440	EPS8	#N/A	200.453	0.892033	0.897818	9.39971	0.0518492	0.231247	0.945357	1.08246	-1.41374	0.168392	0.0494643	524.099	272.165	273.993	129.386	120.507	321.065	82.8316	73.7064	105.159	101.614	261.899	646.559	663.84	469.943	154.546	192.007	140.258	387.382	294.338	183.356	119.508	85.2942	88.9419	125.129	147.451	804.332	61.6118	97.2505	109.61	78.5124	60.3726	83.5193	72.9287	64.6711	157.163	82.6846
ENSDARG00000073732	myh14	myosin, heavy chain 14, non-muscle [Source:ZFIN;Acc:ZDB-GENE-100921-1]	1540.98	0.973895	0.415504	9.41142	0.0515996	0.231247	0.362592	-0.17318	-0.395018	-0.810818	-0.610892	2416.75	1879.67	1437.34	1620.66	1560	2051.34	834.117	1463.21	849.429	1297.25	2266.53	2256.29	2727.43	1405.43	2018.68	2214.89	1876.16	1010.78	1425.09	1211.32	1715.67	1935.01	1508.49	1862.5	1309.02	3315.42	1521.5	1317.11	677.588	957.852	866.912	1530.89	1364.94	1493.81	741.853	849.784
ENSDARG00000011190	fgfr1b	fibroblast growth factor receptor 1b [Source:ZFIN;Acc:ZDB-GENE-060503-14]	457.074	2.12734	1.20182	9.35441	0.0528264	0.232165	2.21484	1.17367	-1.30287	1.16346	0.0861714	1988.93	428.437	667.439	295.871	244.259	602.632	135.799	60.6263	75.5614	71.1803	323.091	3752.71	1890.99	673.548	224.032	387.73	137.783	763.219	1101.32	291.614	259.84	336.16	95.1062	261.087	376.583	1657.71	79.3644	70.8238	105.986	65.581	235.83	57.7527	56.7223	67.4037	88.4729	64.5473
ENSDARG00000055009	col4a1	collagen, type IV, alpha 1 [Source:ZFIN;Acc:ZDB-GENE-081105-114]	1193.41	1.2324	0.635865	9.37586	0.0523615	0.232165	1.10398	-0.218504	-0.777591	0.242078	-0.129278	1840.19	856.116	840.553	978.006	952.146	1632.23	1115.99	943.599	1325.49	1449.75	850.561	1836.36	2833.65	824.326	915.297	828.725	801.947	900.47	819.241	940.187	923.472	1070.36	849.792	1063.6	943.048	3525.33	575.392	795.975	1048.09	1149.98	1149.91	1012	953.476	865.318	1803.53	1062.1
ENSDARG00000056625	trpc6a	transient receptor potential cation channel, subfamily C, member 6a [Source:ZFIN;Acc:ZDB-GENE-040724-114]	39.4367	1.2391	0.890381	9.36836	0.0525237	0.232165	1.6605	0.884521	-1.14201	0.668838	0.40316	69.0246	21.8345	38.9268	21.0854	19.5224	43.0838	48.5903	30.5639	57.9289	43.8059	13.4621	94.9842	98.6276	37.4193	11.9803	16.1038	14.8509	59.0052	42.9243	23.4071	18.1073	21.7417	27.299	13.2348	18.0335	90.2421	8.35415	30.6551	61.5989	34.176	49.996	32.8746	33.3131	25.5041	73.6358	49.0773
ENSDARG00000070161	vamp3	vesicle-associated membrane protein 3 (cellubrevin) [Source:ZFIN;Acc:ZDB-GENE-040625-45]	892.042	0.625688	0.604421	9.35158	0.0528878	0.232165	0.732142	0.474407	-0.978976	0.310924	0.10646	1958.19	1178.85	1049.47	755.37	735.77	1450.25	554.365	446.887	410.221	381.04	1152.85	1846.36	2875.37	1421.94	1091.41	1023.21	810.198	1160.86	1177.35	901.175	670.875	694.061	604.101	630.458	972.75	3040.77	667.288	642.699	681.211	493.243	488.64	479.792	459.181	401.69	337.406	457.166
ENSDARG00000038518	snap29	synaptosomal-associated protein 29 [Source:ZFIN;Acc:ZDB-GENE-041111-226]	734.571	0.376148	0.377823	9.29385	0.05416	0.234974	0.319452	0.0160438	-0.676397	-0.531779	-0.0565388	1169.09	936.878	613.836	607.047	600.224	959.243	520.393	752.338	581.704	604.954	1029.24	1049.82	1428.2	621.821	1168.08	1020.73	672.415	482.303	686.789	485.698	580.339	755.105	622.593	677.382	500.696	1371.29	766.493	739.95	538.084	595.771	427.325	863.625	722.084	671.305	536.332	608.665
ENSDARG00000061082	CR936337.1	#N/A	62.5096	-0.380274	0.60764	9.29976	0.0540285	0.234974	-0.433091	-0.928303	0.676523	0.419358	-0.0435041	21.8497	29.4998	42.0139	79.954	62.749	39.2603	94.3079	70.5195	91.0768	93.8651	23.2527	23.3294	18.9668	28.6148	23.9606	35.9238	42.9025	50.0261	33.113	57.5425	76.956	105.363	64.2848	79.4089	44.5534	13.7325	49.0806	54.9677	79.7162	70.1993	133.008	71.9687	58.5231	81.0666	103.31	61.8801
ENSDARG00000061459	RAPGEF2 (2 of 2)	Rap guanine nucleotide exchange factor (GEF) 2 [Source:HGNC Symbol;Acc:HGNC:16854]	1123.64	0.665655	0.643407	9.30321	0.0539517	0.234974	0.844363	0.888471	-0.764443	-0.171136	0.178416	2346.34	1306.81	1545.1	834.643	842.494	1431.16	716.641	806.899	746.586	659.738	1200.58	2672.89	3165.57	1719.09	1127.35	1074	761.52	1777.85	2095.93	1069.9	732.44	701.587	752.924	715.883	1058.67	2989.76	662.066	641.642	775.421	750.025	624.479	803.207	797.714	819.775	632.499	821.511
ENSDARG00000067820	ncana	#N/A	806.963	-0.940117	0.811903	9.28169	0.0544315	0.235237	-1.31212	-0.944539	0.776735	0.416817	-0.366583	202.198	502.07	754.624	1452.33	1275.82	744.677	1100.09	824.052	530.193	683.576	378.163	144.976	83.4541	520.569	449.262	536.38	964.482	656.753	642.638	1144.02	1623.32	1589.65	933.45	1749.4	1144.6	78.4714	1191.51	964.049	742.81	836.85	1720.62	609.513	864.34	998.304	412.69	504.109
ENSDARG00000004870	psen1	presenilin 1 [Source:ZFIN;Acc:ZDB-GENE-991119-4]	577.282	0.548128	0.387981	9.17409	0.0568923	0.238899	0.322035	0.312577	-0.681435	-0.140926	-0.226901	1037.14	829.651	675.179	543.655	497.264	797.479	373.739	412.089	279.507	327.112	855.456	954.841	1301.13	752.789	891.336	844.829	603.111	665.732	756.694	548.117	557.705	525.145	442.068	498.11	551.614	1383.06	527.356	482.024	422.133	350.997	348.086	423.816	393.455	418.996	248.383	307.267
ENSDARG00000012019	glra1	glycine receptor, alpha 1 [Source:ZFIN;Acc:ZDB-GENE-991117-1]	121.416	0.954627	0.738935	9.20914	0.0560795	0.238899	1.02377	-1.28784	0.0102325	-0.101282	0.0333067	24.654	12.1255	36.4646	89.033	99.9989	99.2921	199.925	214.465	221.632	216.574	12.2383	19.9967	41.7271	13.2068	10.7823	12.3875	69.3041	19.2408	20.8489	66.3202	88.7257	112.053	140.017	105.878	54.1006	25.5032	114.87	157.504	191.138	213.369	195.267	223.903	191.776	227.715	195.08	214.446
ENSDARG00000018436	CABZ01096573.1	#N/A	26.984	-0.995294	1.12212	9.2293	0.0556167	0.238899	-1.63756	-1.79615	0.789129	0.366906	-0.504322	2.67194	8.31346	7.90965	27.4696	23.526	13.6143	39.134	30.3463	48.3177	68.5366	6.11914	0	1.89668	6.60341	7.18819	11.1488	9.90058	7.69633	6.13204	9.75297	42.5521	30.1038	18.4929	45.7203	6.36478	1.96178	18.7968	20.0844	18.1173	33.2523	66.0325	22.2126	34.2135	34.6127	47.8083	42.1425
ENSDARG00000034013	rgmd	RGM domain family, member D [Source:ZFIN;Acc:ZDB-GENE-030131-561]	1701.92	-0.231257	0.621621	9.20331	0.0562138	0.238899	-0.217696	1.30893	-0.40456	0.0633968	0.0136838	2887.22	3357.47	3587.01	1447.79	1413.53	1871.07	743.607	711.638	502.277	497.536	2545.56	2791.2	3324.89	5203.49	2532.64	2336.29	1468.59	4663.97	4628.47	1903.78	1176.07	1263.52	1065.54	1220.01	1955.05	3566.52	1018.16	1028.53	808.032	741.712	681.078	720.576	722.084	692.254	381.368	610.799
ENSDARG00000044098	egr2a	early growth response 2a [Source:ZFIN;Acc:ZDB-GENE-030723-6]	59.7051	-0.583425	0.531222	9.16979	0.0569929	0.238899	0.434086	0.404476	-0.54234	0.678443	1.00971	132.975	98.4232	79.8531	60.3299	60.2768	87.7831	28.336	17.7055	20.9593	10.4094	130.95	133.311	134.665	86.9449	103.031	105.294	83.3299	66.7015	89.5278	68.2708	52.5111	60.2077	60.7623	73.393	46.675	166.752	53.2577	43.3399	24.4584	36.0233	24.5264	16.8816	17.1067	19.1281	21.9808	20.2711
ENSDARG00000044752	p2rx4a	purinergic receptor P2X, ligand-gated ion channel, 4a [Source:ZFIN;Acc:ZDB-GENE-020806-2]	18.1977	1.42874	0.77142	9.17835	0.0567928	0.238899	1.1316	0.129071	-1.29809	-0.573163	-0.31266	28.0892	12.8202	13.0277	11.9128	10.51	25.8443	9.27378	13.7974	25.2906	31.4108	22.0289	29.995	32.2436	5.50284	14.3764	18.5813	16.501	11.5445	11.0377	9.75297	11.7697	14.2157	14.9704	14.438	2.12159	47.0828	16.7083	13.7419	6.34106	10.1604	11.3199	15.9931	9.00355	16.3955	35.1693	24.0052
ENSDARG00000059406	raf1b	Raf-1 proto-oncogene, serine/threonine kinase b [Source:ZFIN;Acc:ZDB-GENE-090826-2]	306.902	0.558278	0.775557	9.22023	0.0558244	0.238899	1.12011	0.435679	-1.07559	0.796114	0.560798	777.772	357.821	343.225	253.762	230.328	485.436	219.194	126.234	164.039	111.206	293.719	1093.15	946.446	511.765	275.547	286.152	201.312	459.214	369.149	345.255	213.666	202.365	166.436	210.554	313.996	1135.87	160.817	159.618	273.571	173.651	210.361	119.059	152.16	107.482	159.361	152.033
ENSDARG00000070620	grin2db	glutamate receptor, ionotropic, N-methyl D-aspartate 2D, b [Source:ZFIN;Acc:ZDB-GENE-100920-7]	133.963	-0.730182	0.458361	9.18573	0.0566211	0.238899	-0.423589	-0.302551	0.842273	0.266805	0.321047	49.972	67.0255	106.755	131.663	129.073	71.992	165.968	137.946	266.168	213.065	64.8629	43.3261	41.7271	67.1347	68.2878	65.6539	135.308	106.466	78.4902	130.69	143.048	121.252	90.7031	166.037	130.478	35.3121	93.9842	86.6798	147.656	164.414	185.834	138.606	143.156	132.075	372.026	200.577
ENSDARG00000008329	asic1a	acid-sensing (proton-gated) ion channel 1a [Source:ZFIN;Acc:ZDB-GENE-040513-2]	100.864	0.0719668	0.466757	9.14943	0.057471	0.240001	0.185679	-0.917262	-0.438947	0.030001	0.113767	23.6636	20.8059	29.3747	55.475	56.8776	77.1041	156.365	153.147	226.503	209.328	22.0289	29.995	18.9668	20.9108	17.9705	23.5363	30.5268	26.9371	30.6602	32.1848	71.5238	62.7163	70.449	57.7519	42.4318	43.1593	86.6743	101.479	157.621	169.033	142.442	173.258	141.356	144.827	265.968	198.443
ENSDARG00000013582	csnk2a2b	casein kinase 2, alpha prime polypeptide b [Source:ZFIN;Acc:ZDB-GENE-090406-4]	285.68	1.08505	0.48961	9.13383	0.05784	0.24064	0.569561	0.110127	-0.776537	-0.153396	-0.515311	546.201	368.042	288.679	267.463	249.729	427.789	176.638	196.454	138.231	197.574	456.488	641.56	540.555	266.338	389.36	448.428	367.972	198.822	299.244	229.195	289.717	283.478	234.243	317.635	197.308	786.676	269.421	227.27	145.844	170.88	213.191	188.363	215.185	185.816	119.796	151.499
ENSDARG00000023117	gopc	golgi-associated PDZ and coiled-coil motif containing [Source:ZFIN;Acc:ZDB-GENE-030131-5086]	266.574	0.563638	0.397253	9.09269	0.0588241	0.243074	0.405524	0.188996	-0.553557	-0.534915	-0.155794	461.459	348.384	249.283	218.675	258.764	379.788	161.87	234.527	166.973	186.014	493.203	399.933	491.241	259.734	363.004	422.415	301.968	183.429	262.451	201.887	230.868	223.27	290.602	258.68	227.01	629.733	248.536	261.097	161.244	183.811	140.555	245.227	217.886	240.467	166.505	160.568
ENSDARG00000042552	cacna1sb	calcium channel, voltage-dependent, L type, alpha 1S subunit, b [Source:ZFIN;Acc:ZDB-GENE-051227-1]	1082.44	-1.21599	0.88241	9.08917	0.058909	0.243074	-1.43199	0.230675	1.23362	0.0731196	-0.213305	543.887	1467.51	1757.45	1497.76	1241.24	527.837	1030.47	979.54	823.707	954.957	1326.63	208.299	96.7309	1505.58	1654.48	1242.47	1103.92	2371.75	1796.69	1378.09	1394.26	1720.94	883.255	1395.67	1444.8	92.2039	449.035	1042.27	917.642	1181.38	992.374	769.443	1057.02	1112.16	658.326	886.592
ENSDARG00000059775	slc32a1	solute carrier family 32 (GABA vesicular transporter), member 1 [Source:ZFIN;Acc:ZDB-GENE-061201-1]	293.81	-1.87036	0.896121	9.08213	0.059079	0.243074	-2.12278	-0.375452	0.387157	0.161943	-0.224681	36.343	158.286	212.082	275.123	294.919	225.505	369.275	330.065	477.979	558.527	79.5489	19.9967	9.48342	185.996	138.972	149.889	180.686	264.241	191.32	299.416	284.284	241.667	302.05	334.48	248.226	7.84714	382.202	286.466	418.51	322.363	366.952	273.659	416.864	299.673	579.195	485.439
ENSDARG00000018476	pak2b	p21 protein (Cdc42/Rac)-activated kinase 2b [Source:ZFIN;Acc:ZDB-GENE-030131-3759]	1087.99	0.858486	0.4898	9.02946	0.0603673	0.245672	0.63935	0.0950644	-0.802578	-0.154868	-0.219064	2182.91	1401.43	1152.94	1079.41	982.668	1713.99	654.306	728.452	454.629	529.179	1441.67	2269.62	2837.44	1183.11	1461.6	1559.59	1004.08	1160.86	1293.86	967.495	1176.97	1093.77	901.748	1075.63	970.628	3074.12	1103.79	964.049	529.026	751.872	682.021	641.499	785.109	758.747	298.939	584.66
ENSDARG00000030376	grin2bb	glutamate receptor, ionotropic, N-methyl D-aspartate 2B, genome duplicate b [Source:ZFIN;Acc:ZDB-GENE-061207-27]	182.655	-1.39203	0.650886	9.03753	0.0601683	0.245672	-1.43892	-0.557854	0.291361	0.253339	-0.00742821	20.5807	55.7982	97.2826	143.207	128.062	104.644	255.375	214.247	402.635	404.713	30.5957	21.6631	9.48342	46.2239	43.1292	78.0414	108.906	88.5078	94.4335	118.011	149.385	162.226	124.166	162.427	97.5932	15.6943	160.817	137.419	196.573	276.179	293.373	198.136	225.089	219.518	493.47	326.471
ENSDARG00000033666	pi4k2a	phosphatidylinositol 4-kinase type 2 alpha [Source:ZFIN;Acc:ZDB-GENE-040426-2675]	422.44	0.637069	0.459767	9.0293	0.0603713	0.245672	0.558925	0.296904	-0.750991	-0.0440777	-0.0779172	906.769	615.522	439.571	357.81	372.071	626.177	231.378	238.557	212.379	224.164	733.073	868.189	1119.04	475.446	661.314	709.805	443.051	391.23	484.431	310.145	424.616	338.668	368.096	423.514	324.604	1163.34	381.158	334.034	262.701	250.316	181.118	259.443	243.996	212.231	208.268	205.911
ENSDARG00000001431	actn3b	actinin alpha 3b [Source:ZFIN;Acc:ZDB-GENE-030131-2040]	5933.93	-1.20525	0.74238	8.99724	0.0611684	0.24801	-1.09856	-0.339317	1.05692	0.289022	0.107206	2436.72	5218	7196.14	9104.24	7625.48	3665.23	6565.16	5373.3	6303.23	5851.82	4563.66	1481.42	1265.09	4660.91	6111.16	4881.92	4536.94	9290.75	7760.71	7259.14	9419.41	10634.2	4283.3	9346.18	9246.96	1033.86	3103.57	6858.28	3841.78	8592.95	7260.74	2717.04	7299.18	6103.68	5111.64	7487.49
ENSDARG00000019342	chrnd	cholinergic receptor, nicotinic, delta (muscle) [Source:ZFIN;Acc:ZDB-GENE-030131-6665]	254.244	-0.568849	0.610305	8.98755	0.0614113	0.248093	-1.04623	0.374764	0.2762	-0.889734	-0.469922	246.966	510.017	360.144	277.754	246.628	203.656	125.951	233.366	141.699	196.258	489.531	129.978	121.388	311.461	666.106	552.484	301.143	291.178	488.111	152.146	323.215	357.901	233.362	309.213	197.308	133.401	191.101	286.466	111.421	157.949	108.482	229.234	238.594	232.27	121.994	174.438
ENSDARG00000037870	actb2	actin, beta 2 [Source:ZFIN;Acc:ZDB-GENE-000329-3]	35174	0.0428199	0.38894	8.96675	0.0619361	0.24931	0.466504	0.319088	-0.369025	0.740092	0.423668	53516.1	38730.5	42579.5	34130.7	34271.4	44260.8	37128.2	22228.7	25719.7	19174.7	37298.6	60035	63214.6	47629.3	33724.6	34837.4	30118.4	53312.5	44307.7	38335	35928.5	28128.7	28957.2	33340.9	40516	64691.8	35838.2	32252.3	35223.7	39473.3	36687.6	20037.5	24531.1	22117.5	19553.6	30297.8
ENSDARG00000091508	PDE2A (2 of 2)	#N/A	56.9235	-1.03285	0.522246	8.94603	0.0624627	0.250525	-0.72209	0.147217	0.49546	0.774139	0.29858	32.971	54.3879	83.3703	75.2826	57.672	40.9088	71.3271	41.7077	61.5576	50.0496	25.7004	46.6589	26.5536	67.1347	53.9114	42.1176	47.0278	128.272	74.8109	74.1226	81.4828	70.2423	36.9858	46.9234	89.1069	31.3885	51.1692	40.1687	59.7871	68.352	85.8422	38.2056	45.0177	41.8996	69.7892	49.0773
ENSDARG00000031015	dtna	dystrobrevin, alpha [Source:ZFIN;Acc:ZDB-GENE-070117-2]	214.433	-0.722618	0.409353	8.86645	0.0645257	0.257872	-0.798528	0.0169474	0.43989	0.0180876	-0.055743	153.196	266.458	247.227	244.34	228.119	168.168	216.777	214.076	199.062	206.904	261.899	106.649	91.0409	242.125	297.112	260.138	253.29	257.827	230.565	202.862	240.827	289.331	234.243	253.868	196.247	102.013	193.19	209.3	196.573	220.758	233	224.791	211.583	205.855	181.342	202.711
ENSDARG00000019692	colq	collagen-like tail subunit (single strand of homotrimer) of asymmetric acetylcholinesterase [Source:ZFIN;Acc:ZDB-GENE-110411-119]	178.395	-0.379568	0.460568	8.82884	0.0655229	0.260922	-0.509822	0.506685	0.731899	-0.0814343	-0.117389	133.163	189.608	223.731	157.47	158.472	95.4177	177.191	187.481	221.327	240.089	188.47	119.98	91.0409	183.795	225.23	159.799	157.584	301.439	212.169	169.702	120.413	182.295	138.256	141.973	195.186	41.1975	101.294	143.762	188.42	187.506	155.648	223.903	181.872	156.668	204.971	214.446
ENSDARG00000004171	rabac1	Rab acceptor 1 (prenylated) [Source:ZFIN;Acc:ZDB-GENE-040625-146]	454.194	0.516006	0.459854	8.74772	0.0677242	0.263016	0.486043	0.159552	-0.813541	-0.242763	-0.0311938	835.359	596.43	421.423	377.301	392.615	690.029	281.125	332.644	304.182	310.831	649.853	718.214	1138.01	484.25	637.353	667.688	443.876	333.507	486.884	408.65	360.335	362.918	348.723	372.981	456.142	1212.38	396.822	460.883	281.724	337.142	224.51	362.509	343.035	292.386	293.994	343.541
ENSDARG00000009026	ANK2 (1 of 2)	ankyrin 2, neuronal [Source:HGNC Symbol;Acc:HGNC:493]	1461.49	-1.30598	0.795453	8.77939	0.0668564	0.263016	-1.26183	0.861374	0.750328	0.0917194	0.0455963	1138.24	2729.48	2222.19	1223.16	1252.32	744.462	1364.65	1280.59	1350.94	1308.91	2671.62	483.253	259.846	2478.48	2826.16	2883.82	1217.77	2120.34	3328.47	1277.64	1098.21	1293.63	1285.7	1126.16	1345.09	164.79	1042.18	1026.42	1402.28	1357.8	1333.86	1348.75	1171.36	1321.66	1444.69	1230.13
ENSDARG00000015025	nadl1.1	neural adhesion molecule L1.1 [Source:ZFIN;Acc:ZDB-GENE-980526-512]	450.628	-0.267346	0.787551	8.75828	0.0674335	0.263016	-0.336906	-1.22954	0.526819	0.924876	-0.067436	176.952	223.498	284.593	667.346	531.079	368.613	832.777	438.645	479.905	502.87	197.036	233.294	100.524	246.527	136.576	287.391	306.093	211.649	336.036	427.18	736.967	837.89	412.127	756.791	424.318	64.7389	612.986	428.114	471.956	570.832	1455.54	300.314	467.284	548.338	370.377	435.828
ENSDARG00000017105	vaspb	vasodilator-stimulated phosphoprotein b [Source:ZFIN;Acc:ZDB-GENE-030131-7118]	1422.09	0.699111	0.500809	8.74492	0.0678014	0.263016	0.524062	0.432772	-0.768878	-0.169011	-0.17491	2836.6	1972.6	1678.93	1243.82	1290.71	2199.3	766.133	861.353	644.219	727.255	2059.7	2776.2	3673.88	2311.19	1768.3	1838.31	1514.79	1614.95	1907.07	1455.14	1205.95	1070.36	1103.41	1345.14	1423.59	4292.38	1117.37	1188.15	774.515	867.331	656.552	816.534	897.654	869.872	535.783	701.485
ENSDARG00000055307	sypl2a	synaptophysin-like 2a [Source:ZFIN;Acc:ZDB-GENE-040426-1434]	1533.73	0.166025	0.289204	8.78705	0.0666482	0.263016	-0.141072	0.39519	-0.183099	-0.375265	-0.307851	1817.84	2004.58	1791.15	1361.97	1402.44	1592.22	1083.87	1405.86	1285.76	1591.6	1810.04	1674.72	1968.76	2011.84	2201.98	1799.91	1579.97	1820.18	1973.29	1451.24	1255.74	1378.92	1260.16	1355.97	1591.19	1953.94	1352.33	1470.39	1244.66	1173.99	832.953	1530	1358.64	1328.95	1437	1288.81
ENSDARG00000070573	mapk3	mitogen-activated protein kinase 3 [Source:ZFIN;Acc:ZDB-GENE-040121-1]	1042.21	0.462253	0.364183	8.78795	0.0666239	0.263016	0.3835	0.108448	-0.662475	-0.143717	-0.0796147	1587.42	1216.88	947.517	878.903	901.421	1426.76	800.043	883.846	865.102	914.184	1237.29	1448.09	2076.87	1097.27	1303.46	1249.9	1094.84	811.962	935.75	942.137	859.191	835.381	992.451	875.904	835.907	2326.68	1022.34	931.28	827.056	860.866	712.208	862.736	869.743	919.059	869.342	875.39
ENSDARG00000076127	GABRB1	gamma-aminobutyric acid (GABA) A receptor, beta 1 [Source:HGNC Symbol;Acc:HGNC:4081]	67.5831	-0.697091	0.629224	8.74004	0.0679359	0.263016	-1.17032	-0.569029	0.700768	-0.14105	-0.435266	26.0781	58.6918	72.5646	107.651	86.1423	52.9986	61.5598	67.8824	60.4814	81.7804	42.834	18.3303	17.0702	49.5256	67.0898	59.4601	120.457	35.9162	61.3204	80.9497	135.805	106.2	73.9715	115.504	68.9517	25.5032	61.6118	71.8808	30.7994	83.1308	70.7491	63.0837	53.1209	87.4427	60.9968	63.4804
ENSDARG00000086530	SMAD4 (6 of 6)	#N/A	40.2834	0.532654	0.579755	8.75131	0.0676252	0.263016	0.863057	0.17058	-0.710907	0.854284	0.304569	70.7768	38.9121	44.3532	39.4072	33.8377	55.3867	40.0588	22.1581	32.0186	25.925	31.8195	79.9867	100.524	48.425	31.1488	37.1626	39.6023	61.5706	31.8866	49.7402	31.6878	36.7936	35.2245	31.2823	35.0063	100.051	39.6822	26.4268	38.9522	39.7181	41.5061	23.9896	27.911	14.5738	36.2684	29.3397
ENSDARG00000035360	mink1	misshapen-like kinase 1 [Source:ZFIN;Acc:ZDB-GENE-060526-45]	670.35	0.404029	0.427002	8.70599	0.0688834	0.264449	0.570821	0.263522	-0.651549	0.141137	0.165392	1058.68	712.739	581.73	484.611	493.361	774.998	587.65	532.883	780.704	696.144	817.517	1104.82	1253.71	622.922	720.017	795.279	575.059	561.832	608.299	441.81	484.37	527.653	489.621	499.313	491.149	1388.94	473.054	462.997	614.177	629.947	518.827	525.994	575.327	497.33	1001.78	663.61
ENSDARG00000062352	sema4ab	sema domain, immunoglobulin domain (Ig), transmembrane domain (TM) and short cytoplasmic domain, (semaphorin) 4Ab [Source:ZFIN;Acc:ZDB-GENE-060503-363]	404.443	0.371962	0.452478	8.7012	0.0690177	0.264449	0.572245	0.347362	-0.672093	0.302278	0.197935	697.692	469.246	409.351	321.758	352.827	562.189	365.58	296.475	304.152	265.159	408.759	713.214	971.103	442.429	500.777	464.532	361.371	382.251	484.431	365.736	284.284	315.254	329.349	289.963	439.17	965.198	394.733	326.635	418.51	355.615	322.616	323.415	280.911	285.1	318.173	297.665
ENSDARG00000071152	pick1	protein interacting with prkca 1 [Source:ZFIN;Acc:ZDB-GENE-061013-283]	465.091	0.44654	0.456404	8.71425	0.0686525	0.264449	0.54063	0.387833	-0.700487	-0.0699578	0.0921582	756.807	520.283	452.435	345.785	370.134	601.488	407.724	427.982	396.399	371.869	450.369	801.533	1018.52	516.167	607.402	437.28	394.373	451.518	511.412	314.046	382.969	340.341	357.529	356.137	396.738	1027.97	382.202	394.288	460.18	450.754	312.239	507.335	420.466	356.147	376.971	426.226
ENSDARG00000079455	nlgn4a	neuroligin 4a [Source:ZFIN;Acc:ZDB-GENE-100309-2]	224.823	0.950283	0.543799	8.68693	0.0694192	0.265077	0.89868	-0.626543	-0.29778	-0.372958	-0.0558023	106.369	57.0537	70.6332	109.048	145.175	178.457	282.809	366.239	457.206	475.236	69.7582	158.307	91.0409	49.5256	65.8918	55.7439	120.457	43.6125	47.8299	99.4803	112.265	115.398	232.482	102.269	100.776	96.1274	213.031	226.213	339.7	297.424	211.304	404.269	358.341	336.108	452.256	470.502
ENSDARG00000077855	znrf2a	zinc and ring finger 2a [Source:ZFIN;Acc:ZDB-GENE-070820-15]	187.498	0.821148	1.08133	8.64798	0.0705266	0.267824	0.945103	1.38457	-1.54384	0.853827	0.122788	581.822	302.194	260.76	99.8717	108.688	316.901	68.8342	38.087	50.9893	46.8292	239.87	606.565	899.029	461.138	233.616	211.827	79.2047	398.926	304.149	168.726	82.3882	48.5006	56.3592	64.9709	204.734	816.102	57.4348	77.1662	112.327	51.7258	42.4495	34.6516	46.8184	32.791	39.5655	61.3466
ENSDARG00000087681	DRAXIN (2 of 2)	dorsal inhibitory axon guidance protein [Source:HGNC Symbol;Acc:HGNC:25054]	13.451	-1.40817	0.743209	8.64475	0.0706191	0.267824	-1.2093	1.08537	0.262828	-0.409011	0.243986	9.64608	22.3041	12.9091	6.0837	7.98651	6.65638	12.8942	17.1206	21.0957	17.8134	14.6859	6.66555	7.58674	34.1176	19.1685	13.6263	9.90058	14.1099	14.7169	6.82708	7.24292	4.18109	13.2092	1.20316	9.54716	0	9.39842	10.5707	12.6821	19.3972	6.60325	14.216	17.1067	20.0389	14.8371	28.8062
ENSDARG00000026534	axin1	#N/A	1790.17	0.807225	0.695963	8.63224	0.0709788	0.268276	0.857729	0.738005	-0.970959	0.336817	0.0502397	4016.95	2216.63	2413.78	1447.22	1461.54	2864.82	1068.05	845.671	797.154	769.872	1757.42	4624.23	5669.19	3177.34	1739.54	1733.01	1420.73	3046.46	2774.14	1866.72	1244.88	1230.08	1159.77	1407.7	1817.14	6403.26	1215.53	975.677	1080.7	1062.23	1061.24	762.335	909.358	865.318	778.122	799.107
ENSDARG00000056590	calca	calcitonin/calcitonin-related polypeptide, alpha [Source:ZFIN;Acc:ZDB-GENE-040718-173]	38.5968	-1.81781	0.756961	8.61242	0.0715518	0.269528	-1.71768	-0.294498	0.274665	0.281105	0.12873	6.41867	21.1115	29.8774	36.6433	39.3171	32.5012	55.6624	45.8079	61.9589	56.6698	8.5668	4.99917	5.69005	33.0171	19.1685	11.1488	30.5268	33.3507	25.7546	51.6908	28.9717	29.2676	44.0307	24.0633	49.8574	3.92357	40.7265	52.8536	67.0341	46.1838	53.7693	58.6412	39.6156	39.167	63.7444	66.1477
ENSDARG00000071637	ASIC1 (2 of 2)	#N/A	18.1947	0.601809	0.668564	8.58315	0.0724064	0.271829	0.701694	-1.35989	-0.349748	-0.209375	0.090943	8.45687	5.19971	5.79055	14.8623	12.6131	16.0734	22.5461	26.0675	36.2771	34.0609	6.11914	11.6647	7.58674	1.10057	10.7823	3.71626	9.90058	2.56544	4.90564	12.6789	12.6751	19.233	11.448	16.8443	9.54716	15.6943	19.8411	12.6849	16.3056	25.8629	25.4697	29.3206	26.1103	22.7715	37.3674	34.1407
ENSDARG00000016016	dbnlb	drebrin-like b [Source:ZFIN;Acc:ZDB-GENE-050522-293]	1595.15	0.534719	0.436463	8.56495	0.0729426	0.272532	0.654681	0.161176	-0.61495	-0.0005893	0.119479	2950.24	1874.04	1562.45	1397.29	1424.55	2181.7	1215.81	1216.3	1108.63	1020.51	1950.78	2856.19	4043.73	1578.22	2132.5	1911.4	1604.72	1495.65	1586.97	1373.22	1453.11	1365.54	1381.68	1481.1	1410.86	3937.3	1379.48	1228.32	1289.95	1281.14	1076.33	1325.65	1200.17	1123.09	1139.16	1099.44
ENSDARG00000074647	GRIN3B (2 of 2)	#N/A	66.9869	0.934488	0.532165	8.56022	0.0730826	0.272532	0.924189	-0.30248	-0.575722	0.019289	-0.0189682	131.582	69.3409	52.1207	64.2785	63.4012	94.4945	57.0598	56.3019	40.3776	40.9119	81.9965	124.979	187.772	50.6262	70.6839	86.7127	67.654	37.1989	51.5092	44.8637	65.1863	82.7856	67.8072	66.1741	56.2222	164.79	61.6118	57.0818	50.7285	58.1916	62.2592	64.8607	60.3238	43.7213	38.4665	45.3432
ENSDARG00000013161	zgc:55558	zgc:55558 [Source:ZFIN;Acc:ZDB-GENE-040426-740]	736.578	0.553071	0.427109	8.54273	0.0736024	0.273556	0.275152	0.331771	-0.738677	-0.260624	-0.277706	1299.49	1073.85	828.221	658.072	685.249	1143.44	429.643	514.711	331.381	401.722	1276.45	1009.83	1612.18	992.713	1193.24	1035.6	919.104	741.413	824.147	700.263	629.228	644.724	690.401	682.194	683.153	2059.87	737.254	633.186	431.192	431.357	426.381	515.332	508.7	520.102	295.093	373.948
ENSDARG00000013269	sytl4	#N/A	45.6889	0.487652	0.664642	8.52062	0.0742646	0.274756	0.464948	0.548857	-1.26914	-0.192519	-0.0333751	89.8899	65.125	43.9927	30.0717	28.5414	68.7897	28.5964	32.6788	34.2015	35.0019	84.4442	73.3211	111.904	51.7267	74.278	69.3701	44.5526	35.9162	51.5092	30.2342	29.877	30.1038	20.2541	32.4854	32.8847	156.943	20.8854	28.5409	31.7053	29.5576	24.5264	32.8746	36.0142	29.1476	45.0607	32.0069
ENSDARG00000068787	slc6a17	solute carrier family 6 (neutral amino acid transporter), member 17 [Source:ZFIN;Acc:ZDB-GENE-030131-8187]	163.191	-1.63675	0.714963	8.50791	0.0746479	0.274756	-1.42436	-0.134108	0.0843787	0.602752	0.260747	20.1803	54.1629	74.8843	82.1791	83.9728	79.2024	300.843	198.104	402.463	335.918	39.1625	9.99833	11.3801	71.537	57.5055	33.4463	73.4293	92.3559	58.8676	95.5791	82.3882	68.5699	74.8521	70.9867	106.08	11.7707	116.958	108.878	377.746	207.827	316.956	216.795	198.078	179.44	569.853	310.467
ENSDARG00000087250	LAMA2 (2 of 2)	#N/A	61.2934	-0.954705	0.982652	8.50735	0.0746648	0.274756	-1.35793	-0.484048	1.36385	0.571795	-0.362018	18.5019	47.4234	76.805	107.424	81.0465	31.4902	80.5496	54.1921	50.5423	64.9581	36.7149	14.9975	3.79337	50.6262	37.139	54.5051	51.153	88.5078	90.7543	53.6413	123.13	145.502	40.5082	116.707	85.9245	0	54.302	40.1687	38.9522	49.8785	152.818	29.3206	54.9216	78.3341	46.7093	41.0756
ENSDARG00000031712	grm3	glutamate receptor, metabotropic 3 [Source:ZFIN;Acc:ZDB-GENE-061009-13]	62.405	-1.80833	0.981983	8.48298	0.0754049	0.27628	-1.8569	-1.54983	-0.0132326	0.0964322	0.13781	2.59518	9.40046	12.1347	35.5282	48.0708	48.5137	113.529	106.188	129.965	118.125	6.11914	1.66639	0	9.90512	8.38622	9.91002	28.8767	3.84816	3.67923	35.1107	38.0253	33.4487	67.8072	36.0949	40.3102	5.88535	76.2316	63.4243	89.6807	133.933	116.972	99.5123	117.946	101.106	124.192	130.162
ENSDARG00000077329	nlgn2a	neuroligin 2a [Source:ZFIN;Acc:ZDB-GENE-090918-2]	90.6627	-1.00376	0.548087	8.47743	0.0755742	0.27628	-1.24883	-0.491971	0.44479	-0.266171	-0.195239	22.2245	52.8164	53.7124	75.5392	86.2745	63.3851	100.635	121.025	154.325	176.689	37.9387	11.6647	17.0702	55.0284	55.1095	48.3113	61.0536	44.8952	55.1884	85.8262	69.7131	71.0785	83.6582	81.8152	93.35	13.7325	95.0284	81.3945	68.8458	130.238	102.822	95.9583	135.954	131.164	162.658	157.901
ENSDARG00000071424	ap3d1	adaptor-related protein complex 3, delta 1 subunit [Source:ZFIN;Acc:ZDB-GENE-050208-437]	2087.56	0.392175	0.407635	8.45834	0.0761601	0.277511	0.539108	0.42792	-0.52736	0.322097	0.146496	3415.97	2350.86	2351.05	1747.61	1830.88	2638.83	1911.87	1529.32	1628.22	1471.01	2158.83	3886.02	4203.05	2837.27	2155.26	2060.05	1805.21	2712.96	2534.99	2003.26	1643.24	1596.34	1655.55	1803.54	2033.55	4382.63	1891.17	1642.69	2041.82	1919.4	1774.39	1450.93	1637.75	1499.28	1550.75	1637.69
ENSDARG00000026796	grm1a	glutamate receptor, metabotropic 1a [Source:ZFIN;Acc:ZDB-GENE-030131-7893]	83.0487	0.83884	0.534701	8.44586	0.0765453	0.278007	0.981462	-0.634858	-0.0153154	-0.305903	0.0816477	20.7071	10.4875	26.9332	41.8215	42.1564	42.6063	102.898	127.202	213.717	201.958	12.2383	23.3294	26.5536	13.2068	9.58426	8.67127	28.0517	28.2199	24.5282	41.9378	42.5521	40.9747	48.4337	40.9076	37.1279	21.5796	42.815	63.4243	111.421	127.467	69.8058	116.394	143.156	122.055	252.23	234.718
ENSDARG00000022297	ptpro	#N/A	772.279	1.02538	0.670856	8.42274	0.0772641	0.278801	0.907063	0.0113341	-0.715311	0.869889	-0.119071	1794.18	956.78	824.515	818.063	620.583	1018.9	613.468	335.683	355.036	385.582	915.424	2604.57	1862.54	920.076	897.326	1052.94	641.888	1047.98	783.675	688.56	1012.2	753.432	451.755	987.798	422.197	2030.45	703.837	322.407	510.002	472.922	857.479	275.436	451.978	279.634	370.927	343.541
ENSDARG00000031548	ephb3a	eph receptor B3a [Source:ZFIN;Acc:ZDB-GENE-990415-60]	1050.83	0.476527	0.416236	8.42922	0.077062	0.278801	0.636837	-0.166891	-0.529806	0.0740274	0.158796	1481.97	953.087	1136.6	1275.98	1109.84	1602.31	862.993	819.828	667.653	598.065	808.951	1529.74	2107.22	1103.87	945.247	810.144	1210.35	1240.39	959.052	1481.48	1205.04	1141.44	1007.42	1013.06	1309.02	2515.01	1191.51	1100.41	918.548	895.965	774.467	763.224	838.23	858.031	570.952	754.297
ENSDARG00000039462	COL9A3	#N/A	732.112	-3.00914	1.33446	8.38399	0.0784828	0.28091	-3.28112	-0.502717	0.399333	-0.213402	-0.238383	17.4633	169.762	617.978	875.601	875.439	663.766	999.183	1158.47	891.629	1051.83	44.0578	8.33194	0	428.121	53.9114	27.2526	693.041	854.292	306.602	1092.33	919.85	614.62	1044.41	800.105	781.807	3.92357	941.93	1045.44	991.017	1149.05	857.479	1171.05	1180.36	1124	794.607	932.469
ENSDARG00000059349	CABZ01090374.1	0	206.066	0.595839	0.702038	8.39204	0.0782279	0.28091	0.856522	0.531553	-1.05559	0.32795	0.258854	460.041	254.072	234.351	162.127	165.052	343.073	134.52	107.167	109.089	91.1717	225.184	604.899	550.039	336.774	202.467	222.975	134.483	296.309	272.263	193.109	172.019	121.252	124.166	176.865	194.126	776.867	109.648	142.705	131.351	152.406	119.802	88.8503	123.349	109.303	93.4186	124.827
ENSDARG00000060085	kcnq3	potassium voltage-gated channel, KQT-like subfamily, member 3 [Source:ZFIN;Acc:ZDB-GENE-070912-301]	74.7763	-1.53989	0.644245	8.38015	0.0786044	0.28091	-1.49204	-0.381903	0.197012	0.233036	0.167215	10.1971	28.683	47.2589	61.5811	68.65	59.8872	129.026	109.781	123.084	109.614	22.0289	6.66555	1.89668	36.3188	31.1488	18.5813	61.8787	32.068	47.8299	44.8637	79.6721	60.2077	82.7776	63.7677	59.4046	13.7325	88.7628	77.1662	135.88	120.078	131.122	102.178	125.149	102.016	128.588	117.892
ENSDARG00000055459	dlgap3	discs, large (Drosophila) homolog-associated protein 3 [Source:ZFIN;Acc:ZDB-GENE-060503-413]	105.02	-1.7586	0.779415	8.33709	0.079982	0.28492	-1.6434	-0.660026	0.441747	0.038674	0.187823	12.1359	37.9127	45.3966	71.7317	93.0347	68.4961	157.642	153.472	218.527	191.852	26.9242	0	9.48342	50.6262	38.337	24.775	55.2783	55.157	25.7546	95.5791	55.2272	64.3888	104.793	74.5962	99.7148	7.84714	88.7628	108.878	185.702	156.101	131.122	165.262	153.06	142.094	232.997	213.38
ENSDARG00000020334	ptpn11a	protein tyrosine phosphatase, non-receptor type 11, a [Source:ZFIN;Acc:ZDB-GENE-030131-5911]	940.053	0.450248	0.381663	8.31234	0.0807839	0.285184	0.35567	0.188935	-0.656707	-0.221412	-0.0941449	1592.47	1244.52	975.18	855.479	821.474	1295.04	647.807	755.262	586.865	626.439	1401.28	1399.77	1976.35	1043.34	1358.57	1331.66	987.583	899.187	1038.77	839.731	841.989	884.718	815.448	828.98	819.995	2216.82	842.725	825.573	721.069	674.283	548.07	766.778	725.686	773.321	506.658	614.533
ENSDARG00000059036	appa	#N/A	642.037	0.42652	0.485184	8.30546	0.0810084	0.285184	0.729308	0.0733788	-0.620506	0.35235	0.301159	1028.95	620.653	630.774	599.493	547.498	841.731	575.134	450.507	621.348	504.286	537.261	1328.11	1221.47	650.436	655.324	556.2	471.103	833.769	587.45	638.82	643.714	515.946	442.068	588.348	612.079	1392.87	586.879	545.449	473.768	628.099	623.535	293.206	555.519	502.795	650.083	587.327
ENSDARG00000060236	dok7	docking protein 7 [Source:ZFIN;Acc:ZDB-GENE-090312-103]	100.915	0.870326	0.458983	8.31783	0.0806056	0.285184	0.904903	-0.18188	-0.29544	-0.156303	0.0236807	153.547	82.0044	84.3827	95.7204	96.8396	118.847	89.9083	100.196	94.6222	93.0817	84.4442	159.973	216.222	61.6319	115.011	69.3701	84.98	87.225	80.943	97.5297	85.1043	104.527	83.6582	98.6595	108.201	190.293	62.6561	103.593	83.3397	107.146	79.239	92.4043	112.544	95.6404	92.3195	99.2215
ENSDARG00000079064	PDE2A	phosphodiesterase 2A, cGMP-stimulated [Source:HGNC Symbol;Acc:HGNC:8777]	58.0055	-1.12492	0.540766	8.30329	0.0810793	0.285184	-0.521298	0.513559	0.888991	0.815007	0.613301	42.3521	60.7857	94.2777	66.0408	69.1942	37.3643	69.6706	39.6012	60.9353	39.8333	45.2817	53.3244	28.4503	95.7495	39.5351	47.0726	55.2783	126.989	100.566	68.2708	68.8077	61.0439	36.1051	68.5804	102.897	33.3503	43.8593	34.8833	70.6575	59.1152	79.239	35.5401	45.9181	37.3453	56.0511	50.1442
ENSDARG00000002748	sema6d	sema domain, transmembrane domain (TM), and cytoplasmic domain, (semaphorin) 6D [Source:ZFIN;Acc:ZDB-GENE-040426-1933]	153.891	0.626427	0.540761	8.28153	0.0817931	0.28679	0.932743	0.333179	-0.637667	0.0372276	0.302423	280.69	147.043	145.242	115.291	115.275	179.347	141.024	137.432	153.275	124.289	184.798	308.282	348.99	169.488	135.378	136.263	119.632	160.34	155.754	139.468	118.603	87.8029	136.495	92.6437	116.688	355.083	79.3644	103.593	179.361	117.307	126.405	134.164	128.751	149.381	136.831	158.968
ENSDARG00000093091	iqsec3b	IQ motif and Sec7 domain 3b [Source:ZFIN;Acc:ZDB-GENE-050420-210]	31.7617	-1.65317	0.999134	8.26752	0.0822558	0.287508	-2.02801	-0.990227	0.401697	0.309793	-0.305727	2.41152	9.83518	14.8229	29.4457	27.1378	20.5424	37.8876	30.5661	64.8322	80.1353	3.67149	1.66639	1.89668	11.0057	2.39606	16.1038	18.1511	12.8272	13.4905	16.5801	30.7824	40.9747	38.747	28.876	13.7903	3.92357	35.5051	22.1985	44.3874	24.9392	44.3361	35.5401	27.0106	29.1476	90.671	45.8766
ENSDARG00000007438	ube2ib	ubiquitin-conjugating enzyme E2Ib [Source:ZFIN;Acc:ZDB-GENE-990614-17]	1286.4	0.449663	0.360961	8.23955	0.0831871	0.287548	0.260098	0.265904	-0.565991	-0.328351	-0.188606	2351.33	1963.43	1512.23	1257.69	1221.36	1808.11	708.237	889.247	538.568	613.785	2220.02	2159.64	2674.33	1635.45	2230.74	2024.12	1501.59	1586.73	1448.39	1274.71	1255.74	1242.62	1266.32	1123.76	1274.02	2962.29	1196.73	1265.31	795.35	699.222	630.139	925.82	828.326	913.594	408.294	616.134
ENSDARG00000020134	sipa1l1	signal-induced proliferation-associated 1 like 1 [Source:ZFIN;Acc:ZDB-GENE-030131-9909]	1076.55	0.995603	0.702028	8.23029	0.0834975	0.287548	0.799176	0.722827	-0.947297	0.0617491	-0.19704	2633.8	1513.58	1469.35	890.291	818.964	1579.17	454.239	435.208	452.348	518.547	1308.27	3319.45	3273.68	1743.3	1338.2	1459.25	853.925	1731.67	1822.44	969.445	817.544	883.882	517.801	860.263	1078.83	3629.3	570.171	538.049	408.545	421.196	532.977	379.391	478.088	448.144	539.08	399.553
ENSDARG00000059311	dpysl5b	dihydropyrimidinase-like 5b [Source:ZFIN;Acc:ZDB-GENE-050720-4]	242.888	-1.1663	0.514591	8.23914	0.0832008	0.287548	-1.00876	-0.175135	0.0189072	0.39033	0.168601	61.1957	123.137	161.738	182.614	159.837	157.755	328.919	250.951	530.627	472.102	77.1012	66.6555	39.8304	143.074	119.803	106.533	113.032	180.864	191.32	189.208	173.83	184.804	140.898	190.1	148.511	68.6625	193.19	211.414	385.899	267.866	332.992	235.453	309.722	207.676	798.454	436.895
ENSDARG00000063135	syt12	#N/A	81.986	-1.69585	0.672059	8.22853	0.0835565	0.287548	-1.62317	-0.618492	-0.0316081	0.00150661	0.150142	12.4309	38.2936	45.4666	69.8035	76.029	77.7131	109.394	109.28	148.041	133.409	24.4766	3.33278	9.48342	29.7154	45.5252	39.6401	51.9781	51.3088	33.113	63.3943	72.4292	73.5872	73.0909	63.7677	91.2285	17.6561	99.2055	116.278	97.8335	124.696	105.652	79.9653	145.857	102.016	129.137	194.175
ENSDARG00000077545	BRSK1 (2 of 2)	BR serine/threonine kinase 1 [Source:HGNC Symbol;Acc:HGNC:18994]	254.81	0.952987	0.546462	8.23087	0.0834781	0.287548	0.792352	0.050324	-0.618926	0.533417	-0.165299	365.336	210.946	240.458	232.215	221.472	340.122	288.591	199.392	211.918	237.645	128.502	629.895	337.61	329.07	137.774	165.993	210.387	297.591	213.395	198.961	242.638	255.046	228.079	271.915	164.423	461.019	332.077	227.27	269.042	284.492	312.239	202.579	209.783	185.816	225.304	190.441
ENSDARG00000075027	fgfr1bl	fibroblast growth factor receptor 1b, like [Source:ZFIN;Acc:ZDB-GENE-091204-406]	54.2582	-1.2551	0.538705	8.21908	0.0838748	0.287755	-0.837426	-0.0980527	0.62724	0.10993	0.456985	37.0911	66.2766	68.2063	73.0031	75.0766	48.6056	46.9721	43.5259	48.4957	35.3295	67.3106	24.9958	18.9668	74.8387	69.4859	54.5051	94.8806	69.2669	40.4715	61.4437	103.212	54.3541	73.9715	77.0025	74.2557	33.3503	52.2134	60.2531	51.6344	60.0389	29.243	38.2056	45.9181	46.4539	53.3035	53.8783
ENSDARG00000033589	EPHB3 (2 of 2)	#N/A	1158.69	1.11703	0.72163	8.18786	0.084934	0.290495	1.14534	0.385496	-0.904529	0.240293	0.0281862	2861.14	1293.47	1487.14	1138.43	920.59	1723.28	659.211	558.07	477.387	468.151	1160.19	3804.37	3618.87	1613.43	1091.41	1175.58	846.5	1720.13	1894.8	1634.6	870.055	910.641	656.937	826.574	1278.26	3843.14	768.582	558.134	594.248	642.878	740.507	499.339	558.22	616.653	421.483	476.37
ENSDARG00000035423	zgc:123194	#N/A	8190.61	0.230533	0.544284	8.17166	0.0854887	0.290609	-0.779074	-0.0463848	-0.029945	-1.22329	-1.0093	8775.39	15058.8	10324.5	10661.8	9324.47	9520.04	3192.5	7453.79	2520.74	5074.07	16119	4974.17	5232.95	9938.14	18928.9	16309.4	12032.5	9363.86	9577.03	8591.39	12427	10967	8665.23	10906.7	8401.5	6611.21	11046.3	10902.6	2511.97	4032.77	3032.78	6238.18	7725.04	8398.14	1432.6	3461.02
ENSDARG00000091130	kcnq2b	potassium voltage-gated channel, KQT-like subfamily, member 2b [Source:ZFIN;Acc:ZDB-GENE-120130-1]	187.697	-2.09328	0.88955	8.1792	0.08523	0.290609	-1.99477	-0.959953	-0.14534	0.208505	0.200339	9.08613	36.2129	71.7327	139.538	154.258	170.609	347.805	301.002	345.777	300.945	22.0289	3.33278	1.89668	33.0171	34.7429	40.8788	108.081	65.4188	41.6979	110.209	151.196	157.209	170.839	190.1	101.836	11.7707	253.757	246.298	250.019	396.257	397.138	255	357.441	290.565	324.217	322.203
ENSDARG00000004445	GRM5 (1 of 2)	glutamate receptor, metabotropic 5 [Source:HGNC Symbol;Acc:HGNC:4597]	17.9896	1.34554	0.785765	8.1606	0.0858693	0.291016	1.3683	-1.20671	-0.739481	-0.201336	-0.0236484	17.1847	6.65645	3.36039	7.75613	8.18894	13.672	15.1321	17.3983	44.9023	45.6444	8.5668	18.3303	24.6569	7.70398	3.5941	8.67127	4.95029	5.13088	0	6.82708	7.24292	9.19839	12.3286	4.81266	7.42557	29.4268	3.13281	8.45657	9.05866	21.2445	15.0931	16.8816	18.0071	17.3064	64.8435	32.5404
ENSDARG00000037373	ephb2a	eph receptor B2a [Source:ZFIN;Acc:ZDB-GENE-070713-2]	244.302	-1.31128	0.673415	8.14724	0.086331	0.291694	-1.28949	-0.424621	0.541926	0.123599	0.0448746	67.2923	164.49	192.023	257.738	281.671	193.467	362.445	332.687	300.201	291.007	135.845	29.995	36.037	156.281	174.913	162.277	261.54	152.644	161.886	304.293	216.382	252.538	292.364	241.836	310.813	37.2739	275.687	267.439	394.052	357.462	335.822	334.077	315.124	348.86	225.853	315.268
ENSDARG00000014147	axin2	#N/A	1709.83	0.111773	0.478967	8.1303	0.0869202	0.29259	0.234669	0.859633	-0.506863	0.121231	0.122739	3103.57	2637.66	2684.87	1479.61	1557.1	2212.58	1036.84	953.275	746.838	685.927	2153.94	3344.44	3812.34	3697.91	2198.39	2016.69	1836.56	2909.21	3308.85	1738.95	1376.15	1323.73	1405.46	1395.67	1870.18	3927.49	1386.79	1323.45	1122.37	992.951	995.204	950.698	939.97	969.156	648.435	822.045
ENSDARG00000090585	gpc1b	glypican 1b [Source:ZFIN;Acc:ZDB-GENE-040426-1306]	80.9329	-0.726829	0.447347	8.12454	0.0871211	0.29259	-0.807569	0.109918	0.580013	-0.0778691	-0.0408169	47.5109	83.1564	86.7795	80.4134	77.1373	51.6016	92.9291	98.0828	94.503	97.2149	79.5489	38.3269	24.6569	90.2467	89.8524	69.3701	72.6043	85.9423	101.792	83.8756	89.6311	67.7336	73.0909	64.9709	93.35	23.5414	71.0103	60.2531	94.21	103.452	81.1256	96.8468	99.9394	97.4621	115.399	88.5525
ENSDARG00000044689	ttc8	#N/A	34.3783	0.371639	0.469699	8.10965	0.0876431	0.29346	0.541785	-0.156622	-0.520933	-0.6859	0.187588	64.2605	44.1418	24.6655	27.494	28.5269	40.9328	19.3779	31.1733	33.657	29.5533	68.5344	61.6564	62.5906	24.2125	59.9016	48.3113	23.9264	23.089	26.981	22.4318	30.7824	29.2676	40.5082	31.2823	13.7903	60.8153	31.3281	30.6551	19.929	22.1682	16.0365	35.5401	27.0106	30.9693	33.5208	33.0738
ENSDARG00000037178	zic2b	zic family member 2 (odd-paired homolog, Drosophila) b [Source:ZFIN;Acc:ZDB-GENE-030219-92]	1345.8	0.816081	1.29291	8.07154	0.0889924	0.29679	1.03354	1.88988	-1.71871	0.515003	0.21826	4204.25	2053.81	2745.93	740.935	759.088	2498.48	177.762	124.397	82.467	70.8887	1114.91	5035.83	6462.01	4017.08	1018.33	1126.03	441.401	3550.57	4245.83	1399.55	355.808	467.446	254.497	419.904	1602.86	7058.5	227.651	209.3	190.232	147.788	195.267	95.9583	127.85	149.381	52.2045	101.889
ENSDARG00000042440	p2rx7	purinergic receptor P2X, ligand-gated ion channel, 7 [Source:ZFIN;Acc:ZDB-GENE-030319-6]	49.7397	0.376772	0.654182	8.06131	0.0893581	0.29679	0.833658	0.570335	-0.941533	0.286733	0.438013	87.2314	48.946	50.6503	34.111	40.9899	78.7238	36.6124	30.0133	51.8479	38.2715	56.2961	78.3203	127.078	61.6319	44.3272	40.8788	44.5526	71.8324	35.5659	33.1601	40.7414	28.4314	41.3888	52.9392	28.6415	164.79	40.7265	30.6551	38.0464	39.7181	32.0729	24.8781	36.0142	29.1476	65.9425	52.278
ENSDARG00000045064	ablim1b	actin binding LIM protein 1b [Source:ZFIN;Acc:ZDB-GENE-050327-91]	1210.2	0.771392	0.65453	8.05869	0.0894519	0.29679	0.898962	0.777792	-0.764264	0.114382	0.127292	2952.53	1583.36	1381.53	805.79	814.208	1382.93	732.005	676.21	925.798	847.613	1695	3782.7	3379.89	1665.16	1335.81	1749.12	830.824	1536.7	1777.07	713.918	811.207	892.244	778.462	804.917	859.245	3101.58	458.434	588.789	527.214	795.285	873.515	693.921	677.067	657.642	1073.21	749.496
ENSDARG00000078902	rims1b	regulating synaptic membrane exocytosis 1b [Source:ZFIN;Acc:ZDB-GENE-101223-4]	245.791	0.785232	0.346859	8.0517	0.0897026	0.29679	0.48289	-0.326107	-0.194942	-0.396317	-0.309939	199.904	143.04	170.584	213.849	241.586	276.539	249.298	328.112	283.525	351.473	159.098	201.633	238.982	134.269	144.962	149.889	238.439	107.749	165.565	203.837	201.896	235.813	309.095	240.633	175.031	221.682	335.21	272.724	228.278	273.408	246.207	341.185	305.22	337.929	314.876	258.723
ENSDARG00000079388	agrn	agrin [Source:ZFIN;Acc:ZDB-GENE-030131-1033]	2010.47	1.44346	0.623451	7.99597	0.0917259	0.302587	1.22379	-0.164632	-0.124439	0.554941	-0.219911	4552.59	1949.22	2139.49	2398.11	1872.2	2040.85	1586.8	1080.11	1148.11	1337.16	2114.78	6808.86	4734.13	1803.83	1587.39	2456.45	1279.65	2406.38	2732.44	1785.77	2604.73	2803.84	1121.02	2634.93	1860.64	3439.01	1667.7	1015.85	1131.43	1373.51	2255.48	740.123	1335.23	1164.99	1178.17	1085.57
ENSDARG00000053956	sptbn2	spectrin, beta, non-erythrocytic 2 [Source:ZFIN;Acc:ZDB-GENE-030131-787]	5759.38	0.657779	0.378421	7.97982	0.0923203	0.303649	0.596689	0.0931797	-0.46212	0.0608614	-0.0611908	9586.71	6339.4	6361.66	5963.76	5734.46	7899.58	4457.75	4273.61	3414.49	3562.43	6778.79	10343.3	11638.1	6746.49	6505.31	5766.39	6404.03	6282.77	6398.17	6608.61	5852.28	5430.4	5336.52	5780	6086.85	13473.5	5505.38	4719.82	4387.11	4520.47	4465.68	4174.19	3916.54	4730.1	3368.01	3187.36
ENSDARG00000020493	lgi1a	leucine-rich, glioma inactivated 1a [Source:ZFIN;Acc:ZDB-GENE-030131-1731]	327.37	0.386984	0.371009	7.93335	0.0940502	0.307525	0.530586	0.00807363	-0.46992	-0.206427	0.137136	419.734	290.571	296.327	294.673	330.275	457.442	287.749	332.013	295.872	269.043	231.304	439.927	587.972	266.338	339.043	266.332	271.441	350.183	267.357	273.083	334.985	275.952	391.873	310.416	288.536	557.147	416.663	398.516	273.571	350.073	239.604	313.641	376.348	306.049	242.339	358.478
ENSDARG00000068910	nos1	nitric oxide synthase 1 (neuronal) [Source:ZFIN;Acc:ZDB-GENE-001101-1]	1833.53	0.471048	0.714297	7.93941	0.093823	0.307525	0.387519	0.828833	-1.10251	0.0844978	-0.0829888	5369.89	4104.98	2363.27	1330.49	1095.9	2353.19	494.189	466.076	367.796	389.573	5282.04	5685.72	5141.91	3323.72	4181.13	4810.08	1746.63	2284.53	3058.66	924.582	1560.85	1506.03	778.462	1491.92	1017.3	5732.33	725.767	601.474	556.202	442.441	483.924	517.997	439.373	440.857	322.569	358.478
ENSDARG00000029457	cacna1sa	calcium channel, voltage-dependent, L type, alpha 1S subunit, a [Source:ZFIN;Acc:ZDB-GENE-090514-1]	508.505	-1.74063	1.18599	7.913	0.0948177	0.309128	-2.00287	-1.09624	1.26176	-0.226034	-0.249634	71.6173	287.04	521.767	1115.52	931.079	388.292	440.328	515.015	372.05	442.333	197.036	8.33194	9.48342	297.154	354.618	209.349	746.669	516.937	301.697	844.607	1051.13	1450.84	590.891	996.22	1206.12	9.80892	284.041	871.027	326.112	503.403	491.47	302.091	656.359	586.595	303.336	371.814
ENSDARG00000059997	sv2c	synaptic vesicle glycoprotein 2C [Source:ZFIN;Acc:ZDB-GENE-060526-233]	87.5202	-0.827857	0.477117	7.90469	0.0951324	0.30925	-0.928288	0.361789	0.194879	0.199048	-0.0556807	40.0807	76.2742	87.5509	68.132	76.6401	66.9563	123.893	107.926	111.677	116.072	63.6391	43.3261	13.2768	80.3415	77.8721	70.6089	79.2047	100.052	83.3958	50.7155	74.2399	79.4407	68.6878	80.612	80.6205	25.5032	95.0284	80.3374	148.562	109.917	113.199	119.948	95.4376	108.392	120.895	99.2215
ENSDARG00000069134	vwc2l	von Willebrand factor C domain containing protein 2-like [Source:ZFIN;Acc:ZDB-GENE-081104-169]	26.6274	-0.12141	0.642506	7.89008	0.0956886	0.310154	0.0171581	-1.36867	0.447051	-0.354194	0.120662	9.76347	9.64804	5.40441	13.9559	19.5263	14.3233	37.3031	47.6835	56.6036	52.062	11.0145	4.99917	13.2768	13.2068	10.7823	4.95501	4.95029	5.13088	6.13204	8.77767	17.2019	15.8881	25.5378	19.2506	13.7903	1.96178	17.7526	23.2556	32.6112	41.5654	37.7328	55.9757	31.5124	55.5625	54.9521	54.9452
ENSDARG00000059093	ANK1 (1 of 2)	ankyrin 1, erythrocytic [Source:HGNC Symbol;Acc:HGNC:492]	325.313	-0.434105	0.588862	7.84819	0.0973	0.314462	-0.514712	-0.740028	0.670814	0.355899	-0.075054	150.479	214.991	318.965	532.738	457.373	287.299	384.138	300.159	295.602	311.387	197.036	176.637	77.7641	200.304	256.379	188.29	514.005	227.042	215.848	529.586	568.569	500.058	391.873	547.44	432.805	76.5096	432.327	353.062	350.57	353.768	448.078	272.77	301.619	326.088	342.352	257.656
ENSDARG00000077377	PRIMA1	proline rich membrane anchor 1 [Source:HGNC Symbol;Acc:HGNC:18319]	182.251	-0.428752	0.407016	7.82847	0.0980675	0.316027	-0.589741	-0.386477	0.511233	-0.113494	-0.148063	108.722	163.623	187.296	244.833	221.634	155.504	185.503	200.685	168.263	186.449	146.859	74.9875	104.318	128.767	207.26	154.844	230.189	152.644	179.056	171.652	230.868	331.978	199.019	252.665	213.22	92.2039	163.95	210.357	166.679	210.598	179.231	185.697	225.989	190.37	156.613	179.239
ENSDARG00000001769	ptpra	protein tyrosine phosphatase, receptor type, A [Source:ZFIN;Acc:ZDB-GENE-020107-1]	1671.99	0.519649	0.352158	7.77222	0.100287	0.319451	0.469055	0.118263	-0.499109	0.0652651	-0.0508762	2844.61	2055.05	1742.77	1605.61	1520.02	2148.3	1290.47	1233.4	1119.75	1159.94	2155.16	2936.18	3442.48	1712.49	2278.66	2174.01	1665.77	1727.83	1834.71	1377.12	1778.14	1661.56	1416.91	1748.2	1394.95	3468.43	1571.62	1404.85	1262.78	1357.8	1250.84	1146.17	1329.82	1224.2	1116.08	1074.37
ENSDARG00000001881	cacnb3a	calcium channel, voltage-dependent, beta 3a [Source:ZFIN;Acc:ZDB-GENE-060221-2]	43.29	0.726542	0.595729	7.73319	0.101855	0.319451	0.767982	-0.852641	-0.0459012	-0.471588	0.051323	12.5062	7.3441	14.3253	25.8687	24.7692	25.57	55.1577	76.4837	97.135	93.7403	15.9098	8.33194	13.2768	11.0057	3.5941	7.43251	21.4513	15.3927	6.13204	18.5306	28.9717	30.1038	36.1051	18.0475	20.1551	15.6943	24.0182	36.9975	57.0695	48.0311	60.3726	78.1882	72.9287	78.3341	112.102	81.0842
ENSDARG00000003971	isl2a	ISL LIM homeobox 2a [Source:ZFIN;Acc:ZDB-GENE-980526-562]	337.087	0.728407	0.644641	7.76102	0.100735	0.319451	0.965012	0.393073	-0.811436	0.223428	0.237173	634.935	325.261	376.781	286.921	296.799	520.87	313.694	268.687	187.686	159.234	285.152	728.212	891.442	493.055	230.022	252.706	302.793	384.816	442.734	384.267	249.881	226.615	321.424	227.398	341.576	908.306	346.697	307.608	355.099	302.042	283.94	213.241	325.028	267.793	92.869	231.517
ENSDARG00000004648	kctd16a	potassium channel tetramerization domain containing 16a [Source:ZFIN;Acc:ZDB-GENE-060117-1]	149.324	-0.692188	0.407667	7.73686	0.101707	0.319451	-0.620548	0.118328	0.526099	-0.260153	0.0797791	65.403	100.554	121.822	112.229	111.085	77.141	161.991	194.001	282.095	266.919	79.5489	61.6564	55.0039	125.465	100.635	75.5639	111.382	116.728	137.358	116.06	107.738	112.889	115.36	102.269	115.627	27.465	90.8514	113.107	184.797	165.338	135.838	194.582	207.982	179.44	340.153	282.194
ENSDARG00000023771	gabrb3	gamma-aminobutyric acid (GABA) A receptor, beta 3 [Source:ZFIN;Acc:ZDB-GENE-101102-2]	125.731	-1.06779	0.629024	7.78476	0.0997885	0.319451	-1.27494	0.403823	0.0882153	-0.566812	-0.182849	22.1944	53.7081	70.1715	53.0393	73.7603	69.3853	124.933	185.057	283.386	321.678	35.491	8.33194	22.7602	86.9449	40.7331	33.4463	59.4035	89.7905	61.3204	62.419	39.836	56.8628	84.5389	52.9392	83.8029	29.4268	79.3644	99.3647	156.715	124.696	93.3888	234.565	157.562	163.044	388.511	266.191
ENSDARG00000035556	rps6ka3a	ribosomal protein S6 kinase a, polypeptide 3a [Source:ZFIN;Acc:ZDB-GENE-030219-119]	778.28	0.274361	0.338814	7.71108	0.102754	0.319451	0.257417	0.412894	-0.467048	-0.0360036	-0.0178402	1238.71	1036.28	874.508	656.856	690.033	953.818	620.843	636.532	534.287	540.935	1121.03	1094.82	1500.28	1080.76	1049.48	978.614	768.12	918.428	936.976	741.226	647.336	582.008	648.131	649.709	772.259	1412.48	712.191	736.779	739.187	628.099	495.244	690.367	659.96	559.269	484.128	618.801
ENSDARG00000039577	ptk2bb	protein tyrosine kinase 2 beta, b [Source:ZFIN;Acc:ZDB-GENE-020507-1]	541.315	0.095006	0.367326	7.7914	0.0995253	0.319451	0.232238	0.500576	-0.476293	0.295036	0.136939	942.695	802.529	645.297	456.112	477.54	664.336	431.916	352.034	335.537	305.153	855.456	891.518	1081.11	779.203	782.315	846.068	636.938	674.711	624.242	438.884	476.222	453.23	454.396	494.501	483.723	1110.37	432.327	450.312	546.237	419.349	330.162	374.948	326.829	354.325	303.885	370.747
ENSDARG00000052769	glrbb	glycine receptor, beta b [Source:ZFIN;Acc:ZDB-GENE-040801-106]	229.265	-2.32289	0.977875	7.73118	0.101937	0.319451	-2.10746	-0.290536	0.0597825	0.31413	0.261917	16.8355	72.5497	114.2	139.678	182.507	175.099	425.883	342.553	448.94	374.407	36.7149	9.99833	3.79337	106.755	53.9114	56.9826	153.459	118.01	71.1317	164.825	120.413	133.795	235.124	129.942	182.457	1.96178	251.669	271.667	557.107	362.081	358.462	411.377	343.935	272.347	406.646	509.977
ENSDARG00000053255	itgb1b	#N/A	1343.2	0.33369	0.406893	7.72283	0.102275	0.319451	0.400401	0.426495	-0.538587	-0.13909	0.0667333	2580.84	1955.37	1607.06	1195.76	1203.12	1747.59	810.89	892.96	735.86	702.597	2167.4	2574.57	3000.56	1818.14	2194.79	1853.17	1546.14	1688.06	1586.97	1333.23	1133.52	1120.53	1202.04	1204.37	1202.94	3199.67	1053.67	989.419	834.302	869.179	729.187	866.29	860.739	951.85	727.016	716.422
ENSDARG00000056609	atad1b	ATPase family, AAA domain containing 1b [Source:ZFIN;Acc:ZDB-GENE-030616-44]	184.189	0.038535	0.313361	7.71668	0.102526	0.319451	-0.30777	0.0205075	-0.546636	-0.81432	-0.342277	209.575	259.41	172.882	170.442	157.373	229.871	118.341	208.099	139.298	176.596	270.466	179.97	178.288	202.505	336.647	239.079	199.662	142.382	176.603	151.171	193.748	166.407	163.794	167.24	141.086	249.147	199.455	241.012	134.068	122.849	98.1054	210.575	217.886	195.835	142.326	161.635
ENSDARG00000056964	ilk	integrin-linked kinase [Source:ZFIN;Acc:ZDB-GENE-040426-1435]	1395.45	0.708214	0.595273	7.74279	0.101468	0.319451	0.817943	0.437212	-0.766364	0.326606	0.10948	2832.62	1606.8	1618.69	1195.5	1177.15	2002.31	1091.25	870.177	809.552	750.392	1425.76	2982.84	4089.25	1843.45	1523.9	1453.06	1139.39	1775.29	1941.41	1401.5	985.037	1199.97	966.913	1053.97	1510.57	4123.67	898.071	985.19	1250.09	964.317	1059.35	846.743	905.757	858.031	681.406	908.464
ENSDARG00000075845	CT583626.2	#N/A	121.444	0.570157	0.742535	7.70861	0.102855	0.319451	0.828709	0.688402	-1.00598	0.542868	0.25252	278.312	156.699	179.986	111.689	99.5448	199.917	52.6238	36.1212	54.1186	45.4287	167.665	318.28	348.99	182.694	109.021	178.38	103.131	256.544	180.282	108.258	144.858	81.9493	60.7623	145.583	92.2892	429.631	91.8956	78.2233	58.8813	47.1075	51.8827	16.8816	44.1174	47.3648	79.131	40.0087
ENSDARG00000086526	CABZ01102518.1	#N/A	11.9276	1.55385	1.28994	7.73933	0.101607	0.319451	1.21787	-1.45757	1.21469	1.49041	-0.354306	11.9312	5.12939	7.15224	19.6433	15.125	6.51682	15.9413	5.6737	14.1168	18.0465	3.67149	28.3286	3.79337	4.40228	4.79213	6.19376	4.95029	12.8272	3.67923	6.82708	36.2146	15.8881	4.40307	32.4854	8.48637	5.88535	6.26561	7.3995	4.52933	4.61838	38.6762	7.99653	7.20284	1.82172	23.6294	6.93484
ENSDARG00000089790	efna5a	ephrin-A5a [Source:ZFIN;Acc:ZDB-GENE-001128-1]	988.546	0.814469	0.611858	7.69748	0.10331	0.319974	0.847981	0.647262	-0.672448	-0.037092	0.0333688	2318.11	1287.85	1265.07	807.737	880.503	1403.32	546.081	560.303	412.958	403.516	1256.87	2457.92	3239.54	1437.34	1290.28	1135.94	772.246	1477.69	1545.28	988.951	691.699	742.561	656.937	778.448	1206.12	2938.75	639.092	632.129	569.79	547.74	520.713	567.753	539.312	573.843	344.55	458.233
ENSDARG00000015502	adam10b	ADAM metallopeptidase domain 10b [Source:ZFIN;Acc:ZDB-GENE-071115-1]	390.697	0.736901	0.579669	7.68987	0.103622	0.320042	0.893869	0.01888	-0.615501	0.560022	0.154374	754.727	406.171	452.018	446.142	377.994	579.121	287.976	195.332	214.634	192.854	363.477	986.502	914.202	400.607	427.697	390.207	299.493	656.753	399.809	364.761	540.503	433.161	282.677	524.58	326.725	1035.82	373.848	327.692	240.96	248.469	374.499	140.383	216.985	228.626	229.15	207.512
ENSDARG00000060222	scn1ba	sodium channel, voltage-gated, type I, beta a [Source:ZFIN;Acc:ZDB-GENE-060503-604]	207.745	-1.11152	0.603658	7.68299	0.103906	0.320042	-1.1399	0.282627	0.387868	-0.213037	-0.0105271	117.125	258.103	241.657	198.665	209.348	159.996	201.511	233.576	227.901	229.57	241.094	66.6555	43.6238	217.913	322.271	234.124	268.141	237.303	219.527	145.319	196.464	254.21	234.243	226.195	167.606	60.8153	211.986	207.186	192.044	254.011	158.478	254.112	208.882	237.735	238.492	226.182
ENSDARG00000063695	FARP1 (1 of 2)	#N/A	60.8282	1.37561	0.80147	7.65629	0.105012	0.322557	0.762298	-1.36845	0.111357	-0.534355	-0.617644	49.6995	29.3007	32.4395	83.7567	69.2968	64.1492	63.8022	92.4043	48.7036	74.7293	26.9242	76.6539	45.5204	20.9108	33.5449	33.4463	51.153	17.9581	28.2074	38.0366	120.413	92.8202	81.0164	95.05	31.8239	11.7707	92.9399	87.7369	43.4816	52.6495	95.2754	84.4078	103.541	89.2644	38.4665	50.6776
ENSDARG00000058822	wnt3a	wingless-type MMTV integration site family, member 3A [Source:ZFIN;Acc:ZDB-GENE-001106-1]	96.2078	0.729184	1.03575	7.61351	0.106807	0.32717	1.20388	1.42638	-1.16795	0.209958	0.476588	309.985	134.567	156.027	58.0522	62.4335	140.283	30.1901	26.1012	25.8565	18.5824	96.6825	503.249	330.023	235.522	81.4662	86.7127	45.3777	214.214	208.489	78.0238	54.3219	41.8109	27.299	43.3139	116.688	360.968	30.2838	29.598	34.4229	21.2445	34.9029	24.8781	27.0106	26.415	21.4313	26.6724
ENSDARG00000011235	otx2	orthodenticle homeobox 2 [Source:ZFIN;Acc:ZDB-GENE-980526-406]	671.368	0.916212	0.657784	7.60062	0.107353	0.327942	0.956198	-0.309255	-0.655001	0.534714	0.0394988	902.07	464.939	700.726	868.247	772.033	1215.66	681.485	470.426	323.414	314.68	350.015	1231.46	1124.73	690.057	330.657	374.103	899.303	609.293	593.582	1497.08	554.083	553.576	867.404	642.49	806.205	1930.4	1129.9	586.675	711.105	644.726	688.625	440.697	502.398	468.183	190.134	399.02
ENSDARG00000000861	scrib	scribbled planar cell polarity protein [Source:ZFIN;Acc:ZDB-GENE-030616-572]	1930.55	1.07908	0.609128	7.56747	0.10877	0.330461	0.866539	0.0449891	-0.787385	-0.121957	-0.212576	4657.94	2554.7	1956.19	1896.13	1599.25	2760.21	942.49	1025.63	886.166	1026.85	2890.68	5552.41	5530.73	1671.76	2755.47	3236.86	1673.2	1867.64	2327.72	1286.42	2267.94	2134.03	1167.69	2205.4	1424.65	5496.92	1429.6	1354.11	574.319	1040.98	1212.17	730.349	1157.86	1188.67	868.243	874.856
ENSDARG00000043028	sema6a	#N/A	225.942	0.518801	0.566427	7.5724	0.108559	0.330461	0.612669	-0.708017	0.285933	0.655809	0.0920233	242.425	158.543	192.963	315.217	258.543	212.06	294.471	186.906	205.496	192.797	176.231	363.273	187.772	151.879	132.982	190.768	171.61	253.979	153.301	236.022	422.805	286.823	193.735	381.403	200.49	178.522	263.156	194.501	274.477	154.254	454.681	182.143	185.473	193.103	238.492	158.968
ENSDARG00000009121	CHRM1 (1 of 2)	cholinergic receptor, muscarinic 1 [Source:HGNC Symbol;Acc:HGNC:1950]	19.1805	0.294906	0.881804	7.55575	0.109276	0.331095	0.626844	1.03709	-1.37785	-0.048327	0.315205	38.3448	24.8318	24.0645	11.7268	10.8926	28.3077	14.5051	14.9992	13.3794	10.7535	11.0145	43.3261	60.6939	19.8102	31.1488	23.5363	13.2008	30.7853	28.2074	3.90119	15.3912	15.8881	11.448	18.0475	3.18239	60.8153	16.7083	7.3995	11.7763	15.7025	16.0365	13.3275	18.0071	13.6629	14.2875	10.1355
ENSDARG00000021916	vax1	ventral anterior homeobox 1 [Source:ZFIN;Acc:ZDB-GENE-030904-9]	119.455	-0.824277	0.528313	7.54051	0.109936	0.332192	-0.591823	0.660051	0.69599	0.363879	0.25784	127.288	191.843	222.392	140.742	143.353	88.4895	90.6397	70.4336	65.0042	54.3656	210.498	104.982	66.384	227.818	156.942	190.768	138.608	223.193	305.376	164.825	140.332	117.07	124.166	128.739	177.153	47.0828	121.135	97.2505	89.6807	80.3598	101.879	75.5227	72.9287	62.8494	47.2588	67.2146
ENSDARG00000009564	syt8	#N/A	121.081	-1.61228	1.20485	7.53229	0.110294	0.332372	-1.79611	-0.0260771	1.60938	0.108455	-0.166915	51.8072	179.918	211.024	214.873	186.251	61.0417	86.3362	80.0838	65.7077	73.767	146.859	6.66555	1.89668	208.008	189.289	142.457	135.308	275.785	221.98	386.218	98.6847	159.718	88.9419	115.504	354.306	1.96178	53.2577	127.906	80.6221	84.0545	94.3321	73.7457	93.6369	72.8689	68.1406	72.0156
ENSDARG00000073810	thbs2b	thrombospondin 2b [Source:ZFIN;Acc:ZDB-GENE-100623-1]	735.615	-1.44969	0.805201	7.50634	0.11143	0.334891	-1.21525	-0.188929	0.791075	0.561125	0.239247	321.136	745.616	797.657	909.262	987.535	570.71	1044.61	708.011	688.403	583.206	717.163	153.308	92.9376	799.013	812.266	625.57	862.176	787.591	743.204	1085.51	787.667	854.614	858.598	855.45	1248.56	70.6242	786.334	855.171	1193.03	868.255	1072.56	837.858	621.245	664.929	590.186	634.271
ENSDARG00000013000	ppfia2	protein tyrosine phosphatase, receptor type, f polypeptide (PTPRF), interacting protein (liprin), alpha 2 [Source:ZFIN;Acc:ZDB-GENE-030131-7905]	180.187	-1.28889	0.615821	7.45381	0.113763	0.33916	-1.1542	-0.105544	0.489264	0.13899	0.181506	36.1939	80.5535	134.875	145.112	178.106	126.881	278.434	252.861	302.297	266.56	72.2059	24.9958	11.3801	86.9449	76.6741	78.0414	127.058	148.796	128.773	141.418	136.71	157.209	213.989	143.177	177.153	25.5032	175.437	179.702	293.501	250.316	291.486	253.223	248.498	256.863	303.885	283.795
ENSDARG00000042803	rab3b	RAB3B, member RAS oncogene family [Source:ZFIN;Acc:ZDB-GENE-050208-660]	31.5196	-2.34224	0.954168	7.45388	0.11376	0.33916	-2.2787	-0.535003	0.0604366	-0.228571	0.0894415	2.48829	12.0741	12.2438	17.7405	21.1161	20.2498	45.7323	53.5834	66.9976	62.9701	3.67149	0	3.79337	15.408	7.18819	13.6263	21.4513	12.8272	2.45282	15.6048	21.7288	15.8881	34.3439	12.0316	16.9727	3.92357	20.8854	35.9404	58.8813	43.4128	34.9029	64.8607	56.7223	39.167	73.6358	76.2832
ENSDARG00000076757	ephb1	EPH receptor B1 [Source:ZFIN;Acc:ZDB-GENE-070912-219]	221.679	-0.705238	0.510022	7.46376	0.113318	0.33916	-0.524331	-0.558724	0.533185	0.291205	0.190306	82.3846	118.491	172.056	253.433	245.869	169.902	328.566	268.511	307.807	269.769	106.473	79.9867	60.6939	140.873	100.635	113.965	153.459	188.56	174.15	274.059	267.988	218.253	199.019	257.477	281.111	41.1975	240.182	228.327	300.747	305.737	379.215	250.558	289.914	265.061	296.192	298.198
ENSDARG00000029916	KCNQ2 (1 of 2)	potassium channel, voltage gated KQT-like subfamily Q, member 2 [Source:HGNC Symbol;Acc:HGNC:6296]	20.3404	-1.37215	0.868715	7.42806	0.114924	0.340798	-1.42053	-1.16515	0.0326899	0.292637	0.0762412	2.81946	7.54726	8.74959	19.6215	19.1853	18.7554	36.3842	29.7044	31.1194	29.5175	4.89531	1.66639	1.89668	5.50284	5.99016	11.1488	17.326	7.69633	1.22641	11.7036	26.2556	20.9054	24.6572	18.0475	14.8511	5.88535	29.2395	21.1414	29.8936	43.4128	35.8462	28.4321	29.7117	30.9693	28.5751	30.4066
ENSDARG00000058771	nav1b	neuron navigator 1b [Source:ZFIN;Acc:ZDB-GENE-120215-84]	66.7049	0.890197	0.618983	7.43429	0.114642	0.340798	0.455332	-0.607005	0.535708	0.646844	-0.438704	62.7446	45.7623	49.2612	75.0295	65.006	44.8425	87.4141	55.8293	76.9131	104.247	51.4008	66.6555	70.1773	37.4193	50.3173	49.5501	38.7773	52.5916	56.4148	51.6908	80.5775	92.8202	44.0307	92.6437	58.3438	58.8535	35.5051	40.1687	57.0695	66.5046	138.668	47.9792	62.1245	57.3843	93.9681	46.4101
ENSDARG00000004597	lrrc4ba	leucine rich repeat containing 4Ba [Source:ZFIN;Acc:ZDB-GENE-080327-25]	172.081	-0.581861	0.563723	7.41599	0.115471	0.341105	-0.706545	-0.916902	0.345587	0.13665	-0.104714	34.3514	56.0577	84.2124	158.998	158.608	124.823	267.383	243.219	285.818	307.335	46.5055	29.995	26.5536	59.4307	44.3272	64.4151	134.483	65.4188	52.7356	137.517	163.871	175.606	168.197	179.272	128.356	37.2739	173.349	163.846	254.548	243.85	303.749	253.223	229.59	246.843	317.074	249.654
ENSDARG00000005462	kif4	kinesin family member 4 [Source:ZFIN;Acc:ZDB-GENE-040426-1545]	1477.32	0.691466	0.455223	7.40714	0.115875	0.341105	-0.0150571	0.468174	-0.0363363	0.238988	-0.702694	2641.99	2669.71	2491.73	1801.22	1587.85	1628.35	718.65	608.94	237.783	387.002	2647.14	2646.23	2632.6	2752.52	2753.08	2503.52	1999.09	2825.83	2650.27	1959.37	1794.43	1649.86	1143.92	1722.93	1896.7	2870.09	1105.88	909.081	800.785	506.174	848.989	614.844	578.928	633.048	174.748	227.249
ENSDARG00000058230	rps6kb1b	ribosomal protein S6 kinase b, polypeptide 1b [Source:ZFIN;Acc:ZDB-GENE-040426-2038]	841.444	0.395817	0.36714	7.40559	0.115945	0.341105	0.142219	0.289942	-0.48026	-0.474355	-0.252313	1420.49	1287.14	941.815	770.344	768.687	1072.31	474.291	658.931	465.71	554.715	1582.41	1104.82	1574.25	961.897	1432.85	1466.68	1094.01	804.266	927.165	730.498	800.342	780.191	786.388	794.089	725.584	1708.71	706.97	801.26	455.651	517.258	449.964	629.06	653.657	694.076	401.7	513.178
ENSDARG00000044601	rtn4a	reticulon 4a [Source:ZFIN;Acc:ZDB-GENE-030710-1]	3021.74	-0.387791	0.369144	7.39054	0.116634	0.342229	-0.52044	0.129694	0.450092	0.0120989	-0.131536	2809.83	4030.4	4389.83	4012.42	3655.31	2675.68	2237.58	2218.89	1998.35	2189.11	4285.85	1829.69	2313.96	3867.4	4454.28	3769.52	4209.4	4943.61	4016.49	4215.23	3810.68	4011.34	2656.81	3925.93	4383.21	2677.84	2121.95	3227.24	2340.76	2321.2	2050.78	2138.63	2326.52	2191.53	1663.4	2346.64
ENSDARG00000075111	als2a	amyotrophic lateral sclerosis 2a (juvenile) [Source:ZFIN;Acc:ZDB-GENE-070402-2]	105.274	-0.527696	0.445683	7.38118	0.117064	0.34259	-0.530489	-0.683404	0.328878	0.0851616	0.0270739	45.4817	65.6946	93.1352	149.568	131.214	104.466	115.071	108.475	120.942	118.694	67.3106	34.9942	34.1403	69.3358	68.2878	59.4601	134.483	88.5078	56.4148	118.011	169.303	161.39	121.525	166.037	106.08	70.6242	114.87	127.906	94.21	129.315	121.688	117.282	116.146	91.997	133.534	104.556
ENSDARG00000010844	kras	v-Ki-ras2 Kirsten rat sarcoma viral oncogene homolog [Source:ZFIN;Acc:ZDB-GENE-040808-67]	404.235	0.266452	0.285967	7.35713	0.118177	0.344008	0.0600597	0.105693	-0.146199	-0.582499	-0.202862	497.233	476.958	415.053	385.733	375.999	416.099	301.566	451.577	335.724	386.412	561.737	434.927	495.035	411.613	553.491	465.771	558.558	330.942	355.659	338.428	395.644	423.126	405.082	389.825	333.09	515.949	361.317	371.032	293.501	358.386	252.81	450.471	409.661	494.598	322.569	328.071
ENSDARG00000052429	syngr2a	synaptogyrin 2a [Source:ZFIN;Acc:ZDB-GENE-070112-1292]	457.62	0.613488	0.493757	7.35073	0.118475	0.344008	0.521535	0.410887	-0.668759	-0.131862	-0.0953047	820.499	571.584	473.834	356.399	396.622	630.511	308.282	337.787	329.103	351.578	551.947	771.538	1138.01	453.434	648.135	613.182	372.922	502.827	545.752	413.526	340.417	315.254	362.813	346.511	480.541	1016.2	425.017	450.312	402.204	308.508	214.134	371.394	328.629	313.336	412.141	341.407
ENSDARG00000076259	tbr1a	T-box, brain, 1a [Source:ZFIN;Acc:ZDB-GENE-060810-93]	38.4889	-1.36313	0.753175	7.35396	0.118324	0.344008	-1.41311	-0.199324	0.723618	-0.0793064	0.0434356	16.2093	43.1671	48.2564	55.4061	57.4278	34.7769	34.0244	35.9471	30.2859	29.3877	37.9387	4.99917	5.69005	29.7154	52.7134	47.0726	71.7792	42.3298	30.6602	33.1601	66.997	66.0612	65.1654	62.5646	44.5534	9.80892	50.1249	44.397	18.1173	44.3364	39.6195	42.6481	33.3131	31.8801	24.7284	28.8062
ENSDARG00000075436	sytl2b	synaptotagmin-like 2b [Source:ZFIN;Acc:ZDB-GENE-121214-363]	263.014	-0.15015	0.390069	7.33881	0.119031	0.344725	-0.534261	0.194278	0.238787	0.247196	-0.375836	301.422	436.519	339.253	296.511	268.412	227.468	218.886	184.419	155.489	201.762	484.636	229.962	189.668	571.195	398.945	339.418	323.419	311.701	382.64	326.725	296.054	266.753	235.124	237.023	333.09	200.102	236.005	246.298	244.584	184.735	227.34	193.694	175.569	183.994	139.029	184.04
ENSDARG00000012649	SMAD4 (1 of 2)	SMAD family member 4 [Source:HGNC Symbol;Acc:HGNC:6770]	149.996	0.543618	0.48817	7.31439	0.120178	0.345357	0.694958	0.256325	-0.528059	0.557145	0.147179	245.678	151.762	185.248	155.093	147.7	212.982	132.134	89.8046	94.3553	85.2042	173.784	274.954	288.296	199.203	155.744	100.339	126.232	229.607	199.905	192.134	149.385	123.76	124.166	167.24	151.694	366.854	137.843	134.248	130.445	135.78	130.178	63.9722	113.445	91.997	100.562	84.2849
ENSDARG00000015429	rhoac	#N/A	883.097	0.271873	0.313679	7.32236	0.119802	0.345357	0.121127	0.160738	-0.473161	-0.446775	-0.150171	1294.99	1190.7	952.489	852.066	850.89	1181.16	613.558	836.274	501.894	556.953	1274.01	1089.82	1521.14	944.288	1408.89	1218.93	959.532	909.449	988.485	856.311	830.219	869.666	923.763	757.994	870.913	1406.6	1076.64	1060.24	661.282	698.299	481.094	873.398	822.024	813.399	353.342	652.408
ENSDARG00000029150	hsp90ab1	heat shock protein 90, alpha (cytosolic), class B member 1 [Source:ZFIN;Acc:ZDB-GENE-990415-95]	40138.5	0.338864	0.472363	7.31703	0.120053	0.345357	0.463972	0.374494	-0.66724	0.266728	0.125109	76584.2	55522.6	48842.6	37676	38081.9	60475.2	26675.4	22172.7	18443.4	16911.4	60580.7	78193.6	90978.3	65854.7	51389.6	49323.4	45585.6	52023.3	48919	49581.2	33313.8	30133.1	36609.7	33316.8	44319	109999	39831.5	31594.8	26092.6	30498.8	23434.9	20292.5	24562.6	21663	13749.6	22777.7
ENSDARG00000014433	myl12.1	#N/A	3597.79	-0.00890206	0.290536	7.29422	0.121133	0.345431	-0.0427242	0.320371	-0.397213	-0.291969	-0.0335565	4820.61	4965.51	4374.37	3503.28	3652.85	4810.66	2463.88	3016.56	2159.7	2210.52	5113.16	3706.05	5642.64	5206.79	5023.35	4666.38	4465.16	4318.92	4339.03	3764.65	3441.29	3303.9	3603.47	3483.16	3871.91	6362.07	3861.7	4208.2	2647.85	2668.5	2075.31	3238.59	2906.34	2904.74	1725.5	2558.42
ENSDARG00000075792	iqsec3a	#N/A	44.4428	-1.20485	0.929935	7.3051	0.120617	0.345431	-1.75696	-1.119	0.712001	-0.34444	-0.342088	4.07943	13.7879	20.0143	43.4701	48.1279	29.3808	55.5428	70.5204	70.3409	89.1634	12.2383	0	0	11.0057	17.9705	12.3875	41.2524	8.97905	9.81127	39.0119	47.079	44.3195	70.449	42.1108	31.8239	1.96178	40.7265	45.4541	45.2933	60.9626	60.3726	70.1917	62.1245	79.2449	70.3387	70.9487
ENSDARG00000079161	bsnb	bassoon (presynaptic cytomatrix protein) b [Source:ZFIN;Acc:ZDB-GENE-120628-1]	404.255	-0.0399419	0.618439	7.29921	0.120896	0.345431	-0.299759	-0.994336	0.330926	0.492504	-0.256792	117.218	144.288	204.794	407.983	354.689	281.987	617.885	439.187	671.816	802.698	137.069	121.646	92.9376	168.387	91.0504	173.425	216.163	187.277	210.942	305.268	422.805	495.877	331.991	440.358	291.719	107.898	412.486	325.578	359.629	452.601	1041.43	312.753	457.38	547.428	769.879	546.252
ENSDARG00000040627	grik1b	glutamate receptor, ionotropic, kainate 1b [Source:ZFIN;Acc:ZDB-GENE-070821-1]	67.6926	1.11703	0.776118	7.25311	0.123102	0.349258	1.30663	0.193399	-0.75964	-0.46196	0.142427	23.9796	9.6941	8.70849	7.61595	22.0995	37.416	96.8861	133.452	176.849	160.224	7.34297	26.6622	37.9337	12.1063	10.7823	6.19376	9.90058	6.41361	9.81127	7.80238	10.8644	4.18109	47.5531	6.01582	12.7296	35.3121	18.7968	58.1389	133.162	90.5202	66.9758	136.829	131.452	132.075	166.505	205.911
ENSDARG00000071252	scn1bb	#N/A	17.0057	-2.47917	1.22314	7.25838	0.122848	0.349258	-3.04056	-0.587379	0.226188	-0.116974	-0.267611	0.815886	6.71319	8.22221	12.354	15.0215	12.8418	24.0309	26.0605	29.0393	34.9579	2.44766	0	0	4.40228	10.7823	4.95501	10.7256	10.2618	3.67923	5.85178	14.4858	16.7244	17.6123	16.8443	10.608	3.92357	22.9739	11.6278	22.6466	25.8629	23.583	29.3206	27.911	20.9498	39.5655	29.8731
ENSDARG00000003395	col4a3	collagen, type IV, alpha 3 [Source:ZFIN;Acc:ZDB-GENE-070802-4]	220.309	-0.524192	0.544791	7.2455	0.12347	0.349413	-0.555438	0.326441	0.894116	0.214223	-0.0184899	285.555	419.655	320.877	255.9	254.921	137.167	167.881	144.715	107.514	108.9	537.261	186.636	132.768	349.981	408.529	500.456	301.968	298.874	361.791	202.862	278.852	285.986	211.347	320.042	233.375	78.4714	168.127	164.903	127.727	155.178	220.737	142.16	112.544	179.44	94.5176	88.5525
ENSDARG00000073857	klf7a	Kruppel-like factor 7a [Source:ZFIN;Acc:ZDB-GENE-050522-276]	260.247	-0.669008	0.42732	7.23313	0.124069	0.350221	-0.529961	-0.0268397	0.621587	0.154435	0.141177	158.06	228.221	307.988	313.772	324.269	210.76	294.742	264.821	262.137	237.7	170.112	146.642	157.425	308.159	184.497	192.007	259.89	320.68	343.394	463.266	215.477	262.572	260.661	271.915	440.23	129.478	288.218	214.585	307.089	274.332	302.806	219.46	290.815	284.189	237.393	234.718
ENSDARG00000074316	itga1	integrin, alpha 1 [Source:ZFIN;Acc:ZDB-GENE-091118-115]	563.651	-1.11083	0.827455	7.22598	0.124417	0.350316	-1.41978	-0.396918	0.823859	-0.120587	-0.302234	185.344	495.879	591.868	779.307	731.613	413.309	572.418	622.319	557.288	687.165	407.535	78.3203	70.1773	541.48	517.55	428.608	784.621	475.89	515.092	752.929	683.55	901.443	699.207	707.461	788.171	31.3885	578.525	630.014	563.449	615.168	538.636	675.262	599.636	592.06	629.751	538.25
ENSDARG00000025091	ezrb	ezrin b [Source:ZFIN;Acc:ZDB-GENE-050803-1]	912.5	0.450837	0.369128	7.19113	0.126126	0.352704	0.293777	0.273534	-0.498684	-0.304687	-0.157098	1334.25	1088.43	988.235	817.558	860.159	1215.34	647.645	799.939	649.368	724.073	1165.08	1219.8	1617.87	1265.65	975.198	1024.45	1042.86	895.339	1026.5	972.371	725.197	755.105	876.21	812.136	892.129	1973.56	847.946	824.516	703.858	686.291	552.786	830.75	810.319	758.747	566.556	694.017
ENSDARG00000039444	FAIM2	#N/A	60.8641	1.33023	0.766226	7.18934	0.126214	0.352704	1.18445	-0.178086	-0.667049	-0.656336	-0.15407	65.7943	28.949	24.3216	27.5171	33.1509	52.6377	57.7962	91.0911	107.627	119.757	23.2527	84.9858	89.1442	9.90512	32.3469	44.5951	17.326	10.2618	45.3771	14.6295	35.3092	32.6125	56.3592	32.4854	10.608	70.6242	36.5494	50.7394	64.3165	60.9626	48.1094	106.62	81.0319	85.6209	132.984	109.357
ENSDARG00000056181	ncam1a	neural cell adhesion molecule 1a [Source:ZFIN;Acc:ZDB-GENE-990415-31]	1372.1	0.299307	0.386346	7.19181	0.126092	0.352704	0.222169	-0.399483	0.458893	0.442545	-0.0767997	1467.99	1258.47	1548.85	2042.99	1792.5	1304.12	1447.58	1065.18	872.781	920.502	1321.73	1659.72	1422.51	1171.01	1077.03	1527.38	1395.98	1577.75	1672.82	1955.47	2112.22	2061.28	1190.59	2231.87	1955.05	982.854	1693.8	1235.72	1070.73	1304.23	1967.77	874.287	1060.62	1260.63	709.432	897.261
ENSDARG00000016153	dag1	dystroglycan 1 [Source:ZFIN;Acc:ZDB-GENE-021223-1]	5601.93	1.04955	0.7844	7.18274	0.126541	0.352732	0.996669	0.781375	-0.888933	0.397586	-0.0529201	14567.6	7300.62	7952.11	4626.63	4221.49	7817.38	2824.24	2143.96	2240.78	2324.5	6642.94	18840.2	18219.6	8160.72	6205.81	7535.33	3515.53	9656.32	10684.5	4429.8	4445.34	5004.76	2165.43	4843.94	5655.1	18566.3	2496.85	2388.98	2106.14	2832.91	3533.68	1546.88	2571.41	2313.59	2092.58	2285.3
ENSDARG00000005333	tln1	#N/A	2660.92	0.914426	0.534699	7.14909	0.128216	0.356511	0.791949	0.213075	-0.5994	0.160096	-0.122638	5389.81	3112.96	2948.55	2543.7	2198.12	3330.34	1830.23	1638	1731.9	1885.56	2955.55	6905.51	6308.37	3101.4	3160.41	3077.06	1667.42	3549.29	3628.94	2430.44	2652.72	2547.96	1548.12	2340.16	2706.09	6116.84	1895.35	1978.84	1564.43	1810.4	2115.87	1227.91	1732.28	1953.8	1843.64	1532.07
ENSDARG00000086257	FP102463.1	#N/A	23.239	-0.563356	0.646289	7.14011	0.128667	0.356874	-0.837318	0.143421	0.0945223	-1.15025	-0.218043	9.23814	16.506	25.8031	23.3613	25.2245	23.6248	17.5727	39.0031	24.0651	27.9915	13.4621	6.66555	7.58674	25.3131	16.7724	7.43251	27.2266	25.6544	24.5282	31.2095	16.2966	22.5779	30.8215	20.4538	24.3983	7.84714	32.3723	30.6551	14.4939	21.2445	16.9798	38.2056	37.8149	40.9888	14.2875	30.4066
ENSDARG00000052131	gli3	GLI family zinc finger 3 [Source:ZFIN;Acc:ZDB-GENE-041111-162]	662.977	0.870064	0.66503	7.10219	0.130585	0.361297	0.845909	0.446664	-0.847845	0.0269009	-0.023964	1553.25	864.168	837.074	614.193	562.595	1012.56	328.105	322.044	265.664	270.114	755.102	1884.69	2019.97	1035.64	699.651	857.217	647.663	824.79	1038.77	722.695	506.099	613.784	395.395	531.799	760.591	2246.24	455.301	336.149	297.124	333.447	353.745	305.645	302.519	357.968	217.061	271.526
ENSDARG00000040197	ptk2.2	#N/A	842.058	0.623439	0.427881	7.08704	0.131359	0.362539	0.670352	0.0923608	-0.445785	0.290512	0.0457503	1429.45	898.198	962.478	902.792	835.492	1137.99	695.25	568.445	503.098	487.395	933.781	1638.06	1716.5	977.305	790.701	926.587	807.723	1139.06	940.656	873.866	961.497	873.011	709.774	911.999	884.704	1955.9	746.652	711.409	578.848	689.986	816.916	460.244	629.348	615.742	489.623	503.042
ENSDARG00000061099	nfasca	neurofascin homolog (chicken) a [Source:ZFIN;Acc:ZDB-GENE-080229-6]	626.551	0.549005	0.328154	7.0727	0.132096	0.363671	0.581758	-0.283375	0.0818578	0.0232156	0.0314956	788.73	526.989	582.542	708.977	680.246	642.724	600.612	591.024	578.076	565.593	562.961	978.17	825.058	485.351	566.669	528.947	806.898	420.733	519.997	694.412	690.793	741.725	610.265	766.416	664.058	833.758	575.392	519.022	572.507	568.061	661.268	593.52	547.416	632.138	597.879	488.106
ENSDARG00000070522	cacna1i	calcium channel, voltage-dependent, T type, alpha 1I subunit [Source:ZFIN;Acc:ZDB-GENE-060503-324]	99.687	0.278863	0.413204	7.06261	0.132616	0.364205	0.30032	-0.576651	0.474107	-0.00577646	-0.00245622	60.2668	48.941	53.188	79.3237	72.678	52.3218	113.17	113.624	201.506	201.85	41.6102	63.3228	75.8674	40.7211	49.1193	56.9826	46.2027	67.9842	45.3771	76.0732	83.2935	78.6045	59.0011	70.9867	88.0461	52.9682	53.2577	50.7394	102.363	115.459	121.688	120.836	111.644	108.392	279.706	150.966
ENSDARG00000013414	lin7a	lin-7 homolog A (C. elegans) [Source:ZFIN;Acc:ZDB-GENE-040426-1665]	284.873	-1.03807	0.599974	7.0478	0.133384	0.364324	-1.07922	-0.176829	0.520098	-0.35326	-0.0272906	92.9008	196.29	222.949	252.021	244.77	170.684	313.608	400.617	472.931	481.963	163.993	48.3253	66.384	223.416	218.042	147.412	184.811	242.434	241.603	299.416	230.868	225.779	228.079	208.147	298.084	43.1593	208.854	260.04	383.181	303.889	253.753	438.032	424.067	339.751	510.505	553.72
ENSDARG00000031086	evlb	#N/A	100.605	-2.04682	0.8418	7.0366	0.133967	0.364324	-1.62125	-0.72357	-0.173394	0.0771729	0.414531	12.6115	38.7982	46.4484	76.6985	100.909	113.796	166.404	157.736	167.205	125.448	9.79063	16.6639	11.3801	49.5256	37.139	29.7301	76.7295	29.5026	33.113	71.1967	87.8204	71.0785	153.227	89.0342	60.4654	3.92357	151.419	186.045	152.185	182.888	164.138	166.15	147.658	159.401	138.479	188.307
ENSDARG00000045936	pax6b	paired box 6b [Source:ZFIN;Acc:ZDB-GENE-001031-1]	862.593	0.649448	0.838004	7.03945	0.133818	0.364324	0.742384	0.849752	-1.124	-0.127115	0.0929942	1769.82	1057.91	1250.67	693.973	703.852	1534.05	462.854	505.487	334.079	313.224	681.672	2182.97	2444.83	2067.97	559.481	546.29	726.868	1611.1	1414.05	1167.43	444.534	469.954	686.878	493.298	931.379	3415.47	637.004	549.677	534.461	469.227	384.875	471.795	476.288	568.377	223.655	379.816
ENSDARG00000090326	MAPK8IP1 (1 of 2)	mitogen-activated protein kinase 8 interacting protein 1 [Source:HGNC Symbol;Acc:HGNC:6882]	37.4542	-1.44165	0.685884	7.05439	0.133042	0.364324	-1.16323	0.0654405	0.759194	0.120378	0.370997	12.9458	28.9931	39.2691	37.5277	44.3254	26.1886	46.3024	42.5957	54.3601	42.0339	28.1481	4.99917	5.69005	40.7211	23.9606	22.2975	25.5765	61.5706	30.6602	35.1107	28.9717	48.5006	48.4337	42.1108	42.4318	3.92357	33.4166	41.2258	39.8581	44.3364	54.7126	41.7596	43.217	42.8105	64.8435	37.3414
ENSDARG00000031796	ache	acetylcholinesterase [Source:ZFIN;Acc:ZDB-GENE-010906-1]	1554.84	-0.595341	0.37686	7.00472	0.135639	0.367081	-0.60495	-0.151608	0.381581	0.00565188	-0.00901009	628.157	955.379	1419.11	1576.36	1606.53	1233.17	1964.81	1957.13	2097.32	2110.46	720.835	528.245	635.389	1165.5	1025.52	675.12	1453.74	1593.14	1210.47	1687.26	1396.98	1644.84	1540.19	1366.8	1912.62	602.268	1464.06	1633.17	2021.89	2163.25	1709.3	1973.36	1990.68	1907.34	2018.94	2214.35
ENSDARG00000075100	neo1b	neogenin 1b [Source:ZFIN;Acc:ZDB-GENE-131121-320]	731.24	1.2211	0.78795	7.00855	0.135437	0.367081	1.19908	0.469842	-0.849767	0.187226	-0.0224089	1986.19	865.088	875.716	632.305	552.871	996.389	375.766	330.033	346.311	351.732	739.192	2719.55	2499.83	746.186	849.405	999.673	371.272	1157.01	1098.86	480.822	771.371	644.724	324.946	683.398	650.268	2224.66	411.442	353.062	214.69	423.967	488.64	197.248	433.971	358.879	323.668	361.678
ENSDARG00000076128	prkar1aa	protein kinase, cAMP-dependent, regulatory, type I, alpha (tissue specific extinguisher 1) a [Source:ZFIN;Acc:ZDB-GENE-050116-2]	1628.99	0.336235	0.545575	6.94791	0.138667	0.374366	0.725962	0.450808	-0.61584	0.377357	0.389034	2819.5	1704.65	1708.52	1250.01	1412.38	2164.4	1553.24	1195.76	1406.98	1074.43	1463.7	2924.51	4070.29	2052.56	1517.91	1543.49	1176.52	1871.49	2077.54	1763.34	994.09	992.59	1267.2	1091.27	1878.67	3878.45	1414.98	1199.78	1826.23	1608.12	1225.37	1171.05	1274	1142.22	1517.23	1469.12
ENSDARG00000000102	musk	#N/A	146.928	0.291754	0.730127	6.92943	0.139665	0.376151	0.524281	1.03888	-0.863246	0.123769	0.232288	366.799	255.037	193.858	94.3521	91.5182	166.483	75.1508	68.9725	84.8646	72.2438	326.762	413.264	360.37	189.298	261.171	314.643	90.7554	201.387	289.432	106.307	69.7131	107.036	59.0011	91.4405	124.113	394.319	46.9921	58.1389	76.0927	73.8941	75.4657	73.7457	62.1245	71.0472	98.3643	68.8149
ENSDARG00000011533	sema6dl	sema domain, transmembrane domain (TM), and cytoplasmic domain, (semaphorin) 6D, like [Source:ZFIN;Acc:ZDB-GENE-050417-171]	1906.52	0.328773	0.482104	6.89554	0.141512	0.379294	0.458107	0.390587	-0.673952	0.108544	0.129234	3909.72	2846.04	2258.12	1722.54	1677.14	2675.77	1144.3	1061.37	924.704	845.472	3085.27	3892.68	4751.2	2933.02	2777.04	2828.07	1910.81	2393.56	2469.99	1811.13	1684.88	1671.6	1514.65	1759.03	1757.74	5343.9	1419.16	1264.26	1160.41	1151.82	1120.67	915.158	1093.93	1175.01	834.173	991.148
ENSDARG00000021539	ephb2b	eph receptor B2b [Source:ZFIN;Acc:ZDB-GENE-050522-415]	928.772	-0.302726	0.520458	6.89837	0.141357	0.379294	-0.494941	-0.0162911	0.806896	0.180178	-0.189465	732.327	1032.04	1329.31	1344.41	1268.07	724.843	846.053	746.721	590.532	673.408	1014.55	776.537	405.891	1235.94	850.603	1009.58	1017.29	1403.3	1567.35	1397.6	1290.14	1345.47	959.868	1284.98	1559.37	329.58	918.956	925.994	650.412	701.993	1185.75	671.708	628.448	940.009	490.722	496.108
ENSDARG00000056683	cdk5	cyclin-dependent kinase 5 [Source:ZFIN;Acc:ZDB-GENE-010131-2]	419.972	0.541926	0.397317	6.87126	0.14285	0.381961	0.471339	0.0350854	-0.519382	-0.286964	-0.0705722	551.001	397.434	337.697	329.584	404.783	580.193	386.451	471.498	361.479	379.601	489.531	488.252	675.22	324.668	458.846	408.788	490.079	264.241	258.772	244.8	357.619	386.333	516.039	397.044	301.266	772.943	483.496	484.139	408.545	447.059	303.749	506.447	475.387	432.659	284.652	411.823
ENSDARG00000037941	syt5a	synaptotagmin Va [Source:ZFIN;Acc:ZDB-GENE-040718-110]	29.3972	3.08046	1.28488	6.85873	0.143545	0.3829	1.86512	-0.69464	-0.230459	-1.10841	-1.22493	5.75031	1.57846	3.30019	5.3413	7.00218	8.21502	8.61338	18.5712	70.593	165.007	4.89531	6.66555	5.69005	1.10057	2.39606	1.23875	9.90058	0	0	4.87649	3.62146	7.52596	9.68674	6.01582	5.30398	7.84714	9.39842	7.3995	8.15279	11.0841	6.60325	23.1011	15.306	17.3064	161.559	32.5404
ENSDARG00000059883	trpv1	transient receptor potential cation channel, subfamily V, member 1 [Source:ZFIN;Acc:ZDB-GENE-030912-8]	52.6154	0.934804	0.439228	6.84305	0.144419	0.384312	0.663239	-0.277769	-0.168512	0.30968	-0.295033	83.0121	52.4187	47.7526	57.8914	49.671	55.8251	53.0719	42.8195	37.5822	46.1101	51.4008	93.3178	104.318	45.1233	53.9114	58.2214	63.5288	28.2199	51.5092	39.9872	64.2809	69.4061	55.4786	55.3456	38.1887	66.7007	57.4348	43.3399	43.4816	58.1916	57.5426	54.1987	36.9145	37.3453	40.6646	35.7411
ENSDARG00000074543	unc5a	#N/A	68.2712	-0.255206	0.618856	6.83522	0.144857	0.38456	-0.157146	-0.599444	0.846843	0.108773	0.0340357	13.2136	14.7343	35.4343	53.6877	76.4599	42.5117	109.43	101.483	119.269	116.488	7.34297	13.3311	18.9668	20.9108	7.18819	16.1038	34.652	39.7644	31.8866	49.7402	56.1326	55.1904	71.3297	80.612	77.4381	9.80892	54.302	63.4243	83.3397	103.452	141.498	88.8503	101.74	113.858	121.444	100.822
ENSDARG00000006865	glra4a	glycine receptor, alpha 4a [Source:ZFIN;Acc:ZDB-GENE-010410-3]	177.125	-0.909683	0.864931	6.80689	0.146452	0.387872	-1.3614	-0.501794	0.901005	-0.366761	-0.436563	39.3656	101.144	238.88	338.248	303.821	162.7	158.501	204.38	95.2715	128.938	66.0867	21.6631	30.347	148.577	109.021	45.8338	344.87	255.261	116.509	334.527	311.445	368.772	247.452	304.401	359.61	9.80892	218.252	260.04	187.514	120.078	167.911	195.471	191.776	225.894	59.3483	118.426
ENSDARG00000057913	syt11a	synaptotagmin XIa [Source:ZFIN;Acc:ZDB-GENE-040426-2815]	764.006	-1.3597	0.668537	6.78769	0.147542	0.387994	-1.1481	-0.106973	0.422867	0.204219	0.215286	215.023	476.538	680.025	732.365	769.544	574.034	1055.28	915.989	1193.34	1027.92	334.105	151.641	159.322	683.453	388.162	357.999	668.289	741.413	630.374	1019.19	543.219	634.689	733.551	563.081	1012	94.1656	858.389	769.548	1327.09	1010.5	828.236	989.792	918.362	839.814	1280.93	1253.07
ENSDARG00000061304	ppp1r9a	protein phosphatase 1, regulatory subunit 9A [Source:ZFIN;Acc:ZDB-GENE-060503-660]	268.358	-0.404446	0.568301	6.7899	0.147416	0.387994	-0.484177	-0.410863	0.844641	-0.192998	-0.0692041	165.415	231.381	267.815	356.055	348.482	194.052	251.869	287.92	283.336	297.258	286.376	128.312	81.5575	179.393	271.953	242.795	415.825	169.319	218.301	274.059	390.212	403.893	337.275	435.546	272.625	82.3949	277.775	221.985	242.772	237.385	275.45	345.628	246.697	271.437	325.316	243.786
ENSDARG00000074149	itpr1b	inositol 1,4,5-trisphosphate receptor, type 1b [Source:ZFIN;Acc:ZDB-GENE-070604-2]	185.553	0.743514	0.617899	6.79841	0.146932	0.387994	0.735321	0.311755	-0.770423	-0.376935	-0.00973899	287.241	172.541	132.355	106.633	102.02	174.023	107.302	139.34	315.968	318.108	268.018	301.616	292.089	125.465	197.675	194.484	140.258	94.9214	161.886	75.0979	117.697	127.105	100.39	115.504	90.1677	357.045	76.2316	88.794	123.198	104.375	94.3321	155.488	138.655	123.877	491.272	227.783
ENSDARG00000063474	arfgef1	ADP-ribosylation factor guanine nucleotide-exchange factor 1 (brefeldin A-inhibited) [Source:ZFIN;Acc:ZDB-GENE-030131-108]	872.324	0.215126	0.181823	6.76387	0.148905	0.390657	0.0825535	-0.128583	-0.107827	-0.386665	-0.129416	933.775	881.843	816.012	892.08	892.071	961.299	718.33	939.121	806.509	882.2	1052.49	836.527	912.305	810.019	884.148	951.362	946.331	683.69	818.015	848.509	872.771	954.961	954.585	860.263	861.366	1016.2	960.727	906.967	676.682	792.514	685.795	923.154	891.351	1002.86	823.732	788.438
ENSDARG00000075227	GRM5 (2 of 2)	#N/A	39.6598	0.567943	0.697625	6.75704	0.149298	0.390769	0.699735	-1.19206	-0.0339978	-0.0600676	0.0878094	10.9918	6.76749	8.68972	19.8542	22.2871	22.8186	53.2807	55.5459	101.168	95.1942	7.34297	6.66555	18.9668	4.40228	5.99016	9.91002	9.90058	5.13088	11.0377	11.7036	24.4448	23.4141	15.851	27.6728	23.3375	11.7707	32.3723	24.3126	32.6112	49.8785	77.3523	42.6481	68.427	55.5625	106.607	80.0173
ENSDARG00000004246	slit2	slit homolog 2 (Drosophila) [Source:ZFIN;Acc:ZDB-GENE-010306-3]	1056.87	0.843639	0.466961	6.73655	0.150483	0.391115	0.773747	0.0204545	-0.37499	0.275177	-0.0702748	1962.87	1148.08	1130.9	1114.98	1056.35	1369.9	821.154	678.56	627.3	658.612	1247.08	2412.93	2228.6	1194.12	1041.09	1209.02	877.027	1180.1	1335.56	1058.2	1134.42	1152.31	862.12	1153.83	1153.09	2409.07	963.86	736.779	680.305	740.788	1042.37	599.739	666.262	769.678	575.348	609.199
ENSDARG00000012203	dlg3	#N/A	20.3269	0.140883	0.641812	6.74647	0.149908	0.391115	0.123354	0.507645	-1.08369	-0.591836	0.0148884	26.6667	24.4814	21.7886	15.3255	14.9102	31.6014	13.494	20.3377	17.421	17.2422	29.3719	31.6614	18.9668	20.9108	21.5646	30.9688	31.3519	20.5235	13.4905	12.6789	19.918	13.3795	20.2541	9.62532	14.8511	54.93	24.0182	15.8561	18.1173	12.9315	9.43321	28.4321	18.0071	14.5738	14.2875	14.4031
ENSDARG00000088091	pfn1	profilin 1 [Source:ZFIN;Acc:ZDB-GENE-031002-33]	7542.41	-0.401086	0.424367	6.73769	0.150417	0.391115	0.216158	0.214255	-0.465465	0.226878	0.617132	8991.12	7740.05	8186.42	7056.62	7739.21	10686	7701.17	6580.51	6503.16	4239.84	7023.55	8148.64	11801.2	10117.5	7024.06	6078.56	7746.38	9554.99	7257.89	8460.7	7186.78	5522.38	8364.94	6575.29	8277.39	13161.6	8086.81	10809.6	8469.85	8963.35	5670.3	6516.28	7298.28	5926.97	4190.65	9125.18
ENSDARG00000059945	SV2A	synaptic vesicle glycoprotein 2A [Source:HGNC Symbol;Acc:HGNC:20566]	338.357	-1.32963	0.749604	6.72385	0.151221	0.39212	-1.47565	-0.696626	0.244487	0.111355	-0.117877	38.9005	108.186	141.358	229.101	243.566	205.598	505.647	468.087	692.103	751.026	73.4297	29.995	13.2768	127.666	111.417	85.4739	148.509	159.057	116.509	216.516	240.827	229.96	273.871	247.852	208.977	19.6178	264.2	332.977	490.073	462.761	564.106	438.92	405.16	560.18	847.361	528.648
ENSDARG00000002831	col4a4	collagen, type IV, alpha 4 [Source:ZFIN;Acc:ZDB-GENE-101001-1]	360.665	-0.32967	0.506052	6.69264	0.15305	0.395942	-0.575655	0.0823087	0.646279	0.251632	-0.24001	432.261	644.222	512.254	483.847	416.684	266.23	242.303	203.521	185.842	219.479	696.358	321.613	278.813	557.988	593.026	781.653	471.928	454.083	610.752	301.367	541.408	608.766	269.468	622.036	358.549	256.994	305.971	235.727	173.02	214.293	339.596	182.143	207.082	221.339	170.351	163.235
ENSDARG00000017211	plxnb1b	plexin b1b [Source:ZFIN;Acc:ZDB-GENE-090812-4]	1754.99	0.845688	0.476299	6.67837	0.153893	0.397201	0.568495	0.186725	-0.538107	-0.238642	-0.277307	3594.58	2423.89	2008.29	1764.48	1617.28	2348.4	917.219	1082.21	810.868	982.716	2691.2	3861.02	4231.5	2253.97	2564.99	2452.73	2057.67	1866.36	2100.84	1721.4	1769.99	1802.05	1462.7	1702.48	1686.67	4702.4	1266.7	1076.1	915.83	925.523	910.305	1103.52	1027.3	1115.8	803.949	787.904
ENSDARG00000002952	smo	smoothened, frizzled class receptor [Source:ZFIN;Acc:ZDB-GENE-980526-89]	1748.55	0.233711	0.393109	6.6089	0.158057	0.40328	0.191286	0.487588	-0.480743	-0.0849333	-0.0421129	3318.15	2906.12	2355.14	1679.72	1658.03	2313.72	978.581	1037.92	610.022	628.091	2874.77	2982.84	4096.84	2433.36	3329.33	2955.66	2074.17	2592.38	2398.86	1457.09	1769.99	1812.08	1482.95	1739.78	1751.37	3878.45	1692.76	1369.96	943.912	1086.24	905.588	1041.33	1073.22	999.215	493.47	703.086
ENSDARG00000027600	pdlim5b	PDZ and LIM domain 5b [Source:ZFIN;Acc:ZDB-GENE-040426-908]	605.509	0.0798672	0.517596	6.61398	0.157749	0.40328	0.282022	0.754187	-0.565881	0.281603	0.201131	1172.95	964.679	877.063	519.994	448.865	664.451	389.153	320.147	373.175	324.613	783.25	1423.1	1312.51	1026.83	935.663	931.542	440.576	1067.22	1123.39	506.179	538.692	515.11	300.289	469.234	577.073	1208.46	386.379	398.516	384.087	379.631	403.741	255.889	351.138	353.414	388.511	374.481
ENSDARG00000039615	fgf8b	fibroblast growth factor 8 b [Source:ZFIN;Acc:ZDB-GENE-010122-1]	28.9132	-0.876421	0.533682	6.61343	0.157782	0.40328	-1.1017	0.110189	0.328541	-0.0267656	-0.15091	20.4754	43.9416	27.6719	25.6371	29.1712	23.2302	29.1295	29.675	28.527	31.6727	36.7149	13.3311	11.3801	31.9165	49.1193	50.7889	33.0019	21.8063	28.2074	30.2342	19.918	26.759	33.4633	26.4696	27.5807	9.80892	30.2838	29.598	35.3288	36.0233	16.0365	31.0976	31.5124	26.415	31.3227	27.7393
ENSDARG00000074583	grid1a	glutamate receptor, ionotropic, delta 1a [Source:ZFIN;Acc:ZDB-GENE-120411-28]	84.2128	0.346498	0.355894	6.62289	0.15721	0.40328	0.389786	-0.0602452	-0.604189	-0.27177	0.00439271	52.2646	39.8906	54.3206	56.637	47.6977	72.5064	106.243	128.266	142.368	141.935	30.5957	74.9875	51.2105	51.7267	41.9311	26.0138	46.2027	61.5706	55.1884	51.6908	58.8487	59.3715	48.4337	46.9234	47.7358	88.2803	63.7004	65.5384	97.8335	125.62	95.2754	143.937	122.448	118.412	139.029	139.764
ENSDARG00000076995	sharpin	SHANK-associated RH domain interacting protein [Source:ZFIN;Acc:ZDB-GENE-101223-1]	129.072	0.606831	0.434861	6.62379	0.157156	0.40328	0.436242	0.350237	-0.558804	-0.155112	-0.178629	222.4	164.366	133.473	104.704	105.207	154.975	91.7536	102.168	99.2949	112.383	193.365	208.299	265.536	143.074	161.734	188.29	127.883	118.01	154.528	78.0238	124.035	112.053	124.166	111.894	79.5597	256.994	111.737	96.1935	70.6575	93.2912	111.312	104.843	125.149	76.5123	116.498	94.9539
ENSDARG00000040274	scamp5b	secretory carrier membrane protein 5b [Source:ZFIN;Acc:ZDB-GENE-120215-76]	20.7479	1.25615	0.965363	6.56878	0.160508	0.4086	1.17625	0.927744	-0.532048	-0.997669	-0.132663	7.09153	3.13801	3.04783	1.60218	6.09839	8.81816	16.5117	32.9701	61.1553	67.0454	4.89531	4.99917	11.3801	3.30171	2.39606	3.71626	4.12524	2.56544	2.45282	3.90119	0.905365	0	14.9704	1.20316	2.12159	11.7707	9.39842	5.28536	24.4584	18.4735	6.60325	36.4286	31.5124	30.9693	89.5719	50.6776
ENSDARG00000024492	col9a2	procollagen, type IX, alpha 2 [Source:ZFIN;Acc:ZDB-GENE-030131-9786]	2387.39	-0.369436	0.428334	6.54273	0.162118	0.410918	-0.393694	0.0359392	0.68724	0.0345253	-0.024159	1616.22	2123.31	2574.54	2511.2	2399.43	1490.15	2286.08	2232.02	3292.69	3348.3	1741.51	1781.37	1325.78	2686.49	1694.02	1989.44	1944.64	3215.78	2563.19	2356.32	2751.4	2425.87	2017.48	2876.77	2304.05	1159.41	839.592	2471.43	2152.34	2498.54	2207.37	2150.18	2593.92	1951.98	3851.04	3208.16
ENSDARG00000089168	EXT1 (4 of 4)	#N/A	146.506	0.907581	0.579549	6.54212	0.162156	0.410918	0.913679	-0.117363	-0.53024	0.21023	0.00871446	301.79	160.199	156.509	169.773	128.992	186.287	103.208	89.2126	84.8017	84.291	204.379	389.935	311.056	145.275	156.942	178.38	114.682	177.016	177.829	164.825	163.871	180.623	95.9868	155.208	135.782	353.121	118.002	87.7369	75.1869	109.917	124.518	75.5227	84.6333	107.482	61.5463	84.8184
ENSDARG00000071374	lrrtm2	leucine rich repeat transmembrane neuronal 2 [Source:ZFIN;Acc:ZDB-GENE-080327-8]	60.8416	0.783533	0.590517	6.50612	0.164405	0.415673	0.614047	0.175232	-0.882423	-0.192503	-0.180652	135.138	88.294	60.4898	53.5713	48.1811	88.8204	34.1184	38.9886	28.5056	32.3081	68.5344	169.972	166.908	95.7495	89.8524	79.2802	58.5785	61.5706	61.3204	61.4437	51.6058	47.6644	37.8664	40.9076	65.7693	182.446	44.9035	39.1116	40.764	31.405	30.1863	39.0941	39.6156	38.2562	29.1246	29.8731
ENSDARG00000004635	epha7	eph receptor A7 [Source:ZFIN;Acc:ZDB-GENE-030131-3745]	1163.39	0.0660681	0.554343	6.43488	0.16894	0.426172	0.110421	0.92512	-0.448191	-0.0416659	0.0443743	2145.53	1987.44	1781.84	938.381	957.024	1305.7	641.852	660.659	617.09	598.399	1794.13	2406.27	2236.19	2531.31	1649.69	1781.33	938.905	2042.09	2364.52	1134.27	811.207	869.666	706.252	849.434	1315.39	2577.78	690.261	649.042	614.177	701.993	609.386	620.175	696.875	664.929	577.547	622.535
ENSDARG00000077736	CPLX1 (2 of 2)	complexin 1 [Source:HGNC Symbol;Acc:HGNC:2309]	529.647	-0.657548	0.529329	6.42025	0.169885	0.427588	-0.887298	-0.609149	0.23691	0.134772	-0.221877	117.49	217.322	340.747	519.761	509.569	432.4	667.97	608.396	869.159	1013.66	178.679	59.99	113.801	285.047	174.913	192.007	426.55	355.314	240.376	508.13	657.295	393.859	501.069	652.115	375.522	190.293	591.056	515.851	546.237	653.962	803.71	505.558	720.284	599.347	964.959	844.983
ENSDARG00000034307	chrne	cholinergic receptor, nicotinic, epsilon [Source:ZFIN;Acc:ZDB-GENE-040808-32]	365.609	-1.05242	1.08389	6.39955	0.171231	0.429038	-1.64644	0.0522173	0.993381	-0.802446	-0.588065	188.917	591.422	536.277	517.214	464.006	233.07	218.895	381.765	209.54	314.987	521.351	28.3286	17.0702	460.038	767.939	546.29	552.783	505.392	550.658	375.489	564.042	612.111	436.784	488.485	466.75	13.7325	218.252	467.225	180.267	264.171	212.247	351.847	382.651	410.798	174.198	243.253
ENSDARG00000052631	tsp4	#N/A	71.3845	1.00278	0.623699	6.40314	0.170997	0.429038	0.591528	0.143976	0.20803	-0.837989	-0.4342	75.6812	50.2251	109.174	98.8051	101.865	88.1868	36.2843	64.8602	37.7526	51.0099	28.1481	111.648	87.2475	83.6432	32.3469	34.6851	163.36	107.749	56.4148	80.9497	116.792	98.6737	112.718	123.926	68.9517	76.5096	95.0284	93.0223	37.1405	43.4128	28.2996	63.0837	49.5195	81.9775	49.4569	30.4066
ENSDARG00000038225	nras	neuroblastoma RAS viral (v-ras) oncogene homolog [Source:ZFIN;Acc:ZDB-GENE-990415-166]	479.206	0.932611	0.4505	6.39174	0.171741	0.429352	0.513137	-0.0371488	-0.515976	-0.159556	-0.420697	827.297	579.685	487.594	500.313	501.747	717.479	304.974	340.639	227.631	304.701	626.6	779.87	1075.42	474.345	657.72	606.989	575.884	339.921	546.978	482.772	466.263	551.904	398.037	571.503	535.702	1277.12	426.062	449.255	325.206	303.889	285.826	350.07	343.935	327.91	220.358	246.453
ENSDARG00000014113	wasla	Wiskott-Aldrich syndrome-like a [Source:ZFIN;Acc:ZDB-GENE-070209-220]	304.99	0.897133	0.66154	6.38301	0.172313	0.429818	0.803608	0.386408	-0.760653	0.394766	-0.0956417	640.39	366.889	366.034	280.028	251.132	425.482	198.61	151.065	178.999	191.268	364.701	814.864	741.604	480.949	281.538	338.179	260.715	441.256	396.13	286.737	270.704	282.642	168.197	265.899	319.3	957.351	183.791	135.305	193.855	171.804	230.17	156.376	166.566	130.253	200.026	168.036
ENSDARG00000008937	neo1	#N/A	1958.12	0.60879	0.461896	6.3681	0.173293	0.431298	0.586679	0.356022	-0.491679	0.258182	-0.0224773	3696.86	2461.65	2399.59	1874.84	1795.4	2524.48	1467.03	1226.64	1059.06	1075.69	2131.91	4579.24	4379.45	2741.52	2242.72	2400.7	1470.24	2877.14	2851.4	1875.5	1908.51	1840.52	1452.13	1843.25	2090.83	4239.42	1808.67	1525.35	1295.39	1494.51	1611.19	956.029	1368.54	1355.36	986.39	1088.77
ENSDARG00000038188	RELN (1 of 4)	#N/A	73.5185	1.13854	1.03942	6.35643	0.174064	0.432253	1.03192	-1.16986	0.976075	0.747831	-0.108135	76.4882	37.4073	48.3295	108.736	88.1565	44.8153	85.0267	50.6332	94.1326	101.459	41.6102	136.644	51.2105	24.2125	34.7429	53.2664	19.8012	85.9423	39.2451	39.0119	191.032	96.165	34.3439	187.694	42.4318	43.1593	55.3462	35.9404	33.517	49.8785	171.684	21.3241	50.4199	80.1558	132.435	51.7445
ENSDARG00000059416	EGFLAM	#N/A	13.1474	1.19054	1.40436	6.34249	0.174989	0.432623	1.25539	-2.6238	-1.19955	-0.361256	-0.00846754	2.86009	1.19803	0.825049	5.08535	6.40834	14.7179	20.096	25.8142	27.1544	27.3143	1.22383	1.66639	5.69005	0	3.5941	0	2.47515	0	0	3.90119	6.33755	5.01731	13.2092	6.01582	0	0	19.8411	24.3126	16.3056	16.6262	27.3563	26.6551	18.9074	31.8801	16.4856	26.6724
ENSDARG00000078740	il1rapl1b	#N/A	14.3527	-1.69895	1.08536	6.34589	0.174763	0.432623	-1.51911	-1.61352	-0.548036	-0.649295	0.0749782	1.66639	4.77611	2.9066	8.89414	9.4454	13.8101	15.6701	24.577	31.693	30.0879	0	4.99917	0	3.30171	3.5941	7.43251	2.47515	2.56544	3.67923	6.82708	8.14828	11.707	16.7316	8.42215	3.18239	7.84714	19.8411	13.7419	19.929	12.9315	14.1498	23.1011	32.4128	18.2172	43.9617	31.4735
ENSDARG00000013078	ywhaba	tyrosine 3-monooxygenase/tryptophan 5-monooxygenase activation protein, beta polypeptide a [Source:ZFIN;Acc:ZDB-GENE-030131-6583]	6308.92	0.19237	0.250341	6.30913	0.177221	0.436538	-0.0397363	0.223113	-0.336085	-0.242366	-0.232	8444.25	8680.06	7283.29	6239.71	6256.56	7897.82	4515.9	5342	3876.66	4552.99	8968.22	7782.04	8582.5	8947.63	8593.48	8499.08	7690.28	6665.02	7494.58	6967.52	5718.28	6033.31	6393.25	6025.45	6350.99	10428.8	6513.1	6751.51	4857.25	4718.14	3972.33	5620.67	5258.97	5146.37	3191.07	4669.28
ENSDARG00000027290	nrp1b	neuropilin 1b [Source:ZFIN;Acc:ZDB-GENE-040611-1]	341.204	0.902212	0.399073	6.30713	0.177356	0.436538	0.622884	0.0444068	-0.218149	-0.00311479	-0.27772	560.9	364.233	348.804	338.231	296.639	345.062	282.351	282.961	267.983	324.87	438.131	724.879	519.692	311.461	340.241	440.996	259.065	363.01	424.337	230.17	330.458	454.066	250.975	352.527	286.415	437.478	307.015	290.695	215.596	292.805	338.652	265.662	289.014	294.208	240.141	241.652
ENSDARG00000012593	col5a1	procollagen, type V, alpha 1 [Source:ZFIN;Acc:ZDB-GENE-041105-6]	5001.96	-0.134825	0.508298	6.30109	0.177763	0.436576	-0.123919	-0.0887088	0.701698	0.799628	0.0108502	4486.02	4888.37	5913.1	6288.1	5448.03	3349.71	5461.23	3137.46	5544.54	5503	4550.19	4905.85	4002.01	5458.82	4522.57	4683.72	2906.65	7748.92	7083.74	4935.98	6813.77	7114.54	3068.06	7648.52	5627.52	3798.01	2963.63	3287.49	3784.71	4702.43	7896.54	2258.57	3677.05	3476.76	7217.96	4353.48
ENSDARG00000042468	sos1	#N/A	161.996	1.19872	0.77806	6.2951	0.178168	0.436609	1.29666	0.26213	-0.342514	1.12566	0.0915961	418.984	170.555	213.921	178.379	137.902	174.854	110.773	50.7663	84.5133	79.3144	127.278	746.542	383.13	200.304	132.982	178.38	108.081	311.701	221.98	160.924	224.53	149.683	83.6582	180.475	149.572	349.198	95.0284	80.3374	93.3042	72.0467	166.968	39.9826	54.0213	58.2951	117.597	73.0825
ENSDARG00000010155	abi1a	abl-interactor 1a [Source:ZFIN;Acc:ZDB-GENE-040426-1701]	486.676	0.922182	0.539678	6.27629	0.179443	0.436854	0.715155	0.349729	-0.526798	0.121739	-0.207277	1018.12	620.175	566.273	444.372	446.105	642.716	302.212	277.757	254.831	294.204	598.452	1319.78	1136.11	627.324	564.273	668.926	391.073	511.806	795.939	440.834	405.603	486.679	335.514	451.187	551.614	1251.62	344.609	331.92	290.783	272.484	343.369	281.655	265.605	286.01	284.102	205.378
ENSDARG00000068992	hspa8	heat shock protein 8 [Source:ZFIN;Acc:ZDB-GENE-990415-92]	65716.6	0.110166	0.33448	6.27692	0.1794	0.436854	0.193708	0.389809	-0.413605	0.0288717	0.0835433	104312	91205.8	79911.5	60990.9	64345.2	85708.5	46980.5	46049.6	39955.3	37707.3	94042.7	100428	118465	97434.5	93264.4	82918.4	74207.4	82520	83007	72896.6	57893.5	52182.5	62299.9	54659.8	76076	130708	64802.1	61615.6	47556.1	53564	39821.4	44389.6	45208.6	48550.7	34583.6	43672.9
ENSDARG00000088723	CABZ01114089.1	#N/A	73.2611	0.677393	0.401292	6.28506	0.178847	0.436854	0.660522	-0.360274	0.195484	0.0606971	-0.0374957	75.0068	47.453	51.9527	66.6901	82.839	72.3416	72.3014	69.3226	96.0871	98.6172	59.9676	68.3219	96.7309	47.3245	46.7233	48.3113	47.8528	57.7224	50.2828	50.7155	83.2935	66.0612	73.9715	103.472	71.0733	96.1274	54.302	66.5955	57.0695	69.2757	90.5588	64.8607	69.3273	73.7798	108.256	83.7515
ENSDARG00000013843	sept5a	septin 5a [Source:ZFIN;Acc:ZDB-GENE-030131-7868]	248.425	-0.779515	0.432036	6.26066	0.180509	0.438309	-0.698437	-0.167921	0.283932	0.17205	0.0965091	141.375	229.416	303.783	341.281	325.967	267.733	247.321	219.517	210.746	197.109	211.722	109.982	102.421	300.455	216.844	170.948	359.721	301.439	250.187	400.847	328.647	294.349	316.14	321.245	340.515	153.019	338.343	311.836	317.053	202.285	222.624	231.899	202.58	224.072	172.55	222.982
ENSDARG00000077761	nlgn4b	neuroligin 4b [Source:ZFIN;Acc:ZDB-GENE-100309-1]	42.7701	0.246362	0.87291	6.25602	0.180827	0.438309	0.397089	-1.24656	-0.11185	0.726951	0.0804477	12.327	9.36099	16.1867	38.4068	33.0945	35.7623	78.6823	47.5382	80.3498	75.992	6.11914	9.99833	20.8635	22.0114	3.5941	2.4775	24.7515	11.5445	12.2641	23.4071	52.5111	39.3022	29.9408	48.1266	21.2159	13.7325	42.815	50.7394	48.0109	73.8941	114.142	33.7631	38.7153	70.1363	74.1853	66.6811
ENSDARG00000029856	cnn3b	calponin 3, acidic b [Source:ZFIN;Acc:ZDB-GENE-050522-263]	824.099	0.694954	0.556828	6.2082	0.18413	0.445346	0.409427	0.435192	-0.723875	-0.155161	-0.284588	1573.98	1185.09	1164.82	861.494	805.147	1329.79	395.984	440.946	218.094	265.652	1207.92	1499.75	2014.28	1540.8	1049.48	964.988	1018.11	1262.2	1214.14	1206.44	667.254	710.785	708.894	652.115	1054.43	2573.86	768.582	646.928	429.38	392.562	366.009	425.593	386.252	510.993	143.974	266.724
ENSDARG00000033733	ntn1a	#N/A	1581.26	0.228905	0.654311	6.18987	0.18541	0.447472	0.37628	0.965221	-0.64907	0.272523	0.147481	3317.53	2555.89	2660.18	1362.55	1304.59	2045.81	856.088	708.73	526.208	475.074	1910.4	3841.03	4201.16	3627.48	2022.28	2017.93	1388.56	3381.25	3210.74	1525.36	1238.54	1323.73	887.658	1216.4	1809.72	4378.7	969.081	789.632	850.608	760.185	957.471	723.241	683.369	719.58	456.102	505.71
ENSDARG00000010477	p2rx3a	purinergic receptor P2X, ligand-gated ion channel, 3a [Source:ZFIN;Acc:ZDB-GENE-000427-3]	75.382	-0.261013	0.590505	6.13534	0.189266	0.45481	-0.237263	0.696448	-0.803963	-0.0441874	0.0165494	148.141	174.622	96.6349	59.6324	46.5689	81.3043	33.7896	34.8406	39.3674	38.9184	183.574	129.978	130.871	172.789	203.665	147.412	71.7792	107.749	110.377	85.8262	47.079	45.992	38.747	55.3456	45.6142	158.905	50.1249	34.8833	38.9522	36.947	25.4697	23.1011	47.7188	33.7019	48.9074	42.6759
ENSDARG00000026784	robo1	roundabout, axon guidance receptor, homolog 1 (Drosophila) [Source:ZFIN;Acc:ZDB-GENE-000209-3]	717.58	1.34902	0.77708	6.13857	0.189036	0.45481	1.3811	0.339272	-0.446391	0.660173	0.0314795	1574.48	604.485	908.203	717.88	664.07	904.88	603.83	382.105	412.383	403.482	461.383	2496.25	1765.81	772.599	464.836	576.02	372.922	1244.24	1107.45	705.14	768.655	679.845	383.067	806.12	803.023	1796.99	508.559	409.087	354.194	494.166	963.131	295.871	415.964	434.481	428.077	349.409
ENSDARG00000017803	gsk3b	glycogen synthase kinase 3 beta [Source:ZFIN;Acc:ZDB-GENE-990714-4]	1155.67	0.83335	0.418418	6.12073	0.190311	0.456338	0.465986	-0.0959239	-0.46669	-0.252328	-0.367412	1973.49	1428.76	1090.78	1165.78	1088.38	1504.07	756.152	900.673	719.903	928.701	1775.78	2028	2116.7	1016.93	1376.54	1892.81	1292.85	811.962	1167.54	814.373	1373.44	1309.52	1069.06	1382.44	813.63	2230.55	1253.12	1028.53	576.131	886.729	805.596	735.68	1032.71	933.633	644.588	799.107
ENSDARG00000070528	cacna1hb	#N/A	32.5552	0.405291	0.711205	6.10111	0.191723	0.458737	0.241084	-0.296607	0.816602	0.939758	-0.227819	13.2076	11.1751	23.5383	28.911	27.4109	15.5633	54.6603	28.4955	56.4654	66.1246	6.11914	18.3303	15.1735	16.5085	9.58426	7.43251	14.8509	41.0471	14.7169	23.4071	29.877	33.4487	18.4929	27.6728	36.0671	7.84714	21.9296	16.9131	76.9986	35.0997	51.8827	31.0976	22.5089	31.8801	81.8786	38.4083
ENSDARG00000004843	foxp1a	forkhead box P1a [Source:ZFIN;Acc:ZDB-GENE-060929-624]	765.214	0.0349394	0.611466	6.06902	0.194052	0.459221	0.402838	0.840164	-0.483808	0.822572	0.367729	1501.85	1135.95	1197.32	668.801	661.5	925.061	568.894	321.672	378.08	293.013	974.167	1799.7	1731.67	1600.23	939.257	868.365	672.415	1468.72	1450.84	912.878	533.26	560.266	470.247	551.049	963.203	1836.23	494.983	443.97	671.247	459.067	576.369	289.652	354.74	320.623	334.658	396.886
ENSDARG00000012682	pfn2l	profilin 2 like [Source:ZFIN;Acc:ZDB-GENE-030131-34]	4722.23	-0.0244653	0.511242	6.04832	0.195569	0.459221	-0.713443	0.0705621	-0.069514	-0.95424	-0.688406	4749.18	7787.3	5286.55	5034.21	5006.74	5253.89	2655.38	5144.95	2413.97	3890.12	8771.18	2369.6	3106.77	4947.06	9671.71	8743.12	6369.38	4030.31	5459.97	4751.65	4930.62	5420.36	5269.59	4955.84	4794.8	3664.61	6041.09	6055.96	2499.28	3134.96	2331.89	5602.9	4752.07	5079.87	1700.22	3076.4
ENSDARG00000015314	zc4h2	zinc finger, C4H2 domain containing [Source:ZFIN;Acc:ZDB-GENE-030131-2207]	1918.41	0.317676	0.528433	6.02233	0.197487	0.459221	0.489398	0.179146	-0.727961	-0.132091	0.171637	2217.49	1579.57	1709.4	1509.78	1932.53	3200.84	2085.88	2285.88	1410.47	1252.27	1535.9	1981.34	3135.22	1989.83	1455.61	1293.26	1984.24	1635.47	1508.48	2024.72	1250.31	1254.33	2770.41	1315.06	1712.12	3876.49	2681.68	3044.36	2604.36	2138.31	1514.97	2371.41	2243.68	2242.54	678.658	1870.27
ENSDARG00000016739	LRRC4C	leucine rich repeat containing 4C [Source:HGNC Symbol;Acc:HGNC:29317]	46.9356	1.32622	0.69304	6.03847	0.196294	0.459221	1.3329	-0.161618	-0.182281	-0.30089	-0.0509599	19.554	7.76236	21.446	23.9882	30.9936	35.1677	64.9569	80.0206	91.0958	94.3711	7.34297	26.6622	24.6569	9.90512	7.18819	6.19376	33.0019	15.3927	15.9433	32.1848	17.2019	22.5779	53.7174	18.0475	21.2159	9.80892	40.7265	54.9677	65.2223	69.2757	60.3726	87.9618	79.2312	72.8689	100.013	91.7532
ENSDARG00000031219	bmpr1bb	#N/A	56.3139	0.892461	0.827394	6.09087	0.192464	0.459221	1.0537	0.251122	-0.801813	0.911432	0.159212	130.423	62.8289	65.829	55.3124	50.4082	87.8761	39.4764	20.9879	26.3763	23.6203	39.1625	183.303	168.805	72.6376	53.9114	61.9376	42.0775	103.9	51.5092	59.4931	57.9433	48.5006	30.8215	49.3298	71.0733	207.949	28.1952	27.4839	39.8581	31.405	47.1661	19.5471	26.1103	17.3064	25.8275	21.8714
ENSDARG00000032049	enah	enabled homolog (Drosophila) [Source:ZFIN;Acc:ZDB-GENE-010323-11]	779.909	1.19991	0.699707	6.05831	0.194836	0.459221	0.834207	0.292067	-0.750376	-0.180372	-0.366118	1850.61	1037.99	880.214	718.898	607.81	1022.48	355.949	403.353	402.721	519.059	960.705	2379.6	2211.53	1049.94	1012.34	1051.7	471.103	1062.09	1107.45	790.966	626.512	739.216	358.41	628.052	836.968	2316.87	341.476	409.087	329.735	334.371	403.741	372.283	408.761	429.016	457.751	328.071
ENSDARG00000035970	ptprn2	protein tyrosine phosphatase, receptor type, N polypeptide 2 [Source:ZFIN;Acc:ZDB-GENE-030131-3758]	661.532	-0.458673	0.325526	6.01995	0.197663	0.459221	-0.307939	0.235259	0.407627	-0.110746	0.150223	636.754	788.262	815.791	693.041	740.897	558.535	545.672	589.209	656.019	591.146	701.254	666.555	542.452	905.768	808.672	650.345	636.938	955.627	854.807	856.311	616.553	606.258	630.519	626.849	965.324	557.147	597.322	521.136	643.165	507.098	486.754	652.161	575.327	540.141	838.019	606.531
ENSDARG00000052468	GSK3B (2 of 2)	glycogen synthase kinase 3 beta [Source:HGNC Symbol;Acc:HGNC:4617]	64.3802	0.0819657	0.407869	6.03622	0.196459	0.459221	-0.0972112	0.480317	0.272022	-0.397251	-0.193035	68.6288	73.4125	77.4224	55.4979	62.1913	51.5042	48.9836	64.5112	66.0937	75.5561	80.7727	41.6597	83.4541	70.4364	75.476	74.3251	62.7037	91.0732	78.4902	47.7896	65.1863	53.5179	61.6429	51.7361	73.1949	72.586	42.815	39.1116	42.5757	60.0389	44.3361	55.9757	76.5301	61.0277	91.2205	61.8801
ENSDARG00000053468	adam10a	ADAM metallopeptidase domain 10a [Source:ZFIN;Acc:ZDB-GENE-040917-2]	2076.25	0.208608	0.319316	6.05847	0.194824	0.459221	0.229717	0.0868196	-0.465306	-0.250671	0.0211748	3080.9	2627.4	1946.06	1832.4	1927.04	2660.49	1533.15	1824.09	1677.71	1653.26	3042.44	2676.22	3524.04	2093.28	3054.98	2733.93	2319.21	1517.46	2001.5	1749.68	1866.86	1880.65	2004.28	1894.98	1881.85	3747.01	2083.32	2151.14	1699.4	1671.85	1228.2	2065.77	1728.68	1677.81	1621.09	1767.85
ENSDARG00000058256	draxin	dorsal inhibitory axon guidance protein [Source:ZFIN;Acc:ZDB-GENE-050913-20]	266.342	1.14201	0.691884	6.06951	0.194017	0.459221	1.07167	0.235528	-0.545998	0.484355	-0.0671735	660.849	314.411	331.935	281.937	279.006	407.357	134.109	95.8633	77.138	80.8145	301.062	774.871	906.615	370.892	253.983	318.359	274.741	361.727	359.338	312.095	232.679	301.038	191.974	287.556	357.488	880.841	189.013	152.218	125.009	89.5965	187.721	77.2997	88.2348	122.055	57.6997	72.5491
ENSDARG00000074777	ank1b	ankyrin 1, erythrocytic b [Source:ZFIN;Acc:ZDB-GENE-091113-6]	718.922	-1.81411	0.964978	6.08004	0.19325	0.459221	-1.67455	-0.255804	0.509707	0.199667	0.149993	110.412	352.459	489.616	584.602	619.003	434.766	1046.87	911.562	1388.52	1251.41	276.585	29.995	24.6569	411.613	353.419	292.346	505.755	566.963	396.13	505.204	603.878	644.724	635.803	665.35	555.857	19.6178	662.066	622.615	916.736	1131.5	1092.37	766.778	1054.32	913.594	1674.39	1229.07
ENSDARG00000077583	b4gat1	beta-1,4-glucuronyltransferase 1 [Source:ZFIN;Acc:ZDB-GENE-121001-5]	80.5599	0.498137	0.540359	6.02135	0.19756	0.459221	0.511234	0.0647584	-0.825867	-0.155483	0.00849005	120.171	84.3145	78.3522	74.9129	72.1578	127.907	61.4356	68.4266	59.1343	58.7873	100.354	134.977	125.181	73.7381	85.0603	94.1452	115.507	69.2669	50.2828	78.9991	68.8077	76.932	88.0613	72.1899	56.2222	247.185	72.0545	64.4813	69.7517	69.2757	45.2794	63.0837	69.3273	72.8689	57.1502	67.2146
ENSDARG00000078717	itga8	integrin, alpha 8 [Source:ZFIN;Acc:ZDB-GENE-080220-48]	373.616	-0.0970647	0.215411	6.01957	0.197691	0.459221	-0.243491	-0.0402931	0.266467	-0.141987	-0.137888	314.242	372.017	365.933	376.297	406.563	337.997	381.269	420.702	362.397	398.743	381.834	278.287	282.606	346.679	397.747	371.626	372.097	383.534	342.168	400.847	390.212	337.832	413.888	391.029	414.771	278.573	369.671	365.747	350.57	447.983	345.256	437.143	414.163	410.798	359.936	376.615
ENSDARG00000087594	SPTBN4 (2 of 3)	#N/A	333.43	-0.939011	0.837103	6.03985	0.196192	0.459221	-1.02362	-1.17174	0.135011	0.475858	-0.0690289	47.7773	97.1319	181.259	408.345	410.11	373.472	604.878	434.931	378.914	397.485	83.2203	31.6614	28.4503	104.554	79.0701	107.771	319.294	112.879	111.603	334.527	459.02	431.488	542.458	434.342	253.53	25.5032	534.665	560.248	536.273	524.648	753.714	402.492	421.366	480.935	358.288	347.275
ENSDARG00000043697	nefmb	neurofilament, medium polypeptide b [Source:ZFIN;Acc:ZDB-GENE-070103-4]	84.5049	-0.189487	0.766121	6.00592	0.198706	0.460618	-0.665833	-0.514283	0.973196	0.18627	-0.448296	46.0252	73.0182	83.1499	118.762	118.128	60.1717	95.7996	84.1959	70.1222	95.6767	97.9063	24.9958	15.1735	118.861	40.7331	59.4601	131.183	67.9842	50.2828	98.505	90.5365	167.244	141.779	120.316	92.2892	15.6943	92.9399	71.8808	96.0218	94.2149	97.1621	98.6238	75.6298	78.3341	56.6007	81.0842
ENSDARG00000017901	tln2a	talin 2a [Source:ZFIN;Acc:ZDB-GENE-040724-263]	1133.37	0.60228	0.492567	5.98696	0.200124	0.462942	0.0501404	0.302161	0.198641	-0.602999	-0.551898	1723.54	1664.67	1818.59	1474.94	1243.04	1083.14	469.043	712.415	464.025	680.266	1641.15	1799.7	1729.78	1402.12	1909.66	1682.23	1103.09	2349.94	2002.73	1167.43	1449.49	1807.9	768.775	1377.62	1582.71	1832.31	550.329	866.798	328.829	528.342	549.956	645.053	685.17	807.023	489.074	412.889
ENSDARG00000044161	grid1b	glutamate receptor, ionotropic, delta 1b [Source:ZFIN;Acc:ZDB-GENE-121214-84]	42.5286	0.253602	0.66823	5.96733	0.201601	0.464433	0.0239283	-1.04617	0.17464	-0.423662	-0.104285	5.41464	5.32557	11.11	22.9427	20.7857	18.4159	57.0104	76.4697	100.152	107.659	11.0145	3.33278	1.89668	9.90512	3.5941	2.4775	13.2008	11.5445	8.58486	25.3577	21.7288	21.7417	26.4184	16.8443	19.0943	5.88535	26.1067	23.2556	55.2578	56.3442	59.4292	78.1882	76.5301	74.6906	107.706	89.6194
ENSDARG00000078151	GRIK5 (1 of 2)	glutamate receptor, ionotropic, kainate 5 [Source:HGNC Symbol;Acc:HGNC:4583]	64.4257	-0.0134865	0.793571	5.97077	0.201342	0.464433	-0.016152	-1.36818	-0.347909	0.114469	0.0814445	7.08704	7.16683	12.5849	32.4874	38.9392	49.5584	100.619	92.9444	155.708	147.161	12.2383	3.33278	5.69005	4.40228	7.18819	9.91002	23.9264	7.69633	6.13204	19.5059	35.3092	42.6471	47.5531	38.5013	30.7631	7.84714	66.8332	73.995	103.269	109.917	88.6722	99.5123	88.2348	91.0861	179.693	144.031
ENSDARG00000011545	arrb2b	arrestin, beta 2b [Source:ZFIN;Acc:ZDB-GENE-040426-1332]	825.689	0.161761	0.449764	5.96033	0.202131	0.464692	0.284518	0.57676	-0.336894	0.63009	0.121853	1475.65	1211.54	1168.54	783.471	748.722	945.661	653.159	422.029	441.954	406.159	1179.77	1646.39	1600.8	1497.87	1060.26	1076.48	784.621	1387.9	1333.11	904.101	696.225	750.087	569.757	729.118	947.291	1677.33	599.41	560.248	730.128	567.137	662.212	414.042	434.871	417.174	461.598	450.764
ENSDARG00000005783	ncanb	neurocan b [Source:ZFIN;Acc:ZDB-GENE-050208-586]	533.688	-1.26181	1.02394	5.95433	0.202585	0.464778	-1.35673	-1.30551	0.590101	0.198885	-0.0813941	68.307	174.937	387.614	958.069	799.596	531.169	735.649	640.915	505.639	534.986	156.65	34.9942	13.2768	197.002	159.338	168.47	687.266	273.22	202.357	871.916	990.469	1011.82	752.924	919.218	726.645	15.6943	808.264	769.548	607.836	612.397	986.714	489.565	590.633	842.547	427.527	465.701
ENSDARG00000007149	nadl1.2	neural adhesion molecule L1.2 [Source:ZFIN;Acc:ZDB-GENE-990415-10]	791.347	-1.54996	0.862606	5.94357	0.203403	0.465696	-1.44603	-0.385001	0.452925	0.218761	0.111837	147.359	401.489	689.66	900.6	930.732	679.956	1154.93	992.435	1047.21	969.098	329.21	61.6564	51.2105	675.749	298.31	230.408	862.176	670.863	535.941	1058.2	794.005	849.597	986.287	837.403	968.507	60.8153	1017.12	961.935	1165.85	1194.31	1104.63	919.6	1086.73	970.978	919.349	1114.37
ENSDARG00000000690	sypl2b	synaptophysin-like 2b [Source:ZFIN;Acc:ZDB-GENE-050417-309]	260.659	0.0586732	0.4338	5.92518	0.204806	0.467949	-0.111563	0.445101	-0.429034	-0.512127	-0.168655	398.91	430.982	344.974	253.395	262.612	353.563	130.769	186.496	115.296	129.593	387.954	309.948	498.828	376.395	513.956	402.595	260.715	398.926	375.281	247.725	239.016	273.443	186.69	221.382	379.765	553.223	252.713	254.754	154.903	103.452	133.952	199.025	176.47	183.994	99.4633	128.561
ENSDARG00000015554	zic2a	zic family member 2 (odd-paired homolog, Drosophila), a [Source:ZFIN;Acc:ZDB-GENE-000710-4]	1233.43	0.481606	0.718036	5.85852	0.209966	0.478756	0.581031	0.755754	-0.838191	0.205542	0.0991456	2495.93	1668.49	1850.62	1096	1045.13	1868.5	690.942	599.194	527.268	492.25	1374.36	2604.57	3508.87	2576.43	1170.48	1258.57	1012.33	1940.76	2598.76	1711.65	778.614	797.752	809.283	742.353	1583.77	3821.56	980.568	803.374	755.492	688.138	629.195	499.339	679.768	618.475	348.946	720.156
ENSDARG00000032737	gria3a	glutamate receptor, ionotropic, AMPA 3a [Source:ZFIN;Acc:ZDB-GENE-020125-5]	221.182	-0.929471	0.638381	5.82375	0.212703	0.483238	-1.04241	-0.361841	0.444016	-0.633471	-0.0813568	40.46	83.334	108.205	139.051	167.063	122.806	221.464	343.555	479.044	506.834	70.9821	33.3278	17.0702	74.8387	94.6445	80.5189	155.109	89.7905	79.7166	131.665	135.805	149.683	214.87	151.599	134.721	23.5414	150.375	194.501	210.161	242.927	211.304	385.61	298.017	347.038	624.805	402.754
ENSDARG00000075565	lzts1	leucine zipper, putative tumor suppressor 1 [Source:ZFIN;Acc:ZDB-GENE-081104-431]	201.604	-0.526251	0.414124	5.82255	0.212798	0.483238	-0.56528	0.198839	0.377417	0.0431981	-0.0207453	212.724	314.762	329.721	287.27	261.182	201.062	123.057	119.427	82.8185	84.018	367.149	124.979	146.045	348.88	304.3	291.107	433.151	261.675	294.338	309.169	283.379	269.262	234.243	303.197	246.105	186.37	231.828	184.987	134.068	122.849	112.255	108.397	129.651	120.234	70.8882	90.1529
ENSDARG00000058212	ndnl2	necdin-like 2 [Source:ZFIN;Acc:ZDB-GENE-031107-3]	160.982	0.418599	0.458947	5.81478	0.213414	0.483652	-0.175206	0.182225	-0.475418	-0.83349	-0.578223	258.847	292.271	186.175	164.084	157.73	219.295	61.3798	109.378	64.4448	96.2167	357.358	178.304	240.879	182.694	352.221	341.896	243.389	138.534	176.603	137.517	166.587	188.149	146.182	181.678	145.329	323.694	159.773	174.417	55.2578	60.9626	67.9191	125.279	100.84	102.016	48.3578	69.3484
ENSDARG00000009875	raf1a	#N/A	227.558	0.382208	0.703851	5.78762	0.215581	0.487571	0.72047	0.650622	-0.792479	0.313504	0.336911	477.577	289.841	295.712	188.37	181.408	314.207	166.218	133.753	127.529	100.969	233.751	533.244	665.736	384.099	259.973	225.453	173.26	365.576	348.3	258.454	161.155	145.502	136.495	128.739	278.989	692.51	120.091	130.02	206.537	147.788	144.328	135.052	135.954	130.253	114.3	131.762
ENSDARG00000039528	slit1b	#N/A	343.391	-0.200543	0.347192	5.7651	0.217391	0.49067	0.301738	-0.193288	0.0165916	0.43193	0.501784	391.418	317.548	382.508	437.346	413.894	409.162	389.148	288.463	237.027	167.396	274.138	499.917	400.201	352.182	337.845	262.616	362.196	456.649	328.678	431.081	465.357	415.6	418.291	369.372	454.021	364.892	429.194	433.399	375.934	396.257	395.252	230.122	278.21	357.058	159.911	274.193
ENSDARG00000074121	dnmbp	dynamin binding protein [Source:ZFIN;Acc:ZDB-GENE-101026-2]	2354.89	-0.323814	0.453662	5.75362	0.218319	0.49177	-0.15247	0.807971	-0.0506219	0.410935	0.171424	3480.01	3867.92	3894.62	2224.55	2260.89	2341.63	1786.68	1343.82	1244.09	1104.71	3393.68	3471.09	3575.25	5162.77	3258.65	3182.36	2357.16	4103.42	5223.28	3137.53	1715.67	1820.45	1912.69	1845.65	3024.33	3674.42	1760.64	1589.84	2151.43	1623.82	1584.78	1402.06	1269.5	1359.92	1189.71	1239.2
ENSDARG00000060638	CLSTN2 (2 of 2)	calsyntenin 2 [Source:HGNC Symbol;Acc:HGNC:17448]	40.4334	1.09899	0.634215	5.73288	0.220005	0.494567	1.04697	0.113247	-0.352182	-0.397373	-0.103779	28.7485	13.9138	20.1952	18.6705	21.6877	27.6841	45.9529	60.525	80.477	86.4793	7.34297	46.6589	32.2436	19.8102	10.7823	11.1488	14.0258	26.9371	19.6225	21.4565	14.4858	20.0692	29.0602	8.42215	27.5807	15.6943	24.0182	43.3399	46.1992	36.947	54.7126	71.0802	54.0213	56.4734	90.671	74.1494
ENSDARG00000060741	SYT17	synaptotagmin XVII [Source:HGNC Symbol;Acc:HGNC:24119]	18.0491	-0.8502	0.665467	5.7213	0.220951	0.495694	-0.89535	-0.318157	0.913399	-0.127707	0.0948357	6.78599	12.6224	15.4218	19.227	22.324	11.8525	18.1208	19.7979	28.0618	26.2764	13.4621	4.99917	1.89668	9.90512	15.5744	12.3875	17.326	16.6754	12.2641	17.5553	21.7288	18.3968	22.8959	22.8601	21.2159	1.96178	18.7968	14.799	20.8349	20.3209	13.2065	19.5471	19.8078	20.0389	41.2141	15.47
ENSDARG00000029718	p2rx3b	purinergic receptor P2X, ligand-gated ion channel, 3b [Source:ZFIN;Acc:ZDB-GENE-030319-3]	61.4178	-1.46186	0.834825	5.70919	0.221944	0.496924	-1.26662	0.585879	0.413945	-0.113608	0.235554	30.1004	72.421	79.1228	52.715	57.7301	43.3304	61.7214	66.7782	81.2489	69.0095	63.6391	26.6622	0	95.7495	69.4859	52.0276	61.0536	105.183	71.1317	56.5672	38.0253	63.5525	66.9266	55.3456	50.9182	3.92357	63.7004	62.3672	66.1282	80.3598	38.6762	85.2963	54.9216	60.1168	76.9329	78.417
ENSDARG00000021948	tnc	tenascin C [Source:ZFIN;Acc:ZDB-GENE-980526-104]	5091.82	-0.870188	0.655377	5.66769	0.225378	0.500393	-0.979947	-0.024757	0.505407	0.198313	-0.10911	3178.29	6268.83	6470.79	6582.79	6214.91	4378.16	5696.31	4964.73	3446.32	3717.07	6231.73	1873.02	1430.1	5765.88	6771.28	6269.33	5982.43	6666.3	6763.64	5951.26	7033.78	6763.33	5836.7	6920.6	5887.42	1061.33	6351.24	5721.93	5103.65	5748.03	6237.24	4233.72	5173.44	5487.03	2257.43	3743.21
ENSDARG00000032161	srgap2	SLIT-ROBO Rho GTPase activating protein 2 [Source:ZFIN;Acc:ZDB-GENE-060915-2]	1587.71	0.665501	0.500244	5.67635	0.224658	0.500393	0.585718	0.331408	-0.507104	0.26833	-0.0800083	3084.19	2055.05	1984.24	1577	1399.71	1989.26	1136.75	943.817	829.9	877.225	1862.67	4004.33	3385.58	2465.27	1684.43	2015.45	1387.73	1962.56	2602.44	1727.25	1435	1568.74	1027.68	1494.33	1677.12	3491.98	1454.67	1021.13	915.83	1229.41	1264.99	829.862	1056.12	945.474	657.227	961.275
ENSDARG00000053454	CABZ01012080.1	#N/A	103.048	-1.23628	0.689313	5.67515	0.224757	0.500393	-1.14617	-0.464459	0.473419	-0.165933	0.14634	18.401	40.7263	52.9281	73.0302	77.147	55.5656	157.394	176.579	198.952	179.761	35.491	8.33194	11.3801	42.9222	37.139	42.1176	78.3796	43.6125	36.7923	60.4684	84.1989	74.4234	112.718	70.9867	47.7358	7.84714	62.6561	96.1935	187.514	143.17	141.498	197.248	153.961	178.529	230.249	170.17
ENSDARG00000060711	sv2bb	synaptic vesicle glycoprotein 2Bb [Source:ZFIN;Acc:ZDB-GENE-030131-2789]	96.6695	-0.700188	0.438679	5.65263	0.226635	0.500393	-0.730785	-0.168757	0.25433	-0.470256	-0.022591	41.041	68.1092	71.0666	79.8852	89.9937	75.4486	105.363	145.965	143.777	146.046	51.4008	29.995	41.7271	90.2467	69.4859	44.5951	58.5785	85.9423	68.6789	82.9003	59.7541	97.0013	114.48	77.0025	78.4989	41.1975	73.0988	112.05	123.198	111.765	81.1256	159.931	143.156	134.807	137.38	164.302
ENSDARG00000063635	nrxn1b	neurexin 1b [Source:ZFIN;Acc:ZDB-GENE-070206-3]	77.7433	-0.448178	0.465447	5.65656	0.226307	0.500393	-0.34026	-0.381601	0.556022	0.271656	0.132181	21.4839	27.1983	43.6155	56.8216	61.8212	42.0493	112.175	92.9225	166.982	152.363	26.9242	16.6639	20.8635	23.1119	28.7528	29.7301	37.9522	48.7434	44.1507	52.666	64.2809	53.5179	75.7327	57.7519	51.979	13.7325	56.3905	56.0248	113.233	101.604	121.688	101.289	90.0355	87.4427	209.367	134.429
ENSDARG00000077881	chl1a	cell adhesion molecule L1-like a [Source:ZFIN;Acc:ZDB-GENE-090313-201]	666.449	0.233617	0.459253	5.65832	0.226159	0.500393	0.241484	0.740558	-0.32412	0.0708457	0.00776283	1180.22	998.315	932.868	558.329	553.551	692.99	443.873	422.602	442.057	439.685	965.601	1294.78	1280.26	1073.05	966.812	955.078	575.059	1035.16	1188.39	680.757	525.111	469.118	441.187	516.158	703.308	1208.46	473.054	397.459	500.038	463.685	367.895	426.481	416.864	424.461	372.026	500.375
ENSDARG00000092376	dlgap2b	discs, large (Drosophila) homolog-associated protein 2b [Source:ZFIN;Acc:ZDB-GENE-040724-191]	25.7778	-0.72635	0.705108	5.66223	0.225833	0.500393	-0.818597	-0.479741	0.878067	-0.218337	0.0230968	5.07745	8.95505	10.9575	15.2801	15.7539	8.57164	29.3745	34.1741	65.3357	64.298	8.5668	6.66555	0	11.0057	7.18819	8.67127	14.0258	10.2618	8.58486	15.6048	12.6751	17.5606	15.851	14.438	16.9727	7.84714	8.35415	9.51364	19.929	31.405	36.7895	36.4286	34.2135	31.8801	82.9777	44.2763
ENSDARG00000036105	si:dkeyp-92c9.2	si:dkeyp-92c9.2 [Source:ZFIN;Acc:ZDB-GENE-060503-468]	46.6704	-0.305238	0.376753	5.6461	0.227182	0.500609	0.343798	-0.0247609	0.076445	0.560902	0.684562	54.4428	42.899	50.2647	51.1348	53.9906	51.2042	60.6451	41.11	37.6111	23.4014	50.177	73.3211	39.8304	37.4193	47.9213	43.3563	55.2783	52.5916	42.9243	48.7649	45.2682	59.3715	51.9562	60.1582	49.8574	41.1975	56.3905	56.0248	63.4106	60.0389	58.4859	39.9826	38.7153	44.6322	39.016	26.6724
ENSDARG00000006314	itgav	integrin, alpha V [Source:ZFIN;Acc:ZDB-GENE-060616-382]	2535.77	-0.703079	0.409584	5.63607	0.228025	0.500969	-0.655352	-0.101673	0.280409	-0.045679	0.0495036	1675.51	2638.93	2670.36	2865.35	2968.31	2443.98	2627.84	2712.37	2418.34	2336.77	2778.09	968.172	1280.26	2668.88	2863.3	2384.6	3319.17	2311.46	2380.46	3364.78	2768.61	2462.66	3160.52	2717.95	3026.45	1559.62	2873.83	2898.49	2720.32	2952.99	2210.2	2862.76	2613.73	2660.63	2242.05	2435.73
ENSDARG00000007825	map2k1	mitogen-activated protein kinase kinase 1 [Source:ZFIN;Acc:ZDB-GENE-040426-2759]	632.73	0.053155	0.359604	5.63347	0.228244	0.500969	0.0662406	0.453952	-0.373505	-0.144287	0.0118461	837.907	800.304	771.899	563.517	605.31	784.177	471.744	521.364	487.534	483.547	778.355	673.221	1062.14	914.573	697.255	789.085	693.866	794.004	827.826	740.251	453.588	496.713	602.339	511.345	702.247	1157.45	555.551	639.528	515.438	494.166	405.628	545.541	528.508	490.043	451.157	547.852
ENSDARG00000070074	lrp8	low density lipoprotein receptor-related protein 8, apolipoprotein e receptor [Source:ZFIN;Acc:ZDB-GENE-050506-134]	725.315	-0.0576498	0.353503	5.62193	0.229218	0.502117	-0.0504408	-0.592252	0.194019	0.0199225	0.00903192	461.696	478.123	501.673	756.322	824.443	720.701	982.257	968.786	782.013	777.133	487.084	446.592	451.411	388.501	499.579	546.29	701.291	345.052	458.677	750.004	749.642	769.32	933.45	767.619	772.259	447.287	928.355	786.461	839.738	1036.36	1070.67	979.13	949.874	977.354	652.281	785.237
ENSDARG00000007461	srgap1a	SLIT-ROBO Rho GTPase activating protein 1a [Source:ZFIN;Acc:ZDB-GENE-050420-284]	1677.25	0.323459	0.783006	5.59937	0.231132	0.505015	0.655024	1.11349	-0.677619	0.501867	0.331448	3962.19	2516.25	2803.46	1295.69	1284.58	2054.68	892.482	630.264	742.642	590.206	1916.52	4864.19	5105.88	3351.23	1913.26	2284.26	881.152	3750.68	3778.57	1431.74	1206.85	1248.47	660.46	1194.74	1998.54	4674.93	799.91	689.21	759.116	905.202	1013.13	538.433	725.686	626.672	709.981	723.357
ENSDARG00000077686	aak1b	AP2 associated kinase 1b [Source:ZFIN;Acc:ZDB-GENE-091118-25]	195.873	1.13656	0.57704	5.59568	0.231446	0.505015	0.80092	-0.0792259	-0.405073	-0.188452	-0.337037	400.37	229.806	191.12	201.909	167.096	221.261	121.716	138.7	126.702	160.045	245.99	499.917	455.204	163.985	249.191	276.242	158.409	205.235	209.716	107.283	252.597	245.848	132.092	233.414	135.782	384.51	155.596	123.677	78.8103	108.994	177.344	117.282	151.26	147.56	123.642	118.959
ENSDARG00000000189	sema6e	sema domain, transmembrane domain (TM), and cytoplasmic domain, (semaphorin) 6E [Source:ZFIN;Acc:ZDB-GENE-040724-119]	315.308	0.352476	0.414573	5.58674	0.23221	0.505691	0.206245	-0.506538	0.394918	0.0706811	-0.147328	266.483	230.985	281.656	400.131	355.276	270.199	351.141	334.352	314.519	348.334	195.813	353.274	250.362	192.6	221.636	278.719	254.94	282.199	307.829	394.02	386.591	419.781	251.855	352.527	461.446	243.261	284.041	283.295	262.701	300.195	490.527	326.969	292.615	383.473	296.192	267.258
ENSDARG00000007231	ryk	receptor-like tyrosine kinase [Source:ZFIN;Acc:ZDB-GENE-070209-277]	672.809	0.516253	0.331636	5.55943	0.234554	0.508861	0.435059	-0.029472	-0.291631	-0.179642	-0.0801324	1202.32	889.309	724.19	739.136	683.964	837.187	404.786	458.462	383.422	405.321	1017	1228.13	1361.82	639.431	1037.5	991.002	773.896	655.47	743.204	692.461	762.317	762.631	586.488	756.791	708.612	1267.31	597.322	646.928	358.723	441.517	414.118	450.471	434.871	490.043	342.352	390.485
ENSDARG00000021124	cfl1	cofilin 1 [Source:ZFIN;Acc:ZDB-GENE-030131-215]	7065.62	-0.0497822	0.428934	5.55916	0.234578	0.508861	-0.534213	0.203545	-0.0194581	-0.60451	-0.483925	7129.62	10324.8	8876.71	7708.66	8062.94	8172.42	4513.2	6862.15	3754.69	5251.09	11938.4	3944.34	5506.08	8862.88	10905.7	11205.8	10585.4	7031.88	9012.88	8476.31	7094.44	7555.23	8203.79	8183.93	7801.09	6570.02	9115.42	8831.83	4750.36	5041.42	3747.82	7222.64	6352.9	7010.9	2764.64	4447.9
ENSDARG00000012874	snap23.1	synaptosomal-associated protein 23.1 [Source:ZFIN;Acc:ZDB-GENE-040426-883]	485.597	0.259534	0.46196	5.53356	0.236795	0.512673	0.309875	0.278656	-0.6474	-0.0850556	0.0495909	867.342	699.695	567.292	467.652	460.966	722.031	274.063	290.707	257.461	248.762	914.2	701.55	986.276	783.605	621.779	693.701	565.983	536.177	599.714	617.363	410.13	375.462	403.321	416.295	563.283	1334.01	417.707	414.372	348.758	227.224	246.207	276.324	304.32	291.476	252.78	284.862
ENSDARG00000086908	dock1	#N/A	591.014	1.047	0.65178	5.51389	0.238511	0.515387	0.899887	0.335353	-0.546227	0.279197	-0.147633	1431.81	767.346	757.916	600.717	547.517	799.518	303.487	250.088	214.326	237.42	719.611	1766.37	1809.44	964.098	616.987	720.954	549.482	864.554	859.713	700.263	533.26	568.628	376.902	520.97	744.679	1771.49	326.856	300.208	297.124	257.706	355.632	256.777	251.199	242.289	213.214	204.844
ENSDARG00000089350	zgc:165627	#N/A	53.3682	0.856562	0.565051	5.49731	0.239966	0.517529	-0.0524774	0.0392123	0.11317	-0.683293	-0.885518	93.7014	97.1725	77.0004	74.9357	62.7858	58.0489	16.0535	25.7788	9.90528	18.2993	117.488	64.9892	98.6276	77.0398	104.229	110.249	81.6798	76.9633	72.3581	78.0238	71.5238	75.2596	34.3439	73.393	80.6205	105.936	40.7265	27.4839	15.3997	12.0078	20.7531	27.5436	26.1103	23.6824	8.24281	10.669
ENSDARG00000012823	dlgap4b	discs, large (Drosophila) homolog-associated protein 4b [Source:ZFIN;Acc:ZDB-GENE-101215-2]	141.052	0.399227	0.450517	5.47329	0.242087	0.518095	0.670977	0.189823	-0.401901	0.0208677	0.262295	210.074	131.944	145.098	127.209	124.827	164.927	120.311	118.583	145.901	121.646	129.726	234.961	265.536	166.186	131.784	97.8614	131.183	166.754	137.358	154.097	99.5901	127.941	122.405	131.145	120.931	280.535	113.825	100.422	131.351	116.383	113.199	108.397	112.544	134.807	166.505	118.959
ENSDARG00000012824	itga3b	integrin, alpha 3b [Source:ZFIN;Acc:ZDB-GENE-050411-55]	935.213	0.380562	0.457332	5.47752	0.241713	0.518095	0.431972	0.411703	-0.494815	-0.0440086	0.0515707	1739.01	1289.04	1130.17	849.592	885.319	1247.54	613.245	632.24	491.616	474.353	1287.47	1773.04	2156.53	1475.86	1225.59	1165.67	995.834	1162.15	1232.54	1029.91	803.058	715.802	844.508	866.279	945.169	2342.37	720.545	679.697	615.083	699.222	525.43	644.165	614.042	638.514	419.284	503.576
ENSDARG00000024746	hsp90aa1.2	heat shock protein 90, alpha (cytosolic), class A member 1, tandem duplicate 2 [Source:ZFIN;Acc:ZDB-GENE-031001-3]	438.452	-0.246246	0.821414	5.4838	0.241157	0.518095	-0.752388	-0.498568	0.51181	-1.4007	-0.501707	299.294	504.184	423.072	597.721	482.714	338.548	189.426	500.139	434.382	615.037	678.001	83.3194	136.561	541.48	549.897	421.176	542.057	277.068	450.092	1087.46	338.606	367.1	391.873	275.525	780.746	115.745	404.132	495.766	164.868	237.385	166.025	593.52	417.765	489.132	444.013	460.366
ENSDARG00000079611	sema4c	sema domain, immunoglobulin domain (Ig), transmembrane domain (TM) and short cytoplasmic domain, (semaphorin) 4C [Source:ZFIN;Acc:ZDB-GENE-080303-16]	433.645	0.528755	0.544259	5.48197	0.241319	0.518095	0.713464	0.431109	-0.514878	0.145125	0.182486	787.788	480.436	561.015	416.1	386.411	552.133	318.609	288.118	290.155	255.68	436.907	964.839	961.619	598.71	430.094	412.505	348.996	747.826	586.223	481.797	401.077	365.427	326.707	383.81	448.717	1065.25	324.767	266.382	357.817	313.126	284.883	286.986	322.327	255.041	292.345	298.198
ENSDARG00000013607	sema3gb	sema domain, immunoglobulin domain (Ig), short basic domain, secreted, (semaphorin) 3Gb [Source:ZFIN;Acc:ZDB-GENE-050513-4]	426.294	0.52246	0.373901	5.45749	0.243492	0.519108	0.641657	-0.0371294	-0.115465	0.380824	0.119026	642.582	411.88	427.67	438.819	416.3	450.988	487.691	374.547	318.856	293.606	387.954	853.191	686.6	445.73	340.241	449.667	379.522	410.471	493.016	412.551	426.427	477.48	415.649	407.873	425.379	629.733	328.945	394.288	481.015	440.593	541.466	395.384	349.338	378.918	253.879	296.064
ENSDARG00000087843	CABZ01083501.1	0	63.1131	-0.312496	0.568749	5.46069	0.243206	0.519108	-0.346009	-0.204913	0.160913	0.859985	-0.0465495	50.8059	64.5764	73.8161	85.0817	70.8165	63.3424	63.8128	35.1582	60.8623	62.8581	34.2672	78.3203	39.8304	79.241	57.5055	56.9826	51.153	107.749	62.5468	55.5919	106.833	92.8202	48.4337	113.097	50.9182	58.8535	78.3201	52.8536	39.8581	58.1916	93.3888	23.1011	44.1174	38.2562	66.492	58.1459
ENSDARG00000003512	anks1b	ankyrin repeat and sterile alpha motif domain containing 1B [Source:ZFIN;Acc:ZDB-GENE-041210-349]	383.635	0.518931	0.278382	5.40453	0.24825	0.527235	0.267414	-0.126869	0.186031	-0.16328	-0.249862	439.684	365.292	365.745	399.365	401.159	352.627	333.427	373.382	368.037	437.63	474.845	451.591	392.614	287.249	372.588	436.041	395.198	319.398	382.64	311.12	423.711	463.265	345.2	484.875	373.4	384.51	343.564	329.806	290.783	349.149	360.349	380.279	369.145	370.72	380.818	363.812
ENSDARG00000005034	ispd	isoprenoid synthase domain containing [Source:ZFIN;Acc:ZDB-GENE-061110-16]	85.1293	-0.349805	0.498771	5.40529	0.248181	0.527235	-0.59761	-0.159696	0.290442	-0.807857	-0.225347	68.7524	104.037	81.844	91.424	98.6511	80.6623	54.1352	94.7696	81.6102	95.4071	107.697	41.6597	56.9005	71.537	101.833	138.74	103.131	59.0052	83.3958	65.3449	96.874	112.053	108.315	115.504	72.1341	45.121	65.7889	131.077	56.1637	60.9626	45.2794	99.5123	87.3344	97.4621	87.9234	77.3501
ENSDARG00000042646	ROBO3 (2 of 2)	roundabout guidance receptor 3 [Source:HGNC Symbol;Acc:HGNC:13433]	78.5927	-0.417435	0.510971	5.39709	0.248925	0.527663	-0.424007	-0.291919	0.731829	-0.196094	0.0154374	66.8075	89.6322	69.5746	85.178	82.4184	49.6274	75.7464	86.7744	90.566	89.6021	101.578	53.3244	45.5204	60.5313	101.833	106.533	71.7792	74.3978	62.5468	46.8143	94.1579	114.562	54.598	113.097	79.5597	19.6178	61.6118	67.6526	75.1869	80.3598	71.6924	72.8572	92.7365	94.7296	92.869	87.4856
ENSDARG00000011163	sema3fa	sema domain, immunoglobulin domain (Ig), short basic domain, secreted, (semaphorin) 3Fa [Source:ZFIN;Acc:ZDB-GENE-050513-1]	308.443	-0.365352	0.35565	5.33271	0.25483	0.532089	-0.50745	0.0707162	0.130098	0.246514	-0.137804	256.857	365.131	374.36	356.452	303.725	277.535	316.468	266.761	270.038	297.104	329.21	209.965	231.396	377.495	345.033	372.864	313.519	422.015	387.545	367.687	329.553	372.117	216.631	374.184	320.36	215.796	387.424	229.384	273.571	335.294	340.539	219.46	338.533	242.289	230.799	331.805
ENSDARG00000033706	adora2aa	adenosine A2a receptor a [Source:ZFIN;Acc:ZDB-GENE-080723-28]	97.0011	-0.0438773	0.917637	5.33937	0.254214	0.532089	0.544802	0.977622	-0.901882	0.85815	0.590652	217.926	149.385	173.037	87.8709	77.7058	145.193	46.8066	25.8213	27.8027	18.4622	124.831	234.961	293.986	253.131	93.4465	101.578	78.3796	261.675	179.056	142.393	54.3219	66.8974	34.3439	66.1741	132.599	345.274	49.0806	41.2258	58.8813	24.9392	56.5993	19.5471	32.4128	25.5041	29.1246	21.8714
ENSDARG00000041959	cxcr4b	chemokine (C-X-C motif), receptor 4b [Source:ZFIN;Acc:ZDB-GENE-010614-1]	223.399	0.779297	0.492658	5.34784	0.253432	0.532089	0.708893	0.135256	-0.393939	0.0335893	-0.079011	430.932	263.64	304.463	277.216	254.901	334.933	116.398	113.719	67.008	70.7801	244.766	376.604	671.426	301.556	289.924	199.439	323.419	280.916	309.055	251.627	291.527	288.495	205.183	255.071	304.448	580.688	240.182	183.93	108.704	135.78	104.709	113.728	102.64	124.788	64.294	76.8166
ENSDARG00000058284	EPHA5	EPH receptor A5 [Source:HGNC Symbol;Acc:HGNC:3389]	500.164	-1.28523	0.777664	5.33992	0.254164	0.532089	-1.3432	-0.233092	0.383298	-0.0567144	-0.0480778	144.98	367.836	452.826	532.23	586.612	449.745	673.682	700.693	537.41	555.621	312.076	71.6547	51.2105	414.915	368.994	319.598	504.105	409.188	445.186	583.228	525.111	488.351	659.579	548.643	551.614	49.0446	690.261	609.93	633.2	699.222	688.625	717.022	655.458	729.6	397.853	573.991
ENSDARG00000068458	nrg1	#N/A	99.6127	0.352388	0.573363	5.33572	0.254551	0.532089	0.34754	0.423938	-0.806492	-0.0687169	-0.0157603	158.787	124.794	120.532	89.8427	79.3227	138.732	59.4688	62.3699	80.6963	81.5827	107.697	173.304	195.359	147.476	103.031	123.875	93.2305	134.686	133.679	101.431	87.8204	80.2769	70.449	70.9867	96.5324	292.306	68.9217	54.9677	57.9754	59.1152	61.3159	66.6377	57.6227	62.8494	103.31	77.8835
ENSDARG00000075758	ywhabb	tyrosine 3-monooxygenase/tryptophan 5-monooxygenase activation protein, beta polypeptide b [Source:ZFIN;Acc:ZDB-GENE-040426-2160]	1556.51	0.214749	0.416398	5.36722	0.25165	0.532089	-0.205348	0.103709	-0.35204	-0.835266	-0.418733	1900.01	2190.64	1611.94	1500.13	1587.29	2025.96	872.736	1557.12	992.525	1326.76	2797.67	1383.1	1519.24	1633.24	2375.7	2562.98	2381.92	1086.46	1367.45	1402.48	1496.57	1601.36	1872.18	1659.16	1230.52	2273.71	1742.88	2061.29	843.361	1042.83	732.017	1612.63	1477.48	1581.25	785.815	1193.86
ENSDARG00000087554	cdk1	cyclin-dependent kinase 1 [Source:ZFIN;Acc:ZDB-GENE-010320-1]	901.323	0.788942	0.439948	5.35616	0.252665	0.532089	-0.0793498	0.0236972	-0.221533	-0.508161	-0.864655	1519.45	1605.37	1111.78	1093.67	1027.87	1198.47	377.131	536.369	192.535	350.588	1900.61	1053.16	1604.6	1101.67	1876.12	1838.31	1385.26	868.402	1081.69	983.1	1193.27	1104.64	910.554	1161.05	1012	1622.4	993.099	979.905	401.299	356.539	373.555	528.659	532.11	548.338	103.31	252.321
ENSDARG00000090883	gabra3	gamma-aminobutyric acid (GABA) A receptor, alpha 3 [Source:ZFIN;Acc:ZDB-GENE-091204-365]	37.5233	-0.758799	0.642317	5.34534	0.253662	0.532089	-0.583456	-0.635828	0.25819	0.531282	0.243064	16.551	24.8006	22.6855	35.2494	27.0564	22.6228	62.9307	43.5443	64.9301	54.8626	33.0434	3.33278	13.2768	33.0171	21.5646	19.82	14.0258	29.5026	24.5282	42.9131	34.4039	28.4314	28.1796	26.4696	26.5199	5.88535	31.3281	30.6551	62.5047	49.8785	76.409	36.4286	45.0177	49.1865	70.3387	45.8766
ENSDARG00000029234	stxbp5b	syntaxin binding protein 5b (tomosyn) [Source:ZFIN;Acc:ZDB-GENE-090821-5]	390.102	0.855118	0.472434	5.31364	0.256602	0.533791	0.770547	-0.0292122	-0.157791	-0.104804	-0.085688	617.701	362.094	350.009	357.168	335.278	374.029	314.691	338.403	413.182	438.466	379.387	754.874	718.844	272.941	379.776	433.563	267.316	341.204	441.507	229.195	419.184	423.126	242.169	411.482	352.184	594.421	243.315	284.352	261.795	298.347	383.932	327.858	342.135	345.216	449.508	332.339
ENSDARG00000078210	tulp1b	tubby like protein 1b [Source:ZFIN;Acc:ZDB-GENE-110411-113]	60.4582	-0.990464	1.04944	5.31471	0.256503	0.533791	-1.52493	0.432145	0.381345	-1.26289	-0.473634	18.7654	54.0017	21.8363	16.1842	22.3231	17.1379	30.7981	73.9082	146.373	203.254	56.2961	0	0	38.5199	47.9213	75.5639	20.6262	16.6754	28.2074	10.7283	24.4448	13.3795	32.5827	21.657	12.7296	1.96178	18.7968	30.6551	32.6112	27.7103	32.0729	104.843	53.1209	63.7603	219.808	121.093
ENSDARG00000032990	plxnb3	plexin B3 [Source:ZFIN;Acc:ZDB-GENE-081104-53]	900.118	-0.27144	0.362533	5.29677	0.25818	0.536071	-0.338201	-0.194518	0.426801	0.110838	-0.0648646	940.328	1188.74	1163.24	1331.15	1117.58	831.378	710.358	657.827	518.371	542.209	1173.65	829.862	817.471	894.763	1327.42	1344.05	1131.14	1094.16	1264.43	1019.19	1574.43	1399.83	737.073	1405.3	1210.37	853.376	933.576	707.181	561.637	677.054	892.382	584.635	721.184	667.661	498.965	492.373
ENSDARG00000063295	myh9a	myosin, heavy chain 9a, non-muscle [Source:ZFIN;Acc:ZDB-GENE-030131-5870]	6499.4	0.699541	0.456951	5.27059	0.260642	0.540179	0.47681	0.244237	-0.444275	-0.140428	-0.222353	14050.3	10096	8089.22	6829.42	6478.77	8815.21	3010.93	3318.74	1987.15	2318.27	13725.2	13889.3	14536.2	9371.34	9464.45	11452.3	8337.94	7484.68	8445.05	6042.94	7824.16	6621.17	5006.29	7530.61	6899.42	16488.8	5237.01	4719.82	3189.55	2868.94	2974.29	3657.08	2919.85	3379.29	1692.52	1816.39
ENSDARG00000027153	gabrr3a	gamma-aminobutyric acid (GABA) A receptor, rho 3a [Source:ZFIN;Acc:ZDB-GENE-080722-20]	19.7089	-0.832657	0.859235	5.25765	0.261868	0.541712	-0.293735	0.861623	0.549699	-0.660596	0.48435	6.53006	8.0046	19.9166	10.9608	12.1986	8.33366	26.7497	42.2842	36.2203	25.891	3.67149	8.33194	7.58674	14.3074	5.99016	3.71626	5.77534	28.2199	25.7546	15.6048	7.24292	10.0346	10.5674	4.81266	21.2159	3.92357	5.22134	15.8561	32.6112	22.1682	25.4697	43.5366	41.4163	41.8996	26.9265	33.6073
ENSDARG00000069090	atp6v0d1	ATPase, H+ transporting, lysosomal V0 subunit d1 [Source:ZFIN;Acc:ZDB-GENE-030131-1531]	857.074	-0.0842591	0.320644	5.2485	0.262736	0.542502	-0.120667	0.371996	-0.278258	-0.242887	-0.0374792	829.819	902.21	916.068	707.857	787.65	955.206	756.541	895.259	898.245	921.886	844.442	668.222	976.793	1095.07	839.821	771.743	820.923	963.324	963.957	870.94	623.796	628.836	826.015	617.223	919.71	1031.9	886.584	947.136	965.653	739.864	564.106	977.353	888.65	819.775	828.128	1038.63
ENSDARG00000011640	syt5b	synaptotagmin Vb [Source:ZFIN;Acc:ZDB-GENE-050522-134]	261.137	1.00673	0.93132	5.24188	0.263367	0.542799	1.18814	0.590455	-0.779501	-0.325284	0.168483	51.4637	22.5859	20.4886	13.6072	81.0808	139.178	371.955	466.027	764.631	680.352	14.6859	73.3211	66.384	26.4137	22.7626	18.5813	27.2266	25.6544	8.58486	13.6542	16.2966	10.8708	191.093	37.2981	14.8511	49.0446	121.135	247.355	525.402	401.799	188.664	564.199	430.37	403.511	840.767	847.117
ENSDARG00000016695	p2rx1	purinergic receptor P2X, ligand-gated ion channel, 1 [Source:ZFIN;Acc:ZDB-GENE-030319-1]	36.1685	-0.987156	0.481113	5.2323	0.264281	0.543678	-0.698458	0.20251	-0.175077	-0.0828789	0.33755	27.1831	44.1119	42.0046	36.5036	30.2959	34.2048	35.1217	37.1984	41.9009	33.1597	41.6102	26.6622	13.2768	49.5256	41.9311	40.8788	56.9284	37.1989	31.8866	30.2342	41.6468	37.6298	30.8215	32.4854	27.5807	19.6178	41.7707	41.2258	32.6112	38.7944	33.9596	39.0941	31.5124	40.9888	40.115	51.2111
ENSDARG00000011066	glra3	glycine receptor, alpha 3 [Source:ZFIN;Acc:ZDB-GENE-020402-1]	32.1362	-0.152581	0.495026	5.20863	0.266553	0.545162	-0.295281	-0.262877	0.874154	-0.0887397	-0.115061	19.9951	24.5365	25.7205	30.8613	26.0518	14.2132	34.4388	36.6236	52.2898	56.631	28.1481	16.6639	15.1735	27.5142	28.7528	17.3425	24.7515	20.5235	31.8866	28.2836	31.6878	32.6125	29.0602	20.4538	28.6415	5.88535	19.8411	16.9131	39.8581	32.3286	31.1296	37.3171	27.0106	45.5431	68.1406	47.477
ENSDARG00000013841	abl2	c-abl oncogene 2, non-receptor tyrosine kinase [Source:ZFIN;Acc:ZDB-GENE-020809-2]	472.553	0.432042	0.432854	5.16411	0.27087	0.545162	0.418256	0.0546135	-0.561237	0.0637599	-0.0144891	877.364	656.557	408.642	393.462	406.973	600.502	345.701	330.756	351.012	354.555	706.149	954.841	971.103	438.026	712.829	818.815	447.176	334.79	443.96	282.836	452.682	444.868	373.38	501.72	345.819	1022.09	402.043	377.374	317.053	340.836	379.215	328.746	354.74	308.782	374.773	328.605
ENSDARG00000015002	cdh4	cadherin 4, type 1, R-cadherin (retinal) [Source:ZFIN;Acc:ZDB-GENE-991207-1]	196.233	-1.27129	0.679118	5.19102	0.268253	0.545162	-1.25847	-0.713411	0.0484887	-0.179002	0.0500623	22.1478	52.9867	86.2884	141.485	155.869	150.717	302.987	343.012	359.549	347.287	37.9387	13.3311	15.1735	72.6376	47.9213	38.4013	115.507	80.8114	62.5468	183.356	134.899	106.2	204.302	109.488	153.815	23.5414	218.252	210.357	303.465	315.897	289.6	316.307	352.939	359.79	305.534	385.15
ENSDARG00000018399	rps6kb1a	ribosomal protein S6 kinase b, polypeptide 1a [Source:ZFIN;Acc:ZDB-GENE-091113-52]	156.867	0.800973	0.758954	5.17108	0.27019	0.545162	0.998979	0.465946	-0.616169	0.736418	0.194987	316.977	158.601	172.36	124.788	137.4	210.606	134.253	80.5826	124.415	108.687	119.935	409.932	421.064	211.309	126.991	137.502	82.5049	205.235	229.338	150.196	132.183	91.9839	82.7776	103.472	225.95	427.669	75.1873	128.963	163.962	82.2071	156.591	101.289	62.1245	78.3341	157.713	85.8853
ENSDARG00000021895	disc1	disrupted in schizophrenia 1 [Source:ZFIN;Acc:ZDB-GENE-090122-1]	136.365	-0.596493	0.366051	5.17047	0.270249	0.545162	-0.340124	-0.0553267	0.101763	0.436604	0.278784	115.654	146.402	133.908	139.143	144.712	134.856	171.84	126.967	137.135	113.039	146.859	116.647	83.4541	148.577	123.397	167.232	114.682	141.099	145.943	155.072	128.562	133.795	136.495	157.615	140.025	102.013	153.507	149.047	150.374	173.651	191.494	111.063	136.854	132.986	110.454	134.963
ENSDARG00000029179	foxd1	forkhead box D1 [Source:ZFIN;Acc:ZDB-GENE-040426-2094]	169.792	-0.164107	0.784539	5.19662	0.267711	0.545162	-0.264675	1.32643	0.529078	0.568941	-0.0983495	261.564	314.234	425.116	169.517	165.376	114.605	89.052	60.0309	47.5334	50.8868	231.304	414.931	138.458	570.095	153.348	219.259	141.083	638.795	495.469	243.824	126.751	137.976	63.4041	169.646	263.077	94.1656	157.685	91.9652	86.0573	89.5965	91.5022	47.9792	74.7294	57.3843	25.8275	66.6811
ENSDARG00000060025	nsmfa	NMDA receptor synaptonuclear signaling and neuronal migration factor a [Source:ZFIN;Acc:ZDB-GENE-091204-32]	59.1894	-0.504447	0.392326	5.19379	0.267985	0.545162	-0.0609285	-0.165786	-0.421456	0.179522	0.403858	40.6992	42.4548	26.952	30.2341	27.6329	37.0081	85.9313	75.877	128.203	96.9006	23.2527	53.3244	45.5204	50.6262	38.337	38.4013	28.0517	29.5026	23.3018	26.333	32.5931	31.7763	36.9858	20.4538	25.4591	35.3121	32.3723	43.3399	82.4338	93.2912	82.0689	70.1917	90.0355	67.4037	146.173	96.0208
ENSDARG00000060849	dlgap4a	discs, large (Drosophila) homolog-associated protein 4a [Source:ZFIN;Acc:ZDB-GENE-080219-51]	248.324	0.486857	0.549666	5.17826	0.269491	0.545162	0.442072	0.393091	-0.564066	0.487022	-0.0490491	422.074	310.679	341.439	260.005	225.367	333.189	178.621	127.445	139.792	144.626	319.419	436.594	510.208	423.719	206.062	302.256	236.789	395.078	392.451	295.515	267.083	217.417	182.287	246.649	247.165	637.58	220.341	141.648	200.196	140.399	195.267	131.498	126.05	124.788	169.252	119.493
ENSDARG00000062693	nrxn3b	neurexin 3b [Source:ZFIN;Acc:ZDB-GENE-070206-10]	571.823	-1.50096	0.841137	5.20029	0.267357	0.545162	-1.37178	-0.612091	0.37299	-0.137557	0.155111	41.9112	108.462	202.075	308.867	370.272	285.917	878.016	965.853	1347.09	1209.77	90.5633	19.9967	15.1735	148.577	82.6642	94.1452	259.065	197.539	149.622	355.983	288.811	281.805	494.905	292.369	323.543	19.6178	355.051	483.082	911.301	875.645	847.102	1061.76	901.255	934.544	1474.91	1167.72
ENSDARG00000063299	pcloa	piccolo presynaptic cytomatrix protein a [Source:ZFIN;Acc:ZDB-GENE-030131-8115]	703.6	-0.283604	0.510237	5.16414	0.270867	0.545162	-0.221494	-0.580874	0.203794	0.486436	0.0622868	185.27	216.014	337.641	505.029	499.629	433.81	1187.19	847.403	1442.48	1381.53	197.036	189.968	168.805	293.852	148.556	205.633	396.848	316.832	299.244	396.946	505.193	612.948	591.772	539.018	368.096	147.134	605.676	548.62	1080.7	1066.85	1414.04	787.213	878.746	876.248	1770.56	1166.12
ENSDARG00000086838	itga2.3	integrin, alpha 2 (CD49B, alpha 2 subunit of VLA-2 receptor), tandem duplicate 3 [Source:ZFIN;Acc:ZDB-GENE-091204-176]	57.8057	-0.397362	0.761191	5.18966	0.268385	0.545162	-0.62254	-0.190509	-0.27473	-1.69295	-0.205219	63.1332	97.1988	51.4842	58.7521	51.685	62.5269	17.2405	55.7415	55.8767	64.418	139.516	23.3294	26.5536	42.9222	118.605	130.069	68.479	30.7853	55.1884	29.2589	63.3755	83.6218	56.3592	54.1424	44.5534	51.0064	68.9217	67.6526	17.2115	18.4735	16.0365	69.3032	38.7153	59.206	96.1662	34.1407
ENSDARG00000086965	SV2C (2 of 2)	#N/A	12.9791	1.33407	0.854514	5.17871	0.269447	0.545162	0.64443	-1.09918	0.280384	-0.380739	-0.711215	10.608	6.7864	9.05114	19.3905	11.2559	9.26782	10.8282	14.0984	14.6006	23.9039	7.34297	14.9975	9.48342	3.30171	8.38622	8.67127	8.25049	11.5445	7.35845	9.75297	20.8234	27.5952	2.64184	12.0316	19.0943	7.84714	10.4427	9.51364	9.05866	7.38941	16.0365	14.216	13.5053	14.5738	21.4313	9.60208
ENSDARG00000075712	CTBP2	#N/A	37.7699	-0.00820133	0.633854	5.14725	0.27252	0.547495	-0.36598	-0.222235	0.712482	-0.744055	-0.375232	18.8586	24.3041	26.7732	31.232	34.0449	20.7765	19.1646	32.0983	74.2024	96.2441	18.3574	11.6647	26.5536	14.3074	25.1587	33.4463	26.4016	26.9371	26.981	19.5059	40.7414	33.4487	22.8959	42.1108	37.1279	9.80892	27.151	25.3697	14.4939	18.4735	24.5264	28.4321	38.7153	29.1476	124.192	58.1459
ENSDARG00000018743	scamp5a	secretory carrier membrane protein 5a [Source:ZFIN;Acc:ZDB-GENE-030131-3188]	314.001	0.452556	0.305951	5.13339	0.273883	0.548257	0.356655	-0.188299	-0.324758	-0.111874	-0.104772	350.294	273.57	232.519	264.936	265.886	333.01	314.687	340.06	368.638	396.406	236.199	363.273	451.411	241.025	329.459	250.228	282.167	187.277	228.112	263.33	247.165	284.314	296.767	252.665	248.226	429.631	288.218	281.181	302.559	352.844	288.656	362.509	309.722	347.949	390.709	354.744
ENSDARG00000079822	BSN (2 of 3)	#N/A	424.607	-0.413829	0.793437	5.13819	0.27341	0.548257	-0.564033	-1.16186	0.170773	0.451893	-0.137736	59.433	87.8655	145.295	325.09	309.894	275.299	760.67	556.113	822.031	904.38	101.578	34.9942	41.7271	104.554	58.7036	100.339	233.489	84.6596	117.735	185.306	325.026	464.937	383.947	353.73	192.004	37.2739	427.106	361.518	564.354	627.176	1090.48	525.994	535.711	606.634	829.227	705.753
ENSDARG00000038990	wnt3	wingless-type MMTV integration site family, member 3 [Source:ZFIN;Acc:ZDB-GENE-081003-1]	106.912	0.655775	0.630996	5.12188	0.275019	0.549546	0.749346	0.69267	-0.509595	0.256629	0.0930277	233.551	138.933	169.122	104.637	98.7173	140.539	54.5104	45.6275	43.0859	40.3953	95.4586	328.279	276.916	191.499	113.813	111.488	140.258	177.016	190.093	135.566	79.6721	98.6737	77.494	81.8152	136.843	276.612	71.0103	73.995	58.8813	47.1075	57.5426	43.5366	40.516	52.8299	35.1693	46.9435
ENSDARG00000063068	syne1b	spectrin repeat containing, nuclear envelope 1b [Source:ZFIN;Acc:ZDB-GENE-071218-4]	1607.84	0.295327	0.382458	5.1167	0.275532	0.549584	0.111394	-0.458519	0.357909	-0.0246089	-0.184394	1038.21	961.068	1330.14	1827.79	1654.88	1291.3	1808.16	1839.26	2025.69	2301.88	915.424	1283.12	916.099	949.791	882.95	1050.46	1457.04	1304.53	1228.86	1610.22	2000.86	1872.29	1682.85	1888.97	1392.83	617.962	1712.6	1543.32	1716.62	1657.07	2050.78	1910.28	1830.42	1777.09	2517.91	1685.17
ENSDARG00000010270	fezf1	FEZ family zinc finger 1 [Source:ZFIN;Acc:ZDB-GENE-060929-970]	106.134	-0.683809	0.530679	5.09088	0.278099	0.552728	-0.627916	0.474629	0.120843	-0.292698	0.079137	109.986	169.965	163.987	118.013	131.372	120.816	69.5795	85.2299	47.4633	44.9299	176.231	81.653	72.074	244.326	131.784	133.785	141.908	179.581	170.471	178.479	76.0506	99.5099	157.63	89.0342	147.451	88.2803	140.976	133.191	71.5634	70.1993	66.9758	83.5193	76.5301	95.6404	30.2237	58.1459
ENSDARG00000045789	srgap1b	SLIT-ROBO Rho GTPase activating protein 1b [Source:ZFIN;Acc:ZDB-GENE-041210-103]	144.114	-1.19267	0.616127	5.0916	0.278027	0.552728	-1.00771	-0.523009	0.0735988	-0.00274511	0.201576	20.7809	41.7845	69.9411	100.502	116.116	110.341	214.777	215.186	295.093	256.613	28.1481	13.3311	20.8635	56.129	40.7331	28.4913	73.4293	89.7905	46.6035	141.418	81.4828	78.6045	149.704	83.0184	115.627	25.5032	170.216	135.305	193.855	242.003	208.474	183.92	248.498	213.142	339.054	261.39
ENSDARG00000058821	sema5a	sema domain, seven thrombospondin repeats (type 1 and type 1-like), transmembrane domain (TM) and short cytoplasmic domain, (semaphorin) 5A [Source:ZFIN;Acc:ZDB-GENE-030131-8969]	399.742	-0.368872	0.339672	5.06764	0.280427	0.556364	-0.399882	-0.0639199	0.337744	0.183211	-0.0256255	245.042	323.308	404.201	422.512	406.438	321.605	473.335	416.885	487.675	496.415	309.629	214.964	210.532	390.702	306.696	272.526	339.92	463.062	409.621	349.156	462.641	455.739	352.245	424.717	442.352	172.637	395.778	396.402	436.627	511.716	471.661	393.607	474.487	382.562	476.435	513.178
ENSDARG00000058115	fgfr2	fibroblast growth factor receptor 2 [Source:ZFIN;Acc:ZDB-GENE-030323-1]	3049.06	0.496091	0.393224	5.05399	0.281803	0.55711	0.48408	0.388681	-0.27109	-0.0130852	-0.0120755	5281.93	3776.33	4067.14	3106.59	3074.97	3710.62	2005.72	2024	1714.43	1728.84	3413.26	6520.58	5911.97	4320.83	3482.68	3525.49	3067.53	4739.65	4394.22	3058.53	3181.45	3079.79	2500.94	3295.47	3428.49	5904.97	2785.06	2441.83	1822.6	2146.62	2047.95	1839.2	2183.36	2049.44	1400.18	1849.47
ENSDARG00000071863	itgb1a	integrin, beta 1a [Source:ZFIN;Acc:ZDB-GENE-060803-2]	1541.55	0.543426	0.354309	5.05402	0.281799	0.55711	0.513087	-0.185651	-0.13705	-0.070032	-0.0309033	2146.22	1503.9	1509.24	1716.5	1576	1733.05	1270.02	1333.19	1299.63	1327.77	1442.89	2416.26	2579.49	1402.12	1594.58	1514.99	1485.91	1571.33	1470.46	1590.71	1662.25	1896.54	1257.52	1708.49	1761.98	2626.83	1168.54	1403.79	1183.06	1381.82	1245.18	1099.97	1454.07	1445.54	1142.45	1378.43
ENSDARG00000004023	isl1	ISL LIM homeobox 1 [Source:ZFIN;Acc:ZDB-GENE-980526-112]	820.347	0.402237	0.455123	5.01142	0.286128	0.559134	0.469373	-0.132187	-0.443829	-0.338623	0.0658203	636.819	459.961	623.301	683.109	871.634	1185.61	972.524	1229.8	787.925	752.785	472.398	614.897	823.161	516.167	464.836	398.878	877.852	500.261	491.79	736.349	625.607	687.371	1280.41	654.522	679.97	965.198	1233.28	1358.34	1236.51	972.63	708.434	1211.92	1174.96	1302.53	500.614	989.014
ENSDARG00000012482	pclob	#N/A	502.78	-0.499836	0.689898	5.03087	0.284145	0.559134	-0.632131	-0.830174	0.260216	0.429697	-0.125777	72.8574	112.918	195.427	347.45	329.613	275.215	825.601	612.941	1078.75	1177.02	96.6825	64.9892	56.9005	133.169	74.278	131.308	245.039	174.45	166.792	234.071	345.849	462.428	342.558	423.514	222.767	41.1975	422.929	361.518	639.541	725.085	1112.18	532.213	665.362	641.246	1306.21	903.663
ENSDARG00000027602	lrfn1	leucine rich repeat and fibronectin type III domain containing 1 [Source:ZFIN;Acc:ZDB-GENE-040426-1227]	93.0344	-0.154148	0.565225	5.01224	0.286044	0.559134	-0.0759915	-0.844172	0.0259991	0.265153	0.037179	20.3353	21.4351	34.9763	62.7907	80.6268	79.1868	162.909	135.559	168.405	164.12	14.6859	21.6631	24.6569	37.4193	10.7823	16.1038	49.5029	33.3507	22.0754	78.0238	54.3219	56.0266	100.39	66.1741	75.3165	27.465	107.56	102.536	167.585	157.949	163.195	132.387	145.857	128.431	154.965	174.438
ENSDARG00000061647	nrxn1a	neurexin 1a [Source:ZFIN;Acc:ZDB-GENE-070206-1]	1350.6	-1.23006	0.728125	5.00938	0.286337	0.559134	-1.11762	-0.552179	0.257614	0.0923646	0.117511	235.991	512.073	762.917	1118.66	1194.7	999.33	2074.93	1946.26	2425.45	2235.72	444.25	136.644	127.078	593.207	500.777	442.235	959.532	665.732	663.487	1066	1155.25	1134.75	1353.5	1127.37	1103.23	105.936	1473.46	1418.59	1802.67	2225.13	2197	1743.24	2082.52	2013	2391.52	2337.04
ENSDARG00000074908	col6a1	collagen, type VI, alpha 1 [Source:ZFIN;Acc:ZDB-GENE-070501-6]	1134.67	-1.16162	0.818267	5.02386	0.284858	0.559134	-1.34563	-0.440215	0.47933	-0.473516	-0.177981	200.494	509.538	874.215	1186.14	1217.88	873.6	1172.97	1628.65	1728.14	1955.05	435.683	76.6539	89.1442	713.169	463.638	351.806	1344.83	779.894	497.922	1351.76	1137.14	1069.52	1420.43	1140.6	1092.62	119.669	1198.82	1302.31	1206.61	1365.19	947.095	1888.96	1460.38	1536.62	2060.7	1557.14
ENSDARG00000077935	relnl	#N/A	28.26	0.555973	1.0088	5.01655	0.285604	0.559134	0.662844	-1.26151	-0.101803	0.729547	0.10021	26.5041	16.7408	16.3485	39.1949	19.5987	21.0316	41.444	24.9946	39.7034	37.0392	11.0145	53.3244	15.1735	12.1063	8.38622	29.7301	9.90058	25.6544	13.4905	15.6048	65.1863	36.7936	9.68674	38.5013	10.608	13.7325	26.1067	23.2556	14.4939	24.9392	84.8989	12.439	26.1103	36.4344	53.8531	24.0052
ENSDARG00000079670	lrrc7	leucine rich repeat containing 7 [Source:ZFIN;Acc:ZDB-GENE-130530-876]	147.378	0.461555	0.492662	5.03692	0.28353	0.559134	0.533047	-0.623793	-0.00540262	-0.107937	0.053872	46.2312	31.9501	52.6984	81.2041	84.867	85.1854	189.553	204.279	355.419	342.392	30.5957	54.9908	53.1072	28.6148	26.3567	40.8788	67.654	48.7434	41.6979	78.0238	87.8204	77.7682	103.912	72.1899	78.4989	27.465	105.471	122.62	189.326	171.804	207.531	207.91	190.875	214.052	436.869	294.464
ENSDARG00000038442	plcg1	phospholipase C, gamma 1 [Source:ZFIN;Acc:ZDB-GENE-030421-3]	1399.62	0.248412	0.23954	5.00101	0.287194	0.559828	0.127791	0.154458	-0.281855	-0.16853	-0.120304	2030.05	1857.96	1631.55	1465.9	1378.13	1675.47	1012.7	1138.19	865.478	940.744	1926.31	2013	2150.84	1809.34	1968.37	1796.19	1422.38	1682.93	1789.33	1569.25	1406.03	1422.41	1282.17	1405.3	1446.93	2285.48	1469.29	1271.66	955.688	1085.32	997.091	1062.65	1243.39	1108.52	736.358	937.803
ENSDARG00000021309	rhoae	ras homolog gene family, member Ae [Source:ZFIN;Acc:ZDB-GENE-040426-1337]	718.978	0.0430509	0.295531	4.9821	0.289139	0.562635	0.28618	0.0438991	-0.313666	0.0941603	0.244191	1185.82	972.459	760.228	737.444	690.686	858.428	519.407	486.589	530.671	448.04	1247.08	986.502	1323.89	904.668	918.891	1093.82	856.401	708.062	716.223	801.694	688.982	721.656	661.34	733.93	676.788	1296.74	645.358	633.186	542.614	548.663	466.944	495.785	521.305	442.679	526.991	505.176
ENSDARG00000010771	gipc1	#N/A	1110.23	0.661637	0.393093	4.95745	0.291692	0.565628	0.336482	0.043724	-0.446624	-0.167963	-0.324412	1871.12	1481.87	1096.89	1064.14	1017.04	1386.07	827.023	929.136	634.518	794.514	1729.27	1786.37	2097.73	972.903	1734.75	1737.97	1353.08	806.832	1130.75	868.015	1047.51	1276.9	1030.32	1174.29	846.515	2118.73	1174.8	864.684	774.515	838.697	867.856	1061.76	895.853	829.795	556.665	634.804
ENSDARG00000096415	raf1a	Raf-1 proto-oncogene, serine/threonine kinase a [Source:ZFIN;Acc:ZDB-GENE-990415-41]	46.4097	0.358919	0.753358	4.95857	0.291575	0.565628	0.815668	0.797919	-0.701813	0.32964	0.44167	103.663	58.8959	61.7297	35.5056	36.6762	59.6556	34.7092	27.6193	26.287	19.3546	51.4008	111.648	147.941	78.1404	52.7134	45.8338	27.2266	78.246	79.7166	52.666	26.2556	27.5952	26.4184	25.2665	58.3438	127.516	28.1952	23.2556	42.5757	33.2523	28.2996	24.8781	27.0106	30.9693	24.1789	33.0738
ENSDARG00000020609	snap25a	synaptosomal-associated protein, 25a [Source:ZFIN;Acc:ZDB-GENE-980526-468]	1195.32	-1.63234	0.90582	4.94545	0.29294	0.567063	-1.59818	-0.365974	0.211351	-0.0841747	0.0398807	202.12	611.939	738.316	951.505	1118.4	965.991	1645.97	1744.86	2014.5	1959.57	472.398	59.99	73.9707	759.393	584.64	491.785	1092.36	568.245	554.337	1079.65	837.462	937.4	1472.39	868.685	1014.12	74.5478	1380.52	1442.9	1847.06	1838.11	1252.73	1936.05	1769.2	1529.34	1974.98	2261.29
ENSDARG00000074419	hcn4l	hyperpolarization activated cyclic nucleotide-gated potassium channel 4l [Source:ZFIN;Acc:ZDB-GENE-110411-3]	20.6496	-0.181523	0.699894	4.93603	0.293924	0.567982	-0.0472828	-0.689239	0.674947	-0.281097	0.111856	6.7077	6.93118	11.939	19.2508	17.1141	10.7195	24.932	30.2953	40.8259	37.7801	4.89531	13.3311	1.89668	11.0057	3.5941	6.19376	10.7256	12.8272	12.2641	20.4812	17.2019	20.0692	21.1347	13.2348	16.9727	5.88535	12.5312	13.7419	28.0818	21.2445	25.4697	32.8746	24.3096	33.7019	50.0064	28.2728
ENSDARG00000043821	klf7b	Kruppel-like factor 7b [Source:ZFIN;Acc:ZDB-GENE-041014-171]	852.055	-0.691729	0.370159	4.91774	0.295842	0.570699	-0.506477	0.0458475	0.203598	0.0995696	0.188531	487.03	691.864	920.142	891.361	956.051	830.217	1027.36	958.848	936.179	821.496	633.943	396.601	430.547	868.349	599.016	608.227	957.057	738.847	1064.52	1206.44	690.793	776.846	1121.9	691.82	1054.43	535.567	988.922	966.163	1091.57	1059.46	931.058	985.35	915.661	975.532	878.684	907.397
ENSDARG00000001127	slc17a6a	solute carrier family 17 (vesicular glutamate transporter), member 6a [Source:ZFIN;Acc:ZDB-GENE-050105-4]	265.061	-1.55547	0.969985	4.89524	0.298217	0.572309	-1.69243	-0.223339	0.25576	0.132186	-0.107314	34.2988	110.854	192.025	224.176	270.183	226.291	401.362	366.221	397.26	427.937	80.7727	18.3303	3.79337	134.269	106.625	91.6677	193.886	241.152	141.037	241.874	229.963	200.692	277.393	274.322	258.834	5.88535	374.892	298.094	380.464	438.746	384.875	258.554	442.975	397.135	320.92	453.432
ENSDARG00000042608	ICA1	islet cell autoantigen 1, 69kDa [Source:HGNC Symbol;Acc:HGNC:5343]	26.5756	0.581401	0.624644	4.90267	0.29743	0.572309	0.711807	-0.627707	-0.422684	-0.136686	0.154048	17.412	10.631	12.6999	19.6228	21.3786	28.6563	34.6521	38.0957	43.5067	39.1006	24.4766	4.99917	22.7602	8.80455	13.1784	9.91002	23.1014	6.41361	8.58486	24.3824	13.5805	20.9054	32.5827	15.6411	15.9119	17.6561	32.3723	35.9404	45.2933	36.0233	22.6397	38.2056	36.9145	39.167	45.6102	42.6759
ENSDARG00000052826	runx3	runt-related transcription factor 3 [Source:ZFIN;Acc:ZDB-GENE-000605-2]	167.775	0.558835	0.41239	4.89527	0.298213	0.572309	0.58046	0.0586783	-0.341446	0.206201	0.00740986	210.839	140.999	154.592	148.431	148.037	187.566	177.853	154.166	178.092	177.179	105.249	288.285	238.982	198.102	125.793	99.1002	114.682	157.775	191.32	159.949	144.858	140.485	150.585	140.77	152.755	227.567	169.171	165.96	188.42	182.888	162.251	159.931	142.256	160.312	160.46	217.647
ENSDARG00000000103	myh10	myosin, heavy chain 10, non-muscle [Source:ZFIN;Acc:ZDB-GENE-030616-162]	1961.82	1.15196	0.550647	4.87553	0.300309	0.574369	0.690466	-0.202871	-0.0126488	0.130351	-0.460932	3726.87	2309.37	2259.12	2600.22	2129.95	2148.71	1267.69	1158.18	849.231	1168.91	3109.75	4827.53	3243.33	1970.02	1950.4	3007.69	1889.36	2224.24	2663.76	1782.84	2753.21	3264.59	1489.12	2661.4	2239.34	3384.08	1489.13	1572.92	835.208	967.088	2000.78	1096.41	870.643	1507.48	824.281	595.862
ENSDARG00000052642	shisa9b	shisa family member 9b [Source:ZFIN;Acc:ZDB-GENE-081022-105]	25.8883	-0.98412	0.786927	4.87542	0.30032	0.574369	-0.764429	-0.0268359	1.22872	0.00477618	0.405007	7.34297	12.4735	24.4804	24.94	27.1308	11.5766	30.4254	30.3248	51.3829	38.806	22.0289	0	0	15.408	8.38622	13.6263	28.0517	28.2199	17.1697	17.5553	27.1609	30.1038	18.4929	38.5013	24.3983	0	12.5312	22.1985	33.517	34.176	23.583	23.1011	37.8149	30.0584	58.7987	44.2763
ENSDARG00000019328	plxna4	plexin A4 [Source:ZFIN;Acc:ZDB-GENE-030131-4663]	1740.15	-0.794327	0.566397	4.86634	0.301289	0.575236	-0.685228	-0.539978	0.327851	0.0792451	0.111288	623.307	1002.25	1416.47	2059.48	2145.47	1709.35	2282.62	2160.62	2078.08	1923.81	974.167	476.587	419.167	1065.35	1012.34	929.064	2010.64	1186.52	1052.26	1953.52	2106.78	2118.14	2294	2124.79	2017.63	398.242	2549.06	2180.74	2242.92	2367.38	2237.56	2024.01	2177.06	2280.8	1878.26	2084.18
ENSDARG00000030621	th	tyrosine hydroxylase [Source:ZFIN;Acc:ZDB-GENE-990621-5]	32.0602	-1.17687	0.762846	4.84908	0.303136	0.577083	-1.05854	-0.598366	0.531013	0.116852	0.251806	10.8308	22.5587	22.5612	34.1577	34.2408	23.697	44.9067	41.4128	46.8716	39.3649	30.5957	0	1.89668	26.4137	25.1587	16.1038	28.8767	17.9581	20.8489	51.6908	29.877	20.9054	41.3888	25.2665	36.0671	5.88535	27.151	38.0546	48.9168	46.1838	39.6195	34.6516	50.4199	39.167	50.0064	46.4101
ENSDARG00000031956	tmem63a	transmembrane protein 63A [Source:ZFIN;Acc:ZDB-GENE-041210-107]	164.252	0.487253	0.506994	4.84281	0.30381	0.577083	0.0636712	-0.0427921	-0.0447584	-0.901004	-0.416426	263.125	251.765	151.644	156.209	151.55	156.325	85.0764	158.869	114.777	153.184	380.611	239.96	168.805	121.063	328.261	305.972	198.012	97.4868	159.433	92.6532	192.843	183.132	143.54	199.725	111.384	160.866	131.578	176.531	67.9399	108.994	78.2957	175.924	147.658	153.025	119.246	107.223
ENSDARG00000061918	cplx2	complexin 2 [Source:ZFIN;Acc:ZDB-GENE-081113-1]	1279.83	-0.787089	0.553425	4.84297	0.303792	0.577083	-0.858455	-0.211615	0.340673	-0.0839491	-0.0686838	599.24	1086.48	1271.41	1472.27	1539.19	1215.46	1549.63	1642.48	1182.25	1239.9	983.958	369.938	443.824	1179.81	1063.85	1015.78	1655.05	1077.49	1081.69	1488.3	1282	1646.51	1718.08	1464.25	1435.26	341.35	1759.59	1545.44	1643.24	1585.95	1419.7	1803.66	1602.63	1521.14	898.467	1321.35
ENSDARG00000060637	clstn2	calsyntenin 2 [Source:ZFIN;Acc:ZDB-GENE-070911-2]	690.45	-1.03723	0.533579	4.82879	0.30532	0.578966	-0.898231	-0.0587692	0.0347813	0.0220219	0.146547	131.935	245.898	338.341	352.408	432.578	422.274	1035.98	1020.29	1536.61	1388.19	195.813	89.985	110.008	333.472	207.26	196.962	314.344	400.209	300.47	338.428	356.714	362.082	526.607	366.965	404.163	113.783	535.71	617.33	1029.97	1205.4	872.572	988.904	1114.64	957.315	1565.04	1515.53
ENSDARG00000045948	cap2	#N/A	241.247	0.0201817	0.540608	4.81536	0.306773	0.580733	-0.261665	-0.178893	0.732574	0.0765219	-0.277149	239.008	286.538	301.665	341.489	279.826	168.407	215.846	204.696	169.541	205.45	265.571	301.616	149.838	255.332	298.31	305.972	224.413	333.507	347.074	280.886	276.136	467.446	156.749	274.322	408.406	151.057	82.4972	271.667	175.738	215.216	256.583	213.241	150.359	250.487	161.559	146.698
ENSDARG00000034173	prkcq	protein kinase C, theta [Source:ZFIN;Acc:ZDB-GENE-041210-195]	99.4358	0.572628	0.490499	4.79778	0.308683	0.583359	-0.074639	0.0333084	-0.0545812	-0.783594	-0.643088	144.929	152.624	110.527	108.005	97.8954	101.67	47.4333	81.6523	58.4079	91.2138	160.322	154.974	119.491	106.755	202.467	148.65	142.733	83.3769	105.471	84.8509	109.549	129.614	92.4644	122.723	78.4989	174.599	54.302	76.1091	36.2346	69.2757	36.7895	71.0802	86.434	87.4427	64.294	54.9452
ENSDARG00000001154	rimbp2	RIMS binding protein 2 [Source:ZFIN;Acc:ZDB-GENE-040724-96]	122.115	0.747862	0.913016	4.7573	0.313118	0.586768	1.15506	1.17706	-0.593169	0.454318	0.4	178.788	80.2842	140.454	62.1159	73.8715	111.439	127.971	93.4002	200.714	152.113	37.9387	249.958	248.466	160.683	46.7233	33.4463	37.1272	203.953	180.282	70.2214	64.2809	51.8455	56.3592	69.7836	95.4716	235.414	37.5937	61.3101	125.009	112.688	146.215	75.5227	100.84	103.838	267.617	155.767
ENSDARG00000005775	scn8aa	sodium channel, voltage gated, type VIII, alpha subunit a [Source:ZFIN;Acc:ZDB-GENE-000828-1]	1023.3	-1.17714	0.715177	4.76815	0.311925	0.586768	-1.10505	-0.405219	0.302126	0.0444866	0.0772771	221.422	476.293	610.396	808.342	870.363	705.913	1585.02	1536.89	1754.94	1663.41	392.849	163.306	108.111	516.167	517.55	395.162	810.198	516.937	504.054	744.152	811.207	869.666	1102.53	780.854	727.706	80.4332	1007.72	1029.59	1680.38	1534.23	1540.44	1702.37	1412.66	1495.63	1965.09	1510.19
ENSDARG00000037324	klhl17	kelch-like family member 17 [Source:ZFIN;Acc:ZDB-GENE-030131-8131]	176.412	0.180205	0.342118	4.77409	0.311273	0.586768	0.126845	-0.388235	-0.344617	-0.537135	-0.0591862	154.531	141.525	122.848	160.783	175.311	222.612	152.154	220.788	202.545	211.028	135.845	139.977	187.772	112.258	141.368	170.948	163.36	92.3559	112.83	175.553	162.966	143.829	210.467	164.834	150.633	156.943	231.828	279.067	139.503	177.346	139.612	216.795	220.587	224.983	208.818	217.114
ENSDARG00000037496	gria4a	glutamate receptor, ionotropic, AMPA 4a [Source:ZFIN;Acc:ZDB-GENE-020125-7]	140.298	-0.229709	0.721976	4.75753	0.313093	0.586768	-0.0680914	-0.976808	0.50561	-0.0288731	0.160645	23.1849	24.3054	44.082	86.758	97.0777	68.3779	185.687	189.44	361.056	323.01	22.0289	26.6622	20.8635	26.4137	16.7724	29.7301	74.2544	35.9162	22.0754	38.0366	95.9686	126.269	96.8674	127.535	66.8301	13.7325	80.4087	110.992	138.597	194.896	223.567	193.694	211.583	163.044	436.869	328.071
ENSDARG00000076059	DOCK1 (2 of 3)	#N/A	97.1802	0.915346	0.766946	4.75792	0.31305	0.586768	0.860875	0.522305	-0.70929	0.184851	-0.0562167	238.475	131.309	129.568	90.213	87.3847	142.874	45.6551	40.1646	32.4352	33.724	107.697	309.948	297.78	200.304	98.2386	95.3839	84.155	148.796	155.754	122.887	84.1989	63.5525	52.8368	74.5962	134.721	325.656	51.1692	51.7965	41.6698	43.4128	51.8827	39.0941	49.5195	31.8801	32.9713	30.94
ENSDARG00000018856	dclk1a	doublecortin-like kinase 1a [Source:ZFIN;Acc:ZDB-GENE-061013-124]	167.943	-0.168604	0.702902	4.74355	0.314637	0.587639	-0.604645	-0.663026	0.633602	-0.623705	-0.415129	69.6632	105.93	151.966	240.623	209.612	135.109	127.687	196.743	189.464	252.634	143.188	31.6614	34.1403	97.9506	92.2485	127.592	270.616	85.9423	99.3391	269.182	211.855	240.831	199.019	252.665	177.153	33.3503	181.703	190.273	111.421	134.857	136.782	197.248	199.879	193.103	224.205	172.304
ENSDARG00000076795	LPHN1 (2 of 4)	#N/A	22.1352	-0.725749	0.793898	4.74415	0.314571	0.587639	-0.257829	0.89872	-0.678702	0.368878	0.491347	31.3106	37.4374	36.5398	19.5986	17.1741	27.4906	13.1564	10.1881	16.628	11.8285	26.9242	36.6606	30.347	77.0398	19.1685	16.1038	28.8767	51.3088	29.4338	36.086	12.6751	10.0346	20.2541	13.2348	18.0335	37.2739	20.8854	24.3126	22.6466	7.38941	9.43321	10.662	11.7046	8.19775	8.79234	16.5369
ENSDARG00000015530	si:dkey-169l5.3	#N/A	205.843	-1.47972	0.904977	4.72268	0.316954	0.589115	-1.39905	-0.838459	0.261794	-0.0155708	0.123984	23.7284	62.5784	97.9427	175.135	184.129	153.573	334.857	338.491	358.768	329.224	52.6246	16.6639	1.89668	67.1347	59.9016	60.6989	151.809	78.246	63.7733	169.702	179.262	176.442	257.139	173.256	121.992	7.84714	222.429	230.442	293.501	363.928	347.142	313.641	350.238	351.592	384.665	311.534
ENSDARG00000059773	SRCIN1 (1 of 2)	SRC kinase signaling inhibitor 1 [Source:HGNC Symbol;Acc:HGNC:29506]	390.022	-0.913561	0.65253	4.73086	0.316044	0.589115	-0.969607	-0.600116	0.133675	0.211266	-0.0398879	75.257	147.376	205.859	312.049	303.504	276.646	598.113	516.637	722.264	742.512	130.95	54.9908	39.8304	165.085	122.199	154.844	264.016	175.733	177.829	264.306	333.174	338.668	351.365	323.651	235.497	43.1593	405.176	381.603	558.013	593.923	642.402	449.582	545.615	554.714	824.831	659.343
ENSDARG00000092624	SPTBN4	spectrin, beta, non-erythrocytic 4 [Source:HGNC Symbol;Acc:HGNC:14896]	100.511	0.0581026	0.674104	4.72215	0.317012	0.589115	-0.602602	-0.901763	0.01205	0.317482	-0.635944	30.0492	45.6282	72.4225	135.31	113.916	112.968	149.465	119.941	88.2573	137.148	44.0578	23.3294	22.7602	55.0284	33.5449	48.3113	115.507	55.157	46.6035	117.036	147.574	141.321	118.883	126.332	96.5324	17.6561	180.658	140.59	135.88	120.078	192.438	127.056	113.445	119.323	86.8243	64.0139
ENSDARG00000010515	dvl1a	dishevelled segment polarity protein 1a [Source:ZFIN;Acc:ZDB-GENE-090312-40]	140.104	-0.375716	0.412445	4.6973	0.31979	0.589658	-0.348819	0.204891	0.567686	0.140059	0.0441921	132.016	168.125	201.513	174.833	164.817	111.201	120.176	109.058	111.329	107.971	184.798	118.314	92.9376	134.269	190.487	179.619	137.783	239.869	226.886	152.146	189.221	183.132	102.151	204.538	187.761	96.1274	115.914	121.563	96.9276	113.612	149.988	78.1882	128.751	120.234	112.102	104.023
ENSDARG00000036505	syt4	synaptotagmin IV [Source:ZFIN;Acc:ZDB-GENE-030131-7297]	231.727	-1.2751	0.66525	4.68646	0.321006	0.589658	-1.06303	-0.302866	0.195681	-0.212056	0.230691	66.6932	139.343	170.321	210.107	244.407	213.407	295.854	342.699	342.53	291.913	122.383	41.6597	36.037	189.298	122.199	106.533	187.286	165.471	158.207	288.688	170.209	171.425	313.498	185.287	234.436	41.1975	286.13	312.893	362.346	320.515	204.701	353.624	352.939	321.534	328.064	367.546
ENSDARG00000039901	SH3GL2 (2 of 2)	SH3-domain GRB2-like 2 [Source:HGNC Symbol;Acc:HGNC:10831]	15.8824	0.122951	0.921369	4.70762	0.318633	0.589658	-0.303577	-1.50688	0.556444	-0.0414142	-0.405438	5.11808	6.31674	3.75042	10.6585	13.86	9.42445	21.3229	21.9438	28.578	37.8513	4.89531	6.66555	3.79337	6.60341	1.19803	11.1488	4.95029	3.84816	2.45282	5.85178	13.5805	12.5433	13.2092	15.6411	12.7296	1.96178	9.39842	16.9131	19.0232	15.7025	29.243	20.4356	12.605	32.791	25.278	19.2042
ENSDARG00000060368	syn1	synapsin I [Source:ZFIN;Acc:ZDB-GENE-081105-93]	160.301	-0.0702252	0.633714	4.69093	0.320504	0.589658	-0.781875	-0.456031	0.439041	-0.132725	-0.693498	61.3824	105.539	129.961	178.276	155.675	114.829	169.121	185.418	192.116	310.69	96.6825	53.3244	34.1403	121.063	77.8721	117.681	103.956	143.665	142.263	118.986	178.357	237.486	125.928	202.132	138.964	31.3885	155.596	157.504	112.327	143.17	251.867	184.809	171.968	199.479	186.288	156.301
ENSDARG00000075539	snphb	syntaphilin b [Source:ZFIN;Acc:ZDB-GENE-090313-92]	71.1023	0.361829	0.528841	4.69201	0.320383	0.589658	0.710377	-0.228339	-0.368338	0.0445418	0.329452	61.3416	37.4895	38.3755	44.9563	47.2695	61.0186	85.7172	83.1112	140.182	111.562	37.9387	68.3219	77.7641	30.8159	39.5351	42.1176	45.3777	24.3717	45.3771	32.1848	52.5111	50.1731	69.5684	45.7203	26.5199	84.3567	54.302	44.397	95.1159	98.8333	63.2025	77.2997	88.2348	83.7992	190.684	117.892
ENSDARG00000079926	syt15	synaptotagmin XV [Source:ZFIN;Acc:ZDB-GENE-090527-2]	16.5414	0.360632	1.17773	4.70952	0.318422	0.589658	1.00296	2.42168	-0.329875	0.831203	0.616161	27.898	13.9204	36.578	6.82688	8.67526	10.904	18.7462	10.5365	18.9599	12.3695	9.79063	41.6597	32.2436	30.8159	5.99016	4.95501	4.12524	59.0052	46.6035	11.7036	5.43219	3.34487	9.68674	3.60949	12.7296	27.465	3.13281	2.11414	25.3642	12.0078	18.8664	5.33102	11.7046	14.5738	24.1789	16.0035
ENSDARG00000090818	CACFD1	calcium channel flower domain containing 1 [Source:HGNC Symbol;Acc:HGNC:1365]	166.619	-0.101762	0.564519	4.68685	0.320963	0.589658	-0.357186	-0.472594	0.160817	-1.03602	-0.249062	151.29	193.792	157.612	218.702	220.164	196.941	101.094	207.3	100.207	119.09	214.17	118.314	121.388	106.755	286.33	188.29	271.441	89.7905	111.603	137.517	242.638	275.952	263.303	218.976	178.214	154.981	231.828	204.015	78.8103	134.857	89.6155	209.687	190.875	221.339	71.9872	133.362
ENSDARG00000009499	syne1a	spectrin repeat containing, nuclear envelope 1a [Source:ZFIN;Acc:ZDB-GENE-030131-4172]	2090.46	0.230224	0.187168	4.67195	0.322642	0.59088	-0.0516932	-0.208167	0.0829968	-0.0569634	-0.279808	1662.76	1723.42	1946.94	2249.14	2236.44	2111.41	2172.48	2259.98	2051.49	2490.57	1877.35	1603.07	1507.86	1712.49	1737.15	1720.63	2075	1916.39	1849.42	2491.88	2080.53	2175	2322.18	2166.9	2220.25	1848	2412.26	2073.97	1936.74	2264.85	2315.85	2234.58	2250.89	2294.46	2107.96	1835.6
ENSDARG00000087214	UNC13A (2 of 5)	#N/A	20.7562	-0.519746	0.785079	4.67116	0.322732	0.59088	-0.325209	-0.847692	0.572508	0.449836	0.122499	7.71174	9.66162	11.8201	21.2716	18.0053	12.1076	29.0637	21.2783	39.9469	36.695	2.44766	14.9975	5.69005	13.2068	9.58426	6.19376	16.501	12.8272	6.13204	22.4318	16.2966	25.0865	16.7316	19.2506	18.0335	5.88535	17.7526	12.6849	25.3642	20.3209	41.5061	24.8781	18.0071	20.9498	57.6997	21.8714
ENSDARG00000026294	erbb2	erb-b2 receptor tyrosine kinase 2 [Source:ZFIN;Acc:ZDB-GENE-031118-121]	833.878	0.412443	0.387265	4.64144	0.326104	0.5951	0.47467	0.150795	-0.360996	0.0732809	0.0615181	1497.86	1077.91	869.513	783.217	760.053	976.146	616.739	586.194	598.057	573.092	1204.25	1574.74	1714.6	899.165	1144.12	1190.44	854.75	810.68	943.108	630.042	825.693	893.917	671.908	843.418	764.834	1671.44	592.1	664.898	579.754	629.947	640.515	587.3	553.718	617.564	667.118	531.849
ENSDARG00000089367	PRRT2	#N/A	277.626	-0.666242	0.554506	4.64551	0.325641	0.5951	-0.371524	-0.527944	-0.212715	0.41254	0.298472	72.2341	93.4506	142.961	206.132	263.54	305.408	543.608	408.412	408.421	332.092	81.9965	68.3219	66.384	127.666	63.4957	89.1902	179.861	141.099	107.924	171.652	243.543	203.201	358.41	237.023	195.186	100.051	421.884	394.288	487.356	568.984	574.483	374.06	431.27	419.907	286.3	439.028
ENSDARG00000000472	cntn2	contactin 2 [Source:ZFIN;Acc:ZDB-GENE-990630-12]	528.386	-0.362063	0.38081	4.6361	0.326713	0.595237	-0.189164	-0.448969	0.215695	0.151585	0.177754	314.068	358.07	475.122	648.572	675.832	581.98	714.388	643.135	463.195	409.5	394.073	288.285	259.846	366.489	389.36	318.359	535.457	464.345	425.564	660.276	648.241	637.198	832.179	563.081	632.234	255.032	740.386	750.521	736.469	700.146	706.548	605.07	629.348	694.987	418.735	457.166
ENSDARG00000074524	cntnap1	contactin associated protein 1 [Source:ZFIN;Acc:ZDB-GENE-030916-2]	95.8144	-1.44453	0.740383	4.62624	0.32784	0.596316	-1.32839	-0.000970362	0.0201291	-0.294164	0.11288	9.6807	24.3104	42.3041	42.3326	60.935	60.0907	140.182	171.888	211.156	195.265	9.79063	11.6647	7.58674	47.3245	11.9803	13.6263	36.3021	52.5916	38.0187	48.7649	38.9307	39.3022	82.7776	38.5013	61.5262	7.84714	76.2316	96.1935	163.962	133.009	123.575	186.586	134.153	194.924	219.259	188.307
ENSDARG00000024004	cacna1da	#N/A	225.365	-0.295492	0.60013	4.60599	0.330164	0.59859	-0.236519	-0.771651	0.391238	0.231078	0.0738026	74.6743	87.9773	112.435	191.952	179.654	136.981	332.623	283.394	437.9	416.062	112.592	58.3236	53.1072	57.2296	77.8721	128.83	144.384	92.3559	100.566	168.726	184.694	222.434	184.929	194.913	159.119	33.3503	154.552	223.042	313.43	285.416	399.025	324.304	285.412	240.467	548.971	341.407
ENSDARG00000058011	arxa	aristaless related homeobox a [Source:ZFIN;Acc:ZDB-GENE-990415-15]	176.225	-0.640183	0.568979	4.61061	0.329632	0.59859	-0.449649	0.704304	-0.145365	0.137551	0.187315	234.232	319.892	334.355	205.207	177.439	196.249	88.3891	80.3511	67.1551	58.9782	233.751	229.962	238.982	509.563	242.002	208.11	193.886	441.256	367.923	286.737	167.492	161.39	143.54	129.942	258.834	335.465	120.091	133.191	84.2455	97.9096	83.0123	76.4112	97.2383	67.4037	58.2492	84.2849
ENSDARG00000006553	rras	related RAS viral (r-ras) oncogene homolog [Source:ZFIN;Acc:ZDB-GENE-041010-217]	529.909	0.214171	0.405588	4.58926	0.332094	0.601112	0.114367	0.137255	-0.509092	-0.463866	-0.0979351	935.128	863.859	532.79	484.438	502.597	715.273	288.411	397.786	279.584	299.222	1102.67	689.885	1012.83	555.787	1005.15	1030.64	651.789	414.319	532.261	436.933	541.408	474.972	521.323	546.237	440.23	1110.37	556.595	478.853	273.571	345.455	246.207	380.279	417.765	395.314	246.735	306.2
ENSDARG00000089913	cacna1g	calcium channel, voltage-dependent, T type, alpha 1G subunit [Source:ZFIN;Acc:ZDB-GENE-090514-2]	220.231	0.322395	0.3976	4.5796	0.333213	0.602159	0.304093	-0.486994	0.207366	-0.113873	-0.0190216	130.746	105.898	128.259	179.757	184.044	159.404	270.627	292.854	372.886	377.835	117.488	166.639	108.111	99.0512	91.0504	127.592	146.859	111.597	126.32	156.048	189.221	194.003	199.019	196.116	156.998	76.5096	171.26	230.442	228.278	280.797	302.806	261.22	331.331	286.01	456.652	309.4
ENSDARG00000014462	rab3c	RAB3C, member RAS oncogene family [Source:ZFIN;Acc:ZDB-GENE-040718-263]	93.9473	0.455089	0.412837	4.57025	0.334299	0.603145	0.204361	-0.0678873	-0.622781	-0.407363	-0.250253	70.8612	61.5021	72.0441	75.5152	90.3976	139.198	97.8091	129.72	92.4564	109.969	74.6535	44.9925	92.9376	61.6319	65.8918	56.9826	100.656	60.2879	55.1884	74.1226	79.6721	72.7509	122.405	83.0184	65.7693	141.248	135.755	140.59	103.269	107.146	83.0123	105.732	143.156	140.273	67.0416	113.091
ENSDARG00000060539	shank1	SH3 and multiple ankyrin repeat domains 1 [Source:ZFIN;Acc:ZDB-GENE-130530-691]	132.813	0.414263	0.660432	4.55425	0.336163	0.605528	0.342131	-0.879978	0.299584	0.163464	-0.0699552	38.8357	30.6365	52.0113	95.7189	111.905	90.9212	200.444	178.972	257.935	270.751	42.834	43.3261	30.347	39.6205	28.7528	23.5363	87.4552	25.6544	42.9243	51.6908	115.887	119.579	151.465	122.723	61.5262	35.3121	118.002	119.449	164.868	191.201	245.264	191.917	174.669	170.331	339.054	187.241
ENSDARG00000037917	itga3a	integrin, alpha 3a [Source:ZFIN;Acc:ZDB-GENE-090805-3]	84.0475	-0.57009	0.693678	4.53732	0.338145	0.608115	-0.75701	-0.248932	0.513239	-0.832483	-0.144334	40.9071	69.1324	72.2643	85.8736	81.7667	57.2896	57.6082	102.586	129.7	143.347	93.011	18.3303	11.3801	57.2296	64.6937	85.4739	97.3558	66.7015	52.7356	70.2214	88.7257	98.6737	90.7031	96.2532	58.3438	19.6178	83.5415	68.7096	48.0109	74.8177	49.996	108.397	88.2348	111.125	182.99	97.0877
ENSDARG00000014655	itpr1a	inositol 1,4,5-trisphosphate receptor, type 1a [Source:ZFIN;Acc:ZDB-GENE-070604-3]	350.549	0.998207	0.551442	4.51723	0.340509	0.611381	0.714227	0.214032	-0.299581	0.123287	-0.286187	660.411	402.542	440.854	380.071	351.57	432.708	236.709	217.321	172.704	210.597	330.434	749.875	900.925	510.664	341.439	355.522	424.9	473.324	424.337	404.748	334.08	401.384	282.677	347.715	424.318	861.223	231.828	205.072	279.007	220.758	210.361	233.676	216.985	201.3	191.783	151.499
ENSDARG00000043746	nrxn3a	neurexin 3a [Source:ZFIN;Acc:ZDB-GENE-070206-9]	834.671	-0.817452	0.76366	4.50515	0.341937	0.612958	-0.741219	-0.899324	0.43581	0.0395476	0.0815316	121.026	202.306	408.787	762.466	905.502	669.418	1336.13	1300	1357.84	1283.23	189.693	76.6539	96.7309	215.712	189.289	201.917	657.564	301.439	267.357	642.721	862.812	781.864	1158.01	889.139	669.362	56.8917	1033.83	917.538	1099.72	1400.29	1508.37	1341.64	1270.4	1287.96	1452.93	1220
ENSDARG00000078141	ELFN1 (2 of 2)	extracellular leucine-rich repeat and fibronectin type III domain containing 1 [Source:HGNC Symbol;Acc:HGNC:33154]	89.5882	-1.47865	0.894905	4.49426	0.343229	0.614286	-1.52517	-0.647084	0.314149	-0.149085	0.0630103	5.75183	16.555	29.7758	46.6288	61.3079	49.3115	136.476	151.334	203.724	195.018	13.4621	0	3.79337	26.4137	8.38622	14.865	40.4274	24.3717	24.5282	64.3696	36.2146	39.3022	88.0613	48.1266	47.7358	1.96178	78.3201	67.6526	185.702	125.62	98.1054	170.593	144.957	138.451	238.492	190.975
ENSDARG00000022682	add1	#N/A	907.471	0.941806	0.595929	4.47181	0.345903	0.615979	0.430906	0.0288434	-0.240981	0.556371	-0.511092	1796.09	1332.33	1130.26	1107.89	838.069	990.427	572.546	389.337	378.436	539.32	1736.61	1821.36	1830.3	1254.65	954.832	1787.52	771.421	1195.5	1423.86	880.693	1012.2	1430.77	516.92	1217.6	779.685	1806.8	723.678	440.799	512.72	429.509	775.41	318.973	458.281	390.759	345.099	396.353
ENSDARG00000045618	clta	clathrin, light chain A [Source:ZFIN;Acc:ZDB-GENE-040426-1986]	1163.6	0.360006	0.386123	4.46232	0.347039	0.615979	0.00445554	0.119584	-0.397024	-0.565553	-0.354517	1469.1	1464.57	1149.46	1058.02	1103.57	1453.16	826.871	1223.73	828.389	1059.14	1808.82	1056.49	1542	1165.5	1711.99	1516.23	1620.4	908.167	919.807	1127.44	979.605	1067.01	1271.61	1140.6	898.494	1853.89	1351.28	1154.32	877.784	969.859	632.969	1342.53	1205.57	1123.09	659.975	993.282
ENSDARG00000057721	hoxa1a	#N/A	47.1647	-0.742479	0.512492	4.47229	0.345846	0.615979	-0.585695	0.15258	0.510531	-0.00224664	0.21137	48.2169	72.3621	63.316	56.9616	64.3872	45.1975	31.1594	31.208	31.5705	27.2679	95.4586	28.3286	20.8635	52.8273	87.4563	76.8027	70.1291	47.4607	72.3581	42.9131	66.0916	61.8801	63.4041	74.5962	55.1614	43.1593	48.0363	44.397	24.4584	36.947	32.0729	29.3206	31.5124	32.791	29.6741	33.6073
ENSDARG00000060434	map1b	0	561.961	-0.384509	0.883786	4.46348	0.3469	0.615979	-1.18146	-0.122705	0.480805	-0.84805	-0.790488	213.988	485.336	592.704	645.321	710.416	509.068	450.555	811.029	440.052	761.141	516.456	79.9867	45.5204	537.078	480.411	438.518	898.478	425.863	453.771	552.994	578.528	804.441	839.224	699.039	592.985	60.8153	757.095	709.295	346.041	530.19	475.434	834.304	761.7	837.081	329.163	506.776
ENSDARG00000068149	tprg1l	tumor protein p63 regulated 1-like [Source:ZFIN;Acc:ZDB-GENE-070531-2]	60.8855	0.0631121	0.431356	4.45856	0.347489	0.615979	-0.22561	-0.49026	0.410955	-0.016211	-0.257203	31.4671	36.7936	43.9223	61.6976	67.0677	50.4434	73.527	74.3579	77.2508	92.327	44.0578	19.9967	30.347	26.4137	44.3272	39.6401	60.2286	37.1989	34.3394	65.3449	67.9023	51.8455	70.449	83.0184	47.7358	29.4268	58.479	63.4243	86.9631	60.0389	73.5791	79.0768	71.128	72.8689	80.2301	83.7515
ENSDARG00000078149	grin2ca	glutamate receptor, ionotropic, N-methyl D-aspartate 2Ca [Source:ZFIN;Acc:ZDB-GENE-070822-3]	19.4449	-0.891553	0.811714	4.4691	0.346227	0.615979	-0.92917	-0.502019	-0.326389	0.581873	-0.0549844	5.19484	9.89192	10.2001	14.4453	11.3218	14.1961	27.7618	18.5475	40.655	42.2344	4.89531	4.99917	5.69005	7.70398	9.58426	12.3875	9.07554	15.3927	6.13204	12.6789	7.24292	23.4141	6.16429	10.8285	16.9727	5.88535	24.0182	12.6849	18.1173	40.6417	24.5264	21.3241	25.2099	9.10861	53.3035	42.1425
ENSDARG00000059939	dab1a	Dab, reelin signal transducer, homolog 1a (Drosophila) [Source:ZFIN;Acc:ZDB-GENE-060528-1]	221.684	-1.26477	0.778104	4.42114	0.352001	0.622987	-1.22892	-0.593215	0.221674	-0.0386683	0.0592291	34.3062	80.4111	110.456	166.635	209.696	179.829	360.195	369.98	359.903	345.427	57.5199	28.3286	17.0702	75.9393	93.4465	71.8476	170.785	82.0941	78.4902	155.072	179.262	165.571	269.468	197.319	162.302	9.80892	251.669	278.01	311.618	391.638	377.328	378.502	388.953	342.484	335.208	352.61
ENSDARG00000042296	dlx5a	distal-less homeobox 5a [Source:ZFIN;Acc:ZDB-GENE-990415-49]	413.048	-0.814235	0.528971	4.39944	0.354639	0.626659	-0.584776	0.473442	0.046761	0.0925099	0.234345	425.66	638.408	668.221	481.283	481.772	466.407	301.928	283.175	207.359	176.27	609.467	261.623	405.891	1004.82	439.678	470.726	544.532	714.476	745.657	746.102	365.767	331.978	442.948	348.918	653.45	413.936	509.603	475.682	373.217	285.416	247.15	278.101	285.412	286.01	129.687	238.985
ENSDARG00000067809	ARFGAP1	#N/A	189.325	0.52075	0.440762	4.38203	0.356766	0.629421	0.332275	0.0288254	-0.267889	-0.548935	-0.18452	299.12	237.586	196.646	192.755	183.391	220.812	111.305	162.84	135.177	153.62	309.629	289.952	297.78	215.712	209.656	287.391	186.461	223.193	180.282	182.381	223.625	172.261	155.869	239.43	154.876	380.586	118.002	163.846	86.0573	144.093	103.765	122.613	178.27	187.637	114.85	135.496
ENSDARG00000021590	magi2a	membrane associated guanylate kinase, WW and PDZ domain containing 2a [Source:ZFIN;Acc:ZDB-GENE-050810-4]	156.851	-0.207856	0.338742	4.35294	0.360342	0.634726	-0.183537	-0.184257	0.43864	0.181669	0.0339107	149.523	169.808	158.493	180.085	143.901	106.174	160.921	141.882	180.961	176.757	176.231	156.641	115.698	176.091	142.566	190.768	135.308	150.078	190.093	167.751	169.303	203.201	112.718	140.77	178.214	86.3185	114.87	117.335	134.068	148.712	199.984	140.383	142.256	143.005	215.412	134.963
ENSDARG00000015053	grip1	glutamate receptor interacting protein 1 [Source:ZFIN;Acc:ZDB-GENE-041210-125]	404.589	-0.328209	0.292011	4.32699	0.363557	0.637368	-0.269691	0.333168	-0.0285923	0.0842347	0.058104	340.379	410.344	478.788	380.058	376.157	383.686	439.998	415.044	418.987	402.448	354.91	353.274	312.953	513.966	333.053	384.013	347.346	557.984	531.035	429.131	386.591	324.452	363.693	385.013	379.765	368.815	430.239	352.005	399.487	451.677	468.831	337.631	522.206	385.294	403.898	439.562
ENSDARG00000061436	col6a2	collagen, type VI, alpha 2 [Source:ZFIN;Acc:ZDB-GENE-070501-7]	1543.46	-1.27939	0.885646	4.33105	0.363053	0.637368	-1.41512	-0.404067	0.382537	-0.206373	-0.130609	237.636	633.731	1100.11	1455.7	1587.72	1217.92	1812.2	2090.89	2529.52	2769.21	555.618	83.3194	73.9707	912.372	537.916	450.906	1551.92	995.392	753.015	1625.82	1381.59	1359.69	1752.42	1463.05	1547.7	107.898	1687.54	1858.33	1772.78	1997.91	1665.91	2163.5	2163.55	1945.6	2753.1	2544.02
ENSDARG00000068242	cngb1a	cyclic nucleotide gated channel beta 1a [Source:ZFIN;Acc:ZDB-GENE-050419-164]	13.7064	2.02375	1.13683	4.33175	0.362966	0.637368	1.91776	0.556413	-0.554829	0.0378519	-0.133866	13.6622	3.6159	3.44919	2.34542	4.96002	7.28625	5.23129	5.09582	43.5898	47.8281	4.89531	13.3311	22.7602	1.10057	4.79213	4.95501	1.6501	2.56544	6.13204	0.975297	2.71609	3.34487	2.64184	4.81266	7.42557	17.6561	2.08854	2.11414	5.4352	5.54205	4.71661	5.33102	5.40213	4.55431	97.8147	19.2042
ENSDARG00000001014	myh9b	myosin, heavy chain 9b, non-muscle [Source:ZFIN;Acc:ZDB-GENE-030131-998]	1945.47	0.70366	0.488847	4.31418	0.365152	0.63896	0.183849	-0.347556	0.217691	0.235318	-0.519431	3515.16	3094.57	2110.64	2685.59	2110.06	1814.52	1172.42	995.966	803.723	1152.05	3680.05	4107.65	2757.78	2241.86	3657.59	3384.27	1576.67	1966.41	2788.85	2258.79	2820.21	2977.77	1198.51	2864.74	2266.92	2546.4	1831.65	1065.53	756.398	1076.08	1684.77	817.423	1102.03	1068.44	843.515	687.616
ENSDARG00000012896	anos1a	anosmin 1a [Source:ZFIN;Acc:ZDB-GENE-000201-9]	172.111	-0.782841	0.775369	4.30134	0.366757	0.63896	-0.79139	-0.633401	0.636249	0.0976933	0.0171839	50.2747	87.0125	121.943	189.161	185.812	119.548	235.32	219.913	257.588	254.538	101.578	41.6597	7.58674	104.554	61.0996	95.3839	162.535	105.183	98.1127	212.615	179.262	175.606	187.571	185.287	184.578	11.7707	159.773	187.102	240.96	224.453	240.547	208.798	228.69	222.25	240.69	250.188
ENSDARG00000019341	gpc1a	glypican 1a [Source:ZFIN;Acc:ZDB-GENE-051120-147]	187.832	-1.56389	0.909235	4.30488	0.366314	0.63896	-1.79134	-0.737655	-0.0268234	-0.488447	-0.173752	21.8437	75.6091	104.877	174.878	200.193	203.95	262.581	368.384	218.987	247.015	55.0723	6.66555	3.79337	57.2296	112.615	56.9826	171.61	73.1151	69.9053	164.825	189.221	170.588	262.423	150.396	187.761	19.6178	322.679	269.553	293.501	313.126	181.118	406.934	347.537	350.682	206.62	216.58
ENSDARG00000059871	shrprbck1r	sharpin and rbck1 related [Source:ZFIN;Acc:ZDB-GENE-080220-52]	233.903	-0.0286743	0.309638	4.30651	0.36611	0.63896	0.208694	-0.0627808	-0.315771	0.188277	0.238001	325.854	281.968	199.02	207.872	202.45	251.984	231.27	202.975	235.746	199.893	327.986	281.62	367.957	199.203	325.865	320.837	207.087	194.974	194.999	212.615	235.395	175.606	213.989	204.538	188.822	347.236	202.588	206.129	238.243	268.79	186.778	205.244	219.687	183.994	230.249	249.121
ENSDARG00000042974	sypa	synaptophysin a [Source:ZFIN;Acc:ZDB-GENE-031104-2]	240.609	-0.536337	0.602513	4.293	0.367803	0.639782	-0.72103	-0.807685	0.250031	-0.0823024	-0.164838	50.1753	82.7069	110.775	193.901	184.2	154.89	344.841	365.086	433.52	485.993	75.8774	49.9917	24.6569	104.554	76.6741	66.8926	137.783	101.335	93.2071	193.109	182.884	205.71	228.079	169.646	154.876	25.5032	219.296	219.871	391.334	317.744	325.446	368.729	341.234	385.294	441.265	443.83
ENSDARG00000044029	efnb3a	ephrin-B3a [Source:ZFIN;Acc:ZDB-GENE-100316-1]	533.067	0.388101	0.293047	4.28588	0.368697	0.640338	0.0807618	-0.00850746	0.189124	-0.247578	-0.305476	742.474	702.053	664.729	668.661	622.904	546.373	362.195	430.002	264.457	326.823	678.001	714.881	834.541	565.692	854.197	686.269	718.617	616.989	658.582	631.993	679.929	694.061	445.59	677.382	745.74	737.631	446.947	454.541	362.346	365.776	358.462	464.687	383.551	441.768	237.943	259.79
ENSDARG00000002564	syngr1a	synaptogyrin 1a [Source:ZFIN;Acc:ZDB-GENE-041010-169]	214.431	-1.60054	0.944648	4.2695	0.37076	0.640756	-1.49196	0.121576	0.156498	-0.0407019	0.130637	49.7403	139.905	179.951	165.408	177.792	159.515	262.305	269.81	386.681	353.205	122.383	11.6647	15.1735	156.281	158.14	105.294	175.735	220.628	143.49	157.998	158.439	179.787	228.959	143.177	161.241	5.88535	246.447	226.213	310.712	274.332	201.871	294.983	250.299	264.15	427.527	399.553
ENSDARG00000019353	sparc	secreted protein, acidic, cysteine-rich (osteonectin) [Source:ZFIN;Acc:ZDB-GENE-030131-9]	6629.37	-0.670662	0.385089	4.25998	0.371963	0.640756	-0.519406	0.0756583	0.153527	-0.0586012	0.151584	4208.89	6032.87	6791.2	6444.23	7072.71	6358.72	7172.16	7469.48	7758.66	6984.82	5510.9	3284.45	3831.3	7370.51	5816.45	4911.65	7501.34	6925.41	5946.86	8001.34	5767.17	5564.19	8186.18	5773.99	7257.97	3668.54	6744.93	8662.7	7852.95	7829.07	5834.44	7522.95	7476.55	7408.94	6422.25	9146.52
ENSDARG00000053586	creb1a	cAMP responsive element binding protein 1a [Source:ZFIN;Acc:ZDB-GENE-040426-750]	823.046	-0.273089	0.322258	4.25664	0.372386	0.640756	0.0298261	0.270969	-0.279974	0.165728	0.304814	1062.66	1040.92	1036.2	858.764	864.684	1049.88	742.173	661.631	504.853	408.702	1034.14	911.515	1242.33	1111.57	1073.44	937.736	1032.96	1130.08	945.561	907.026	878.204	791.062	881.494	837.403	875.157	1424.26	929.399	795.975	914.019	693.68	618.819	617.509	686.971	680.413	339.604	584.66
ENSDARG00000076053	lrp6	#N/A	340.608	0.949457	0.743991	4.27464	0.370111	0.640756	1.0782	-0.18112	-0.312495	0.31796	0.126751	826.873	391.622	350.366	397.232	336.139	417.435	198.144	158.952	171.886	157.429	351.239	1308.12	821.265	341.176	364.202	469.487	266.491	468.193	316.413	235.047	558.61	398.04	228.079	570.3	210.038	882.803	210.942	158.561	163.962	162.567	267.903	157.265	166.566	153.025	217.061	142.431
ENSDARG00000077139	col6a3	collagen, type VI, alpha 3 [Source:ZFIN;Acc:ZDB-GENE-070501-8]	942.36	-1.01821	1.01915	4.25678	0.372369	0.640756	-1.23343	-1.1755	0.537021	-0.175472	-0.205918	106.408	250.192	475.546	1074.12	962.399	663.278	1158.96	1308.85	1589.96	1833.89	255.78	34.9942	28.4503	224.516	267.161	258.899	815.973	305.288	305.376	851.434	1119.94	1250.98	965.152	1128.57	793.475	17.6561	974.302	997.875	929.418	1262.66	1284.8	1284.78	1301.91	1339.88	1790.89	1391.77
ENSDARG00000078707	sema7a	semaphorin 7A [Source:ZFIN;Acc:ZDB-GENE-030131-3633]	49.0065	0.866181	0.715002	4.26081	0.371858	0.640756	0.59848	0.757205	-0.461843	-0.0757598	-0.285823	66.5273	43.9379	60.8766	36.0172	38.663	53.2505	35.8654	37.7991	52.7815	64.3463	28.1481	63.3228	108.111	50.6262	16.7724	64.4151	38.7773	64.1361	79.7166	29.2589	35.3092	43.4833	34.3439	44.5171	37.1279	88.2803	33.4166	38.0546	28.0818	31.405	48.1094	38.2056	35.1138	40.0779	77.4825	28.8062
ENSDARG00000026845	rhoaa	ras homolog gene family, member Aa [Source:ZFIN;Acc:ZDB-GENE-040426-2150]	2007.74	0.206121	0.374361	4.23909	0.374615	0.643152	-0.0208786	0.162972	-0.44024	-0.474379	-0.226488	2805.77	2846.67	2117.05	1890.91	2010.8	2728.31	1317.31	1830.16	1166.08	1364.29	3478.12	1686.39	3252.81	2214.34	3262.24	3063.43	2656.66	1632.9	2061.59	1995.46	1845.13	1832.15	2179.52	1919.05	1933.83	3423.31	2367.36	2394.27	1453.91	1459.41	1038.6	1940.49	1842.13	1707.86	901.214	1448.85
ENSDARG00000054186	ncs1b	neuronal calcium sensor 1b [Source:ZFIN;Acc:ZDB-GENE-050930-1]	22.1591	0.804241	0.620184	4.2366	0.374932	0.643152	0.99855	-0.164915	0.046535	-0.341597	0.0908588	17.0778	8.54747	12.2629	13.7479	17.951	17.3813	26.4269	33.487	38.5301	36.1783	6.11914	16.6639	28.4503	9.90512	10.7823	4.95501	9.07554	16.6754	11.0377	14.6295	9.05365	17.5606	22.0153	18.0475	13.7903	19.6178	19.8411	12.6849	29.8936	28.6339	20.7531	48.8677	27.911	23.6824	41.7636	45.3432
ENSDARG00000036012	DOCK1 (1 of 3)	#N/A	506.77	0.763603	0.52407	4.2272	0.37613	0.644216	0.677656	0.200092	-0.357733	0.0824387	-0.0858394	1108.18	692.813	626.013	544.941	495.392	634.801	261.074	246.574	222.143	235.762	726.954	1241.46	1356.13	746.186	638.551	693.701	519.781	656.753	701.506	535.438	522.395	576.99	338.155	584.738	563.283	1275.16	321.635	307.608	264.513	227.224	291.486	243.45	246.697	249.576	214.863	201.11
ENSDARG00000052150	pbx4	pre-B-cell leukemia transcription factor 4 [Source:ZFIN;Acc:ZDB-GENE-000201-18]	2516.48	1.3548	0.73723	4.2224	0.376744	0.644278	0.958316	0.184546	-0.0901698	0.592237	-0.39605	5965.46	3070.17	3554.37	3127.58	2707.17	2881.77	1379.17	914.825	675.448	888.822	2997.16	8915.18	5984.04	3150.93	2089.37	3970.2	1966.92	3793.01	4903.18	2240.26	3398.74	3743.75	1411.62	3768.31	2941.59	5532.23	1723.04	1390.05	957.5	883.034	2296.99	794.322	780.608	1169.55	569.853	499.842
ENSDARG00000053617	camk2a	calcium/calmodulin-dependent protein kinase II alpha [Source:ZFIN;Acc:ZDB-GENE-051113-72]	221.829	-0.623992	0.700071	4.21127	0.378168	0.645724	-0.835936	0.0912471	0.564357	-0.368843	-0.199807	111.436	198.915	184.921	173.587	174.273	117.853	177.598	229.335	395.792	454.585	220.289	53.3244	60.6939	127.666	267.161	201.917	206.262	200.104	148.395	115.085	165.682	239.994	199.899	200.929	121.992	41.1975	129.489	182.873	188.42	174.575	169.798	282.544	223.288	182.172	594.582	291.263
ENSDARG00000019835	nkx2.1	NK2 homeobox 1 [Source:ZFIN;Acc:ZDB-GENE-010404-1]	135.065	-0.266593	0.635149	4.20637	0.378796	0.645807	0.00138086	0.720097	-0.554744	0.0422918	0.269878	195.339	195.152	231.964	140.816	138.125	202.893	72.5704	70.4739	56.4741	46.839	137.069	209.965	238.982	305.958	159.338	120.159	165.835	312.984	217.074	211.639	99.5901	111.217	109.196	122.723	182.457	392.357	116.958	99.3647	76.9986	81.2835	59.4292	71.9687	70.2277	69.2254	37.9169	66.6811
ENSDARG00000014592	DENND1A	DENN/MADD domain containing 1A [Source:HGNC Symbol;Acc:HGNC:29324]	562.572	0.22499	0.426151	4.19218	0.380621	0.645956	0.406724	0.347877	-0.379473	0.240513	0.180522	1002.7	756.369	636.495	500.119	490.118	637.579	457.322	387.098	402.639	355.282	804.055	1069.82	1134.22	789.108	737.988	742.013	547.007	613.141	749.336	575.425	460.831	464.101	427.978	507.735	534.641	1155.49	399.955	357.29	471.956	439.67	460.341	416.708	433.071	311.515	435.77	360.611
ENSDARG00000034268	slit3	slit homolog 3 (Drosophila) [Source:ZFIN;Acc:ZDB-GENE-010306-4]	1357.82	0.730178	0.515318	4.20108	0.379476	0.645956	0.735096	0.29005	-0.154807	0.579619	0.00471221	2334.42	1402.47	1697.17	1388.07	1267.28	1410.82	1337.8	895.178	923.981	920.968	1442.89	3257.79	2302.58	1478.06	1118.96	1610.38	903.428	1925.36	2262.72	1190.84	1409.65	1563.73	972.197	1546.07	1283.56	1979.44	1346.06	906.967	866.008	1352.26	1795.14	661.046	1045.31	979.176	716.575	1059.43
ENSDARG00000043864	nptnb	neuroplastin b [Source:ZFIN;Acc:ZDB-GENE-040426-1821]	143.977	-1.15084	0.636774	4.19447	0.380327	0.645956	-1.1341	-0.262063	0.0893771	-0.128319	0.077583	23.5146	51.6102	80.1084	96.0654	99.4403	93.4668	184.218	201.354	313.195	296.797	47.7293	13.3311	9.48342	53.9279	56.3075	44.5951	80.8548	84.6596	74.8109	86.8015	107.738	93.6564	135.614	66.1741	96.5324	17.6561	124.268	138.476	204.726	184.735	163.195	188.363	204.381	211.32	363.783	318.469
ENSDARG00000076560	apbb1	amyloid beta (A4) precursor protein-binding, family B, member 1 (Fe65) [Source:ZFIN;Acc:ZDB-GENE-091118-127]	1478.52	0.46899	0.377326	4.18352	0.381739	0.646868	0.468391	0.165237	-0.270722	0.228412	-0.00135729	2113.09	1527.28	1435.72	1280.35	1377.15	1661.41	1581.27	1349.73	1229.02	1230.18	1573.84	1983	2782.44	1591.42	1455.61	1534.81	1453.74	1275.02	1578.39	1432.71	1138.95	1269.38	1417.79	1274.15	1439.5	2758.27	1227.02	998.932	1790.9	1448.32	1504.6	1532.67	1264.1	1252.43	1263.9	1139.45
ENSDARG00000027087	tgfb2	transforming growth factor, beta 2 [Source:ZFIN;Acc:ZDB-GENE-030723-3]	120.016	-0.573742	0.439288	4.17305	0.383092	0.647003	-0.63333	-0.209826	0.290296	-0.283009	-0.0361295	74.721	115.903	105.871	122.445	114.345	93.504	123.121	149.806	148.341	152.103	110.145	53.3244	60.6939	122.163	106.625	118.92	128.708	84.6596	104.245	125.813	129.467	112.053	139.137	109.488	94.4108	49.0446	88.7628	142.705	122.292	136.704	110.369	183.032	120.648	145.738	114.85	150.433
ENSDARG00000062633	cadm2b	cell adhesion molecule 2b [Source:ZFIN;Acc:ZDB-GENE-080506-3]	30.5485	1.09217	0.758066	4.16944	0.38356	0.647003	1.08591	0.122045	-0.211167	-0.479944	-0.0569001	13.1956	6.21638	9.67865	8.89356	16.7083	19.3419	40.8243	56.9372	65.5265	68.1625	3.67149	28.3286	7.58674	7.70398	5.99016	4.95501	9.07554	7.69633	12.2641	12.6789	8.14828	5.85352	32.5827	4.81266	12.7296	11.7707	20.8854	25.3697	47.105	48.9548	26.413	64.8607	53.1209	52.8299	58.2492	78.417
ENSDARG00000086057	PLXND1	plexin D1 [Source:HGNC Symbol;Acc:HGNC:9107]	65.2245	0.729752	0.811045	4.17236	0.383182	0.647003	1.11505	0.281764	-0.0587724	1.389	0.374844	185.589	85.6816	79.3788	65.2958	58.5057	60.9383	43.2662	16.5203	32.2212	24.8486	63.6391	288.285	204.842	79.241	89.8524	87.9514	33.827	128.272	76.0373	56.5672	83.2935	56.0266	38.747	89.0342	47.7358	133.401	21.9296	27.4839	35.3288	37.8707	56.5993	14.216	15.306	20.0389	48.3578	20.8045
ENSDARG00000008359	cnn3a	#N/A	1267.29	0.080173	0.633653	4.12801	0.388958	0.649809	0.350308	0.628194	-0.59477	0.213009	0.269666	2246.66	1762.32	1806.61	1168.85	1174.89	1774.36	764.416	659.489	718.909	596.344	1519.99	2056.32	3163.67	2662.28	1245.95	1378.73	1193.02	2137.01	2089.8	1836.48	812.112	857.959	966.913	871.091	1686.67	3525.33	889.717	908.024	918.548	740.788	633.912	615.732	695.074	667.661	731.962	755.897
ENSDARG00000037746	actb1	actin, beta 1 [Source:ZFIN;Acc:ZDB-GENE-000329-1]	35515.2	-0.732423	0.446362	4.12538	0.389303	0.649809	-0.692366	0.0581865	-0.00588244	-0.300595	0.0401563	28090.4	45392.1	42779.3	41088.2	41096.9	41264.8	29577.5	36429.1	25060.7	24372.8	46740.5	16284	21246.7	43622.2	49617.7	42936.4	46305.9	43076.3	38955.6	42642.9	43187.7	37434.1	42678	39549.2	41063.4	24402.6	44092.1	55299.6	28528.4	34670.2	25533.8	36010.1	36265.4	37011.9	17827.6	31360.9
ENSDARG00000052673	sept7b	septin 7b [Source:ZFIN;Acc:ZDB-GENE-030131-37]	1261.62	0.230783	0.351579	4.14027	0.387355	0.649809	0.0514302	0.232798	-0.400263	-0.267977	-0.178389	1842.85	1778.31	1456.75	1239.67	1235.27	1630.24	852.293	1026.26	729.284	825.273	1975.26	1531.41	2021.87	1756.51	1795.85	1782.56	1730.95	1258.35	1380.94	1396.63	1195.99	1126.39	1317.4	1179.1	1209.31	2462.04	1158.09	1270.6	923.983	886.729	746.167	1074.2	1033.61	970.978	541.278	877.524
ENSDARG00000058993	rock1	Rho-associated, coiled-coil containing protein kinase 1 [Source:ZFIN;Acc:ZDB-GENE-100712-2]	1317.53	0.273821	0.338202	4.13185	0.388455	0.649809	0.217476	0.291046	-0.328831	0.013144	-0.055887	2137.62	1838.5	1545.37	1263.05	1270.49	1595.73	947.301	938.71	803.42	835.153	2150.27	1929.68	2332.92	1756.51	1913.26	1845.74	1660.82	1453.32	1521.97	1346.89	1265.7	1176.56	1161.53	1363.19	1286.75	2650.37	1082.91	1053.9	1031.78	980.944	829.179	974.688	885.949	955.493	744.601	820.978
ENSDARG00000069937	dnm2a	dynamin 2a [Source:ZFIN;Acc:ZDB-GENE-050913-84]	371.295	1.16529	0.595322	4.13935	0.387475	0.649809	0.548283	-0.139053	-0.298788	-0.258283	-0.615875	799.838	546.956	369.952	407.385	349.966	430.497	177.991	212.887	164.85	252.63	679.225	988.169	732.12	419.317	469.629	751.923	359.721	297.591	452.545	308.194	393.834	520.127	227.198	480.063	342.637	831.797	269.421	190.273	131.351	141.322	261.3	223.903	207.082	207.676	173.649	126.427
ENSDARG00000074216	COLQ (2 of 2)	collagen-like tail subunit (single strand of homotrimer) of asymmetric acetylcholinesterase [Source:HGNC Symbol;Acc:HGNC:2226]	71.395	-0.955874	0.70457	4.14179	0.387156	0.649809	-1.17228	-0.754101	0.162623	-0.195128	-0.171291	14.8003	33.355	49.7593	83.9231	75.5766	67.5201	92.9273	106.386	89.2272	100.476	23.2527	11.6647	9.48342	31.9165	35.941	32.2076	68.479	52.5916	28.2074	88.752	76.0506	86.9666	86.3001	66.1741	74.2557	7.84714	68.9217	125.791	120.48	96.9859	61.3159	115.505	110.744	92.9078	84.0767	98.1546
ENSDARG00000078233	ctnnd1	catenin (cadherin-associated protein), delta 1 [Source:ZFIN;Acc:ZDB-GENE-110208-9]	141.726	1.41094	1.00913	4.13018	0.388675	0.649809	1.02158	0.106948	-0.974788	0.0625656	-0.385971	445.935	219.657	103.27	95.8916	85.0079	167.071	90.2319	86.4024	53.6653	70.1265	138.293	721.546	477.965	165.085	339.043	154.844	52.8031	43.6125	213.395	110.209	35.3092	142.157	77.494	30.0791	147.451	321.733	104.427	75.0521	38.9522	103.452	128.292	83.5193	87.3344	88.3535	22.5304	67.748
ENSDARG00000035152	ap2b1	adaptor-related protein complex 2, beta 1 subunit [Source:ZFIN;Acc:ZDB-GENE-030131-6564]	1410.03	0.212505	0.227623	4.09476	0.393333	0.655555	0.138912	0.0205494	-0.267518	-0.205285	-0.0741595	1760	1598.44	1370.69	1351.31	1320.98	1590.11	1225.66	1413.08	1203.3	1266.77	1643.6	1684.72	1951.69	1442.85	1737.15	1615.33	1468.59	1437.93	1205.56	1363.47	1416.9	1273.56	1392.25	1240.46	1330.24	2108.92	1402.45	1258.97	1370.58	1243.27	1063.12	1490.91	1305.51	1442.8	1204.55	1193.33
ENSDARG00000018032	scn8ab	sodium channel, voltage gated, type VIII, alpha subunit b [Source:ZFIN;Acc:ZDB-GENE-060906-2]	349.322	1.27823	0.649553	4.08594	0.394499	0.656518	0.982436	0.398813	0.138599	0.441318	-0.298566	554.505	280.648	487.349	369.646	307.599	279.423	329.607	242.743	287.768	353.932	217.841	738.21	707.463	391.803	131.784	318.359	205.437	604.162	652.449	354.033	336.796	418.109	201.66	285.15	435.987	419.822	184.836	233.613	289.877	224.453	474.491	236.342	232.292	259.595	324.767	263.524
ENSDARG00000019235	sema3aa	sema domain, immunoglobulin domain (Ig), short basic domain, secreted, (semaphorin) 3Aa [Source:ZFIN;Acc:ZDB-GENE-991209-3]	1247.51	0.0613302	0.229936	4.06592	0.397158	0.659958	0.0305187	0.138566	-0.295407	-0.132494	-0.0290351	1522.76	1490.88	1387.05	1260.03	1241.42	1523.51	1045.61	1146.18	919.468	938.161	1488.18	1483.09	1597.01	1357	1598.17	1517.47	1411.66	1366.1	1383.39	1038.69	1317.31	1424.08	1335.89	1304.23	1084.13	1806.8	1422.29	1341.42	984.676	1132.43	1019.73	1043.99	1178.56	1216	729.764	982.613
ENSDARG00000011407	col2a1b	collagen, type II, alpha 1b [Source:ZFIN;Acc:ZDB-GENE-050302-9]	2206.35	0.131838	0.670857	4.05183	0.399037	0.662092	-0.026238	-0.197588	0.899585	0.500755	-0.158276	1979.27	2015.59	2778	3185.76	2747.18	1472.6	1829.09	1292.68	2251.13	2512.16	1617.9	2434.59	1885.3	1862.16	2219.95	1964.66	1081.64	4427.95	2824.42	2009.11	4626.41	2921.74	1362.31	4356.66	2522.57	1712.64	1111.1	1594.06	1157.7	1521.29	2808.27	876.064	1423.46	1578.52	3100.95	1505.39
ENSDARG00000006686	zmynd19	#N/A	167.339	0.925869	0.550384	4.04207	0.400342	0.662793	0.397813	-0.169066	-0.417043	-0.540094	-0.524832	325.82	247.3	135.321	152.146	155.269	207.313	95.7881	139.282	88.2218	126.931	358.582	311.615	307.263	105.655	305.498	330.747	202.962	70.5497	132.452	93.6285	184.694	178.114	188.451	174.459	102.897	309.962	160.817	151.161	88.7749	109.917	88.6722	165.262	132.352	120.234	74.1853	98.1546
ENSDARG00000033738	zgc:153867	zgc:153867 [Source:ZFIN;Acc:ZDB-GENE-030131-9170]	2474.84	-0.0844777	0.256102	4.03979	0.400648	0.662793	-0.0389718	0.224042	-0.274812	-0.0831154	0.0463928	3187.83	3275.12	2933.65	2511.69	2652.7	3209.33	1903.6	2016.49	1553.57	1504.41	3403.47	2692.88	3467.14	3363.34	3332.93	3129.09	3011.43	3009.26	2780.27	2683.04	2576.67	2275.35	2644.48	2492.96	2820.66	3917.68	2757.91	2952.4	1968.45	2074.58	1667.79	2062.22	2070.82	1916.45	1186.42	1822.26
ENSDARG00000061830	prss12	protease, serine, 12 (neurotrypsin, motopsin) [Source:ZFIN;Acc:ZDB-GENE-090313-45]	161.4	-0.586242	0.508494	4.01873	0.403477	0.666484	-0.688136	-0.399118	0.319158	-0.257858	-0.0857615	109.632	176.64	132.018	174.092	152.711	122.403	152.802	182.706	199.39	211.603	182.35	64.9892	81.5575	89.1461	225.23	215.543	178.211	101.335	116.509	124.838	189.221	208.218	160.272	168.443	129.417	82.3949	134.711	150.104	130.445	192.125	135.838	211.464	187.274	149.381	234.645	180.839
ENSDARG00000037122	TENM2 (2 of 2)	teneurin transmembrane protein 2 [Source:HGNC Symbol;Acc:HGNC:29943]	358.572	-1.14692	0.809186	4.00716	0.405038	0.668073	-1.05047	-0.832851	0.0421013	0.157348	0.118607	56.3351	116.682	160.586	286.036	280.461	272.394	568.403	509.671	695.003	640.151	123.607	28.3286	17.0702	139.772	118.605	91.6677	162.535	175.733	143.49	316.972	296.96	244.176	295.005	269.509	276.868	25.5032	436.504	355.176	439.345	624.405	641.458	383.833	605.038	540.141	812.742	628.936
ENSDARG00000037390	gsg1l	gsg1-like [Source:ZFIN;Acc:ZDB-GENE-050913-27]	15.8236	-0.210587	0.778994	3.98878	0.407526	0.668793	-0.13102	0.866701	-0.0996244	-0.451753	0.203046	5.0067	5.48267	8.7648	4.80661	7.19877	7.71345	15.3354	20.9743	44.3907	38.5629	9.79063	3.33278	1.89668	5.50284	5.99016	4.95501	9.90058	10.2618	6.13204	3.90119	6.33755	4.18109	4.40307	10.8285	6.36478	0	9.39842	13.7419	19.0232	17.5498	9.43321	25.7666	16.2064	20.9498	55.5016	44.2763
ENSDARG00000070769	foxg1a	forkhead box G1a [Source:ZFIN;Acc:ZDB-GENE-990415-267]	367.147	0.0923585	0.404857	3.98622	0.407874	0.668793	0.13968	0.410176	-0.336994	-0.166015	0.0531275	546.312	495.899	478.537	360.114	405.449	512.131	235.572	264.301	190.015	183.144	602.124	416.597	620.216	550.284	446.866	490.546	509.88	414.319	511.412	451.563	327.742	301.038	375.141	358.543	482.662	788.637	397.866	349.891	235.525	243.85	227.34	266.551	244.896	281.456	135.732	206.445
ENSDARG00000079699	zgc:162612	zgc:162612 [Source:ZFIN;Acc:ZDB-GENE-070410-88]	48.2095	-1.6968	1.03594	3.99812	0.40626	0.668793	-1.57218	-0.14166	0.421395	-0.300298	0.194819	15.3182	45.5492	60.497	66.7387	63.3043	47.2695	40.2556	49.5706	49.9507	43.641	44.0578	0	1.89668	51.7267	52.7134	32.2076	73.4293	59.0052	49.0564	76.0732	59.7541	64.3888	50.1949	60.1582	79.5597	0	73.0988	68.7096	48.9168	36.947	34.9029	44.4251	39.6156	64.6711	39.5655	59.2128
ENSDARG00000093235	MPST	mercaptopyruvate sulfurtransferase [Source:HGNC Symbol;Acc:HGNC:7223]	164.923	-0.16769	0.361925	3.98826	0.407597	0.668793	-0.318918	0.184804	-0.303954	-0.505584	-0.144892	186.631	232.802	151.56	133.338	149.262	184.267	118.068	167.621	154.671	171.012	242.318	144.976	172.598	162.884	280.34	255.183	176.56	133.403	144.716	130.69	132.183	137.14	126.808	157.615	163.363	219.72	163.95	169.131	118.668	146.864	88.6722	161.708	191.776	149.381	160.46	173.904
ENSDARG00000017500	rock2a	rho-associated, coiled-coil containing protein kinase 2a [Source:ZFIN;Acc:ZDB-GENE-030115-3]	1259.83	0.460027	0.47987	3.9815	0.408515	0.66886	0.313424	0.438399	-0.400228	0.0770885	-0.146389	2540.21	2044.18	1725.04	1273	1172.08	1546.81	662.102	627.652	478.102	529.161	2399.93	2462.92	2757.78	2357.42	1876.12	1899.01	1581.62	1679.08	1914.42	1461.97	1157.06	1199.97	981.003	1200.76	1334.48	3093.73	844.813	701.895	673.964	612.397	699.944	655.715	597.836	629.405	491.272	447.03
ENSDARG00000009442	pip5k1cb	#N/A	31.0418	0.425338	0.690748	3.96122	0.41128	0.671607	0.832908	-0.550458	0.229044	-0.0224477	0.393352	23.2963	13.0784	12.7167	18.6242	18.2329	15.5563	28.0811	28.5215	86.4736	65.8374	17.1336	29.995	22.7602	6.60341	23.9606	8.67127	11.5507	19.2408	7.35845	20.4812	14.4858	20.9054	14.0898	20.4538	20.1551	23.5414	10.4427	12.6849	25.3642	25.8629	33.0162	21.3241	36.9145	27.3258	136.281	60.2797
ENSDARG00000075802	GRIN3A	glutamate receptor, ionotropic, N-methyl-D-aspartate 3A [Source:HGNC Symbol;Acc:HGNC:16767]	54.0064	0.743041	0.867646	3.96036	0.411397	0.671607	1.17893	1.1792	-0.346688	0.649773	0.419421	72.5878	32.0604	85.1867	37.6181	34.1052	43.3694	74.8319	47.6964	64.4315	48.177	9.79063	128.312	79.6608	69.3358	11.9803	14.865	30.5268	97.4868	127.547	52.666	32.5931	27.5952	36.1051	21.657	44.5534	60.8153	38.6379	30.6551	88.7749	49.8785	85.8422	44.4251	53.1209	45.5431	63.1949	61.3466
ENSDARG00000087980	CABZ01100973.1	#N/A	22.1257	1.44729	1.09103	3.95145	0.412617	0.672614	0.952814	-0.221164	0.498509	1.30622	-0.519724	30.3863	15.6983	32.2298	37.5695	29.5108	20.8889	23.0277	9.31193	9.30016	13.3335	13.4621	41.6597	36.037	17.6091	7.18819	22.2975	8.25049	59.0052	29.4338	35.1107	52.5111	25.0865	4.40307	56.5487	27.5807	33.3503	22.9739	6.34243	11.7763	11.0841	46.2227	4.44251	16.2064	7.28689	10.4409	9.60208
ENSDARG00000063157	mapk8ip2	mitogen-activated protein kinase 8 interacting protein 2 [Source:ZFIN;Acc:ZDB-GENE-070705-326]	571.379	-1.45708	0.930012	3.9425	0.413844	0.673629	-1.3571	-0.467611	0.318257	-0.0358396	0.112078	85.7928	219.775	325.213	449.71	519.905	416.983	877.139	899.202	997.308	922.764	197.036	29.995	30.347	282.846	221.636	154.844	452.952	284.764	237.923	441.81	427.332	479.989	721.222	416.295	422.197	17.6561	628.65	604.645	941.195	941.225	748.997	967.58	832.828	897.198	1111.68	919.666
ENSDARG00000036375	cyfip2	cytoplasmic FMR1 interacting protein 2 [Source:ZFIN;Acc:ZDB-GENE-080724-2]	1226.31	0.236848	0.470482	3.93328	0.415111	0.674706	0.468116	0.325923	-0.391221	0.267264	0.230222	1491.74	1078.39	1354.82	1080.86	1112	1458.39	1446.88	1202.21	1100.03	937.782	782.026	1891.35	1801.85	1639.85	916.495	678.836	1082.46	1745.78	1236.22	1338.11	957.876	946.598	1319.16	880.717	1136.11	1946.09	1300.11	1128.95	1839.81	1326.4	1174.43	1294.55	1066.92	1245.15	894.62	1182.66
ENSDARG00000020270	DNM2 (1 of 2)	#N/A	205.455	0.438234	0.595429	3.91713	0.417337	0.676477	-0.0041361	-0.173032	0.688387	0.0344988	-0.442372	334.063	335.022	275.726	310.86	238.939	148.273	96.8775	94.5884	93.353	126.851	411.206	389.935	201.049	270.74	335.449	398.878	186.461	319.398	321.319	197.985	388.401	346.194	116.241	395.841	204.734	217.758	103.383	123.677	72.4693	76.6651	141.498	79.0768	99.9394	104.749	117.597	73.0825
ENSDARG00000053542	kctd12.2	potassium channel tetramerisation domain containing 12.2 [Source:ZFIN;Acc:ZDB-GENE-060117-4]	153.377	-0.0599994	0.516513	3.91658	0.417414	0.676477	-0.545746	0.115252	-0.153374	-0.830679	-0.475082	178.338	260.334	143.897	132.849	144.732	160.966	87.13	154.963	113.204	157.353	325.538	89.985	119.491	203.605	287.528	289.868	181.511	111.597	138.584	97.5297	153.007	148.011	157.63	158.818	117.748	127.516	155.596	199.786	72.4693	121.002	67.9191	164.373	162.064	138.451	122.543	123.76
ENSDARG00000007195	GRM2 (2 of 2)	glutamate receptor, metabotropic 2 [Source:HGNC Symbol;Acc:HGNC:4594]	143.861	-0.717705	0.546065	3.87554	0.423112	0.67743	-0.818811	0.024162	0.173212	-0.413047	-0.0840229	67.5813	119.21	97.0284	95.4169	121.614	107.855	170.165	226.574	210.279	222.89	99.1301	59.99	43.6238	104.554	171.319	81.7577	119.632	78.246	93.2071	75.0979	104.117	107.036	170.839	115.504	78.4989	33.3503	125.312	164.903	173.02	188.43	149.045	250.558	221.487	207.676	185.738	230.983
ENSDARG00000014105	apba1a	#N/A	127.924	-0.649776	0.628318	3.88077	0.422382	0.67743	-0.829683	-0.81186	0.217932	-0.244481	-0.151638	35.2335	62.6203	75.3219	132.226	114.459	98.4117	157.522	186.611	197.475	219.361	55.0723	31.6614	18.9668	51.7267	76.6741	59.4601	103.131	60.2879	62.5468	125.813	119.508	151.355	118.883	131.145	93.35	13.7325	146.198	135.305	125.009	157.949	189.608	186.586	173.768	199.479	222.556	180.306
ENSDARG00000017360	col5a3a	#N/A	27.9819	3.05389	1.89019	3.87034	0.423838	0.67743	0.901662	0.540227	-1.35534	0.319189	-2.16711	125.152	66.99	23.1012	15.8858	9.24009	23.6414	5.60937	4.49603	1.03866	4.66486	63.6391	186.636	125.181	38.5199	104.229	58.2214	23.9264	0	45.3771	23.4071	0	24.2503	9.68674	0	18.0335	51.0064	13.5755	6.34243	2.7176	1.84735	12.2632	4.44251	5.40213	3.64344	0	2.1338
ENSDARG00000018788	st8sia2	ST8 alpha-N-acetyl-neuraminide alpha-2,8-sialyltransferase 2 [Source:ZFIN;Acc:ZDB-GENE-020919-4]	269.765	-0.412962	0.395648	3.88529	0.421752	0.67743	-0.380786	-0.0234109	0.381321	0.108189	0.0428811	341.456	444.593	374.842	380.974	344.031	264.124	184.012	170.718	97.8845	95.0179	521.351	271.621	231.396	341.176	499.579	493.023	507.405	284.764	332.357	341.354	378.442	423.126	302.05	369.372	360.671	300.153	289.262	202.958	181.173	170.88	199.984	174.147	149.459	188.548	87.3738	99.2215
ENSDARG00000030832	otofa	otoferlin a [Source:ZFIN;Acc:ZDB-GENE-030131-7778]	166.411	0.399227	0.465815	3.89925	0.419812	0.67743	0.50488	-0.443752	-0.0156479	0.0767929	0.0874225	87.936	61.9702	109.336	148.712	147.784	149.396	218.23	206.918	275	258.831	59.9676	103.316	100.524	95.7495	44.3272	45.8338	143.558	94.9214	89.5278	145.319	139.426	161.39	206.063	122.723	114.566	107.898	179.614	160.675	232.808	211.522	210.361	260.331	180.071	180.351	338.505	238.985
ENSDARG00000039980	ppt1	palmitoyl-protein thioesterase 1 (ceroid-lipofuscinosis, neuronal 1, infantile) [Source:ZFIN;Acc:ZDB-GENE-040426-2653]	283.795	-0.033994	0.36081	3.89337	0.420629	0.67743	0.136411	0.139016	-0.444246	0.00254241	0.165935	357.673	325.404	286.458	260.143	252.436	343.465	251.804	251.36	269.231	239.98	327.986	318.28	426.754	277.343	358.212	340.657	230.189	336.073	293.112	272.108	283.379	224.943	261.542	209.351	286.415	410.013	268.377	352.005	329.735	254.934	170.741	279.878	264.704	209.498	274.211	317.402
ENSDARG00000042545	sema3ga	sema domain, immunoglobulin domain (Ig), short basic domain, secreted, (semaphorin) 3Ga [Source:ZFIN;Acc:ZDB-GENE-050513-3]	247.828	-0.334453	0.394115	3.88874	0.421273	0.67743	-0.0638354	-0.122419	0.399415	0.482964	0.266576	244.46	255.52	287.897	313.393	311.064	235.838	285.456	204.246	185.881	154.521	197.036	304.949	231.396	331.271	240.804	194.484	280.517	293.743	289.432	450.587	257.124	232.469	258.9	247.852	426.44	231.491	230.783	245.241	379.558	245.698	231.114	211.464	191.776	209.498	170.901	201.11
ENSDARG00000053210	psd3l	#N/A	1077.05	0.039066	0.259643	3.8796	0.422545	0.67743	0.167093	-0.263028	-0.00882098	-0.152036	0.12674	1040.09	926.344	960.17	1152.2	1281.91	1289.77	1080.92	1201.06	959.379	878.694	942.348	888.185	1289.75	940.986	918.891	919.154	1282.95	743.978	853.581	1275.69	1084.63	1096.28	1435.4	1068.41	1341.91	1220.23	1375.3	1273.77	1020	1227.56	995.204	1183.49	1211.88	1207.8	853.406	1019.95
ENSDARG00000062581	nlgn3a	#N/A	256.6	-0.689179	0.398739	3.90728	0.418699	0.67743	-0.592652	-0.0268526	0.127039	-0.12089	0.105337	89.5589	135.056	170.243	173.441	218.906	200.454	359.954	391.416	428.573	398.396	112.592	78.3203	77.7641	187.097	107.823	110.249	179.861	161.623	169.244	190.183	162.06	168.08	255.378	191.303	210.038	84.3567	250.624	266.382	380.464	380.554	318.843	436.255	373.647	364.344	434.122	427.293
ENSDARG00000079840	kcnma1a	potassium large conductance calcium-activated channel, subfamily M, alpha member 1a [Source:ZFIN;Acc:ZDB-GENE-070202-9]	730.999	-0.371748	0.282167	3.86863	0.424077	0.67743	-0.159397	0.331369	0.271688	0.288398	0.212051	559.797	625.192	740.145	588.254	602.337	498.946	915.451	749.581	1089.61	940.672	565.409	503.249	610.733	597.609	668.502	609.466	453.777	796.57	970.089	510.08	574.001	680.681	516.039	618.427	672.545	486.523	451.124	559.191	945.724	895.042	905.588	776.551	759.899	712.293	1118.28	1015.15
ENSDARG00000021664	fzd3a	frizzled class receptor 3a [Source:ZFIN;Acc:ZDB-GENE-990415-225]	1277.89	0.61986	0.476532	3.8561	0.425831	0.678288	0.434254	0.275331	-0.29448	0.348151	-0.185153	2473.61	1830.66	1755.48	1450.49	1284.66	1575.56	796.646	625.838	461.377	524.557	1806.37	3031.16	2583.28	1724.59	1739.54	2027.84	1325.03	1809.92	2131.5	1068.93	1592.54	1690	884.136	1700.07	1269.77	2511.08	1294.89	920.709	620.518	765.727	1003.69	454.913	716.682	705.917	358.288	500.375
ENSDARG00000035420	ophn1	oligophrenin 1 [Source:ZFIN;Acc:ZDB-GENE-040718-464]	305.787	0.285257	0.333188	3.85879	0.425454	0.678288	0.281609	0.0720751	-0.215701	0.379207	-0.00204801	462.665	380.622	390.892	371.844	316.69	367.761	250.533	192.625	162.003	162.233	423.445	486.586	477.965	386.3	366.598	388.968	384.473	410.471	377.734	393.045	361.24	361.246	248.333	345.308	356.427	539.491	314.325	249.469	339.7	193.048	218.851	177.701	207.982	192.192	139.578	169.637
ENSDARG00000011171	TENM2 (1 of 2)	teneurin transmembrane protein 2 [Source:HGNC Symbol;Acc:HGNC:29943]	272.852	-1.01729	0.773214	3.84334	0.427622	0.679201	-1.13313	-0.686035	0.218697	-0.058741	-0.0941568	17.9916	39.4616	104.684	168.421	176.165	151.385	405.383	422.229	601.128	641.669	25.7004	14.9975	13.2768	55.0284	31.1488	32.2076	99.8309	102.618	111.603	173.603	181.978	149.683	185.809	152.802	189.882	5.88535	252.713	195.558	379.558	405.494	431.098	325.192	496.996	444.5	700.09	554.253
ENSDARG00000052982	gabrr2a	gamma-aminobutyric acid (GABA) A receptor, rho 2a [Source:ZFIN;Acc:ZDB-GENE-060825-164]	12.5146	1.27047	0.980497	3.84738	0.427055	0.679201	0.943727	-1.13175	-0.239004	-0.784925	-0.277833	5.45527	2.83613	1.64265	3.59946	3.22308	3.8038	9.76	16.8165	35.2604	42.7488	7.34297	3.33278	5.69005	0	4.79213	3.71626	2.47515	0	2.45282	3.90119	2.71609	4.18109	5.28368	1.20316	3.18239	1.96178	5.22134	4.22828	18.1173	7.38941	3.77328	15.1045	15.306	20.0389	60.4473	26.6724
ENSDARG00000017790	chrnb2b	cholinergic receptor, nicotinic, beta 2b [Source:ZFIN;Acc:ZDB-GENE-070821-3]	131.326	-0.225532	0.4173	3.8357	0.428698	0.679941	-0.0467201	-0.611424	-0.23116	-0.151621	0.182426	76.89	79.4208	66.3009	101.292	106.971	125.561	166.688	185.159	215.273	189.703	81.9965	63.3228	85.3508	62.7324	83.8622	91.6677	92.4055	51.3088	55.1884	86.8015	105.022	112.053	165.555	75.7994	79.5597	78.4714	162.906	135.305	145.844	199.514	154.705	172.37	187.274	195.835	210.467	213.38
ENSDARG00000011855	aak1a	AP2 associated kinase 1a [Source:ZFIN;Acc:ZDB-GENE-081105-101]	98.2688	-0.222352	0.518133	3.82646	0.430001	0.680073	-0.703142	-0.0350372	0.229353	-0.435432	-0.462623	93.39	152.043	105.619	108.215	90.029	76.7963	66.0029	89.2568	84.6648	116.672	157.874	48.3253	73.9707	84.7438	189.289	182.097	110.557	89.7905	116.509	72.172	108.644	143.829	77.494	121.52	71.0733	68.6625	86.6743	75.0521	52.5402	79.4361	66.0325	71.0802	82.8326	113.858	102.76	67.748
ENSDARG00000037433	fmr1	fragile X mental retardation 1 [Source:ZFIN;Acc:ZDB-GENE-020731-6]	623.083	0.0554931	0.227431	3.82986	0.429521	0.680073	0.200852	-0.025491	-0.143512	0.234258	0.143303	739.784	643.64	646.684	658.211	628.054	693.743	640.286	544.321	543.762	492.346	638.838	723.213	857.302	587.704	680.482	662.733	666.639	651.622	621.789	745.127	605.689	623.818	588.25	606.395	689.517	839.644	642.225	599.359	603.307	722.314	595.236	523.328	606.839	502.795	467.093	616.134
ENSDARG00000028469	rps6ka2	ribosomal protein S6 kinase, polypeptide 2 [Source:ZFIN;Acc:ZDB-GENE-090827-1]	32.7712	-1.50795	0.97759	3.79841	0.433975	0.685386	-1.57463	-1.25156	-0.396596	-0.260736	-0.0135796	2.96698	8.83741	6.64182	15.814	17.6692	23.2597	41.732	49.9986	80.0176	80.7744	3.67149	3.33278	1.89668	3.30171	9.58426	13.6263	14.8509	3.84816	1.22641	13.6542	15.3912	18.3968	29.9408	15.6411	7.42557	7.84714	35.5051	26.4268	52.5402	43.4128	29.243	59.5297	53.1209	37.3453	121.994	58.1459
ENSDARG00000018699	st8sia4	#N/A	33.7621	-1.13114	0.639014	3.77755	0.436947	0.68813	-0.834896	0.0583159	0.384359	0.207412	0.345003	9.64608	17.206	30.2221	29.0248	42.2571	32.374	49.1406	42.5602	47.6637	37.5259	14.6859	6.66555	7.58674	16.5085	23.9606	11.1488	40.4274	26.9371	23.3018	26.333	39.836	20.9054	52.8368	42.1108	31.8239	7.84714	46.9921	42.2828	61.5989	45.2601	40.5628	49.7562	35.1138	42.8105	46.7093	56.0121
ENSDARG00000061586	gphnb	#N/A	112.823	-0.881172	0.604074	3.77781	0.43691	0.68813	-0.828202	-0.497235	0.186589	-0.0203896	0.0668633	25.2668	44.8604	77.832	109.86	108.801	95.6014	151.346	153.5	184.764	176.396	33.0434	19.9967	22.7602	63.833	32.3469	38.4013	83.3299	96.2041	53.962	120.937	104.117	104.527	131.211	98.6595	96.5324	13.7325	144.109	128.963	146.75	144.093	163.195	151.045	176.47	132.986	176.946	206.445
ENSDARG00000044550	hif1al2	hypoxia-inducible factor 1, alpha subunit, like 2 [Source:ZFIN;Acc:ZDB-GENE-050211-2]	94.8946	-1.36824	1.03871	3.76683	0.43848	0.68957	-1.60893	-0.102506	0.34912	-0.391306	-0.215773	32.0107	97.6407	112.936	121.252	142.983	112.251	87.0376	114.157	59.5368	69.1416	74.6535	9.99833	11.3801	161.784	77.8721	53.2664	188.936	61.5706	88.3014	63.3943	199.18	101.182	160.272	199.725	68.9517	7.84714	159.773	169.131	42.5757	147.788	70.7491	109.286	155.761	77.4232	42.8626	76.8166
ENSDARG00000059535	LRRTM4 (1 of 4)	#N/A	50.8068	0.103232	0.532258	3.70793	0.446974	0.701938	0.158347	-0.632181	0.258249	0.0188628	0.109438	12.8313	11.4975	20.2121	31.3269	30.1757	25.23	80.5158	79.47	112.514	104.295	15.9098	14.9975	7.58674	8.80455	9.58426	16.1038	30.5268	15.3927	14.7169	21.4565	29.877	42.6471	32.5827	32.4854	25.4591	13.7325	33.4166	28.5409	95.1159	78.5124	67.9191	79.9653	81.9323	76.5123	124.192	95.4874
ENSDARG00000074515	GRIK2 (1 of 2)	#N/A	144.453	-0.624373	0.655655	3.69652	0.448632	0.703551	-0.497178	-0.592343	0.164173	0.385791	0.177367	16.5736	23.3928	45.5438	68.6661	91.0506	81.2572	288.835	221.063	322.74	285.404	25.7004	18.3303	5.69005	27.5142	20.3665	22.2975	63.5288	44.8952	28.2074	65.3449	67.9023	72.7509	127.689	81.8152	63.6478	13.7325	119.047	110.992	290.783	296.5	279.223	218.572	224.188	220.428	313.776	282.194
ENSDARG00000032865	pacsin1a	protein kinase C and casein kinase substrate in neurons 1a [Source:ZFIN;Acc:ZDB-GENE-050522-155]	340.791	-1.23816	0.796664	3.69168	0.449337	0.703667	-1.25685	-0.51115	0.172684	-0.370392	0.00616887	45.9123	109.718	155.492	221.605	263.576	233.842	448.936	580.341	675.688	672.805	94.2348	28.3286	15.1735	129.867	113.813	85.4739	255.765	106.466	104.245	274.059	178.357	212.399	390.112	167.24	233.375	33.3503	336.254	331.92	537.178	475.693	333.936	687.701	515.003	538.319	781.968	614.533
ENSDARG00000061211	spg20b	#N/A	167.513	0.0876326	0.450629	3.67335	0.452013	0.706865	0.158313	0.282232	-0.500552	0.223331	0.0682257	255.482	228.931	166.579	136.981	138.795	196.36	159.404	136.543	131.055	125.002	243.542	264.956	257.949	212.41	220.438	253.944	147.684	169.319	182.735	191.158	118.603	101.182	123.286	137.161	155.937	300.153	144.109	144.819	224.655	142.246	111.312	164.373	135.954	109.303	166.505	114.692
ENSDARG00000044381	siah2l	seven in absentia homolog 2 (Drosophila)-like [Source:ZFIN;Acc:ZDB-GENE-030922-1]	134.858	-0.563294	0.357573	3.64056	0.45683	0.713397	-0.42754	-0.0055953	-0.351794	-0.0893922	0.150375	100.352	134.967	102.565	102.963	112.337	143.358	159.219	169.396	170.132	153.291	130.95	86.6522	83.4541	114.459	165.328	125.114	112.207	94.9214	100.566	96.5544	108.644	103.691	142.659	109.488	84.8637	98.0892	167.083	164.903	202.008	168.109	107.539	178.589	167.466	162.133	182.99	171.237
ENSDARG00000004150	grm2a	glutamate receptor, metabotropic 2a [Source:ZFIN;Acc:ZDB-GENE-030131-8097]	76.1256	-1.57688	0.959338	3.61013	0.461332	0.713433	-1.58375	-0.617312	0.084226	-0.281277	0.0669281	12.8344	38.4708	39.0402	59.8883	65.3495	61.6436	95.2287	115.729	139.702	133.369	33.0434	1.66639	3.79337	36.3188	41.9311	37.1626	58.5785	20.5235	38.0187	54.6166	60.6594	64.3888	90.7031	56.5487	48.7966	0	90.8514	94.0793	104.175	114.536	66.9758	120.836	117.046	109.303	157.713	156.301
ENSDARG00000006283	waslb	Wiskott-Aldrich syndrome-like b [Source:ZFIN;Acc:ZDB-GENE-040426-718]	388.479	0.733595	0.699689	3.62205	0.459565	0.713433	0.753536	0.34582	-0.533775	0.275741	0.0192112	845.397	501.446	486.41	382.737	366.518	530.613	221.189	182.708	185.113	182.664	505.441	1074.82	955.929	725.275	367.796	411.266	300.318	529.764	629.148	590.055	267.988	290.168	217.511	309.213	572.83	1145.68	252.713	193.444	249.113	205.98	208.474	168.816	200.779	178.529	204.422	164.302
ENSDARG00000037498	gria3b	glutamate receptor, ionotropic, AMPA 3b [Source:ZFIN;Acc:ZDB-GENE-030616-53]	201.344	-0.802698	0.737563	3.63033	0.45834	0.713433	-0.716215	-0.789796	0.367063	-0.219909	0.105552	40.1981	66.04	75.1375	129.9	171.129	132.687	281.329	327.652	409.114	380.251	59.9676	41.6597	18.9668	47.3245	82.6642	68.1314	122.932	43.6125	58.8676	136.542	128.562	124.596	239.527	135.958	137.903	13.7325	208.854	175.474	243.678	338.065	262.243	404.269	287.213	291.476	446.211	368.613
ENSDARG00000063054	shank3b	SH3 and multiple ankyrin repeat domains 3b [Source:ZFIN;Acc:ZDB-GENE-041210-74]	83.5792	-0.141295	0.571669	3.62126	0.459681	0.713433	-0.166196	-0.467663	0.628404	-0.142347	-0.00749804	62.4692	70.0964	61.1564	84.5712	78.5676	50.8247	86.9127	95.9255	122.315	122.953	95.4586	48.3253	43.6238	53.9279	64.6937	91.6677	55.2783	70.5497	57.6412	50.7155	106.833	96.165	79.2552	111.894	44.5534	25.5032	76.2316	50.7394	51.6344	103.452	105.652	97.7353	106.242	83.7992	163.757	91.2198
ENSDARG00000063568	syt7a	synaptotagmin VIIa [Source:ZFIN;Acc:ZDB-GENE-090601-5]	76.9371	0.192452	0.49525	3.61909	0.460003	0.713433	0.317169	-0.194047	0.080153	0.68391	0.121012	42.8052	34.3573	38.1222	43.6106	47.1929	44.6425	117.097	72.8902	171.214	157.439	35.491	54.9908	37.9337	31.9165	20.3665	50.7889	36.3021	46.178	31.8866	31.2095	45.2682	54.3541	47.5531	50.5329	43.4926	52.9682	35.5051	45.4541	135.88	72.9704	142.442	69.3032	79.2312	70.1363	217.61	116.292
ENSDARG00000071091	chrm3a	cholinergic receptor, muscarinic 3a [Source:ZFIN;Acc:ZDB-GENE-090410-4]	40.0202	-0.429156	0.551152	3.61221	0.461023	0.713433	-0.138604	-0.588209	0.231837	-0.177861	0.267406	13.0315	14.3456	19.941	29.9789	35.1068	29.8951	57.2238	64.7318	74.2553	61.6922	13.4621	6.66555	18.9668	18.7097	13.1784	11.1488	24.7515	16.6754	18.3961	43.8884	22.6341	23.4141	38.747	33.6886	32.8847	9.80892	37.5937	42.2828	60.693	60.0389	50.9393	74.6342	57.6227	61.9386	76.3834	74.6829
ENSDARG00000095919	DVL1 (3 of 3)	#N/A	30.0802	-0.340766	0.546807	3.61064	0.461256	0.713433	-0.691558	0.125507	0.362044	0.118822	-0.244998	22.5918	36.4864	38.961	35.7148	32.7875	25.5107	30.6579	28.234	22.8175	27.0408	42.834	11.6647	13.2768	24.2125	43.1292	42.1176	35.4771	38.4816	42.9243	27.3083	38.0253	41.8109	28.1796	37.2981	32.8847	17.6561	26.1067	32.7692	19.0232	29.5576	43.3928	23.9896	27.0106	33.7019	19.7828	19.2042
ENSDARG00000044271	TLN2 (2 of 2)	#N/A	585.973	-0.213305	0.381272	3.60431	0.462196	0.713778	-0.273642	0.047048	0.199626	0.404152	-0.0609776	395.054	477.563	541.788	524.404	530.99	462.374	812.074	613.669	735.041	766.774	384.282	408.265	392.614	507.362	474.421	450.906	300.318	682.408	642.638	438.884	585.771	548.559	402.44	594.363	596.167	353.121	502.293	531.707	679.399	692.757	1064.07	494.008	716.682	630.316	759.987	690.816
ENSDARG00000031720	clstn1	calsyntenin 1 [Source:ZFIN;Acc:ZDB-GENE-040426-1064]	3227.96	-0.60329	0.417318	3.59201	0.464027	0.714628	-0.583134	-0.123736	0.166506	-0.139076	0.0213511	1746.06	2615.77	2671.87	2911.15	3099.54	2761.68	3727.67	4104.91	4352.42	4288.48	2539.44	1511.41	1187.32	2550.02	2830.95	2466.36	2769.69	2583.4	2662.53	3095.59	2694.37	2943.49	3371.87	2752.84	3173.9	1118.22	3630.92	3535.9	3723.11	4163.01	3296.91	4043.58	4011.98	4259.19	4321.43	4431.89
ENSDARG00000074680	rims1a	regulating synaptic membrane exocytosis 1a [Source:ZFIN;Acc:ZDB-GENE-090312-135]	281.588	0.2249	0.380117	3.59379	0.463762	0.714628	0.17211	-0.456016	-0.171629	0.156251	-0.0599227	150.352	133.444	156.553	214.751	239.454	269.704	406.833	365.073	430.726	448.993	127.278	154.974	168.805	152.979	121.001	126.353	222.763	120.576	126.32	160.924	240.827	242.503	313.498	265.899	138.964	217.758	308.059	283.295	412.169	359.31	449.021	351.847	380.85	362.523	457.201	409.689
ENSDARG00000060459	LRFN2 (1 of 2)	#N/A	32.2228	-0.668494	0.949292	3.57433	0.466667	0.717702	-0.958891	-0.988956	0.169598	0.227478	-0.166442	3.15064	6.12426	13.1388	26.0773	30.6061	27.2116	50.192	42.8703	57.8891	64.9682	6.11914	3.33278	0	9.90512	5.99016	2.4775	20.6262	8.97905	9.81127	46.8143	17.2019	14.2157	43.15	16.8443	31.8239	3.92357	41.7707	35.9404	47.105	58.1916	45.2794	50.6447	31.5124	46.4539	68.6901	48.0104
ENSDARG00000062415	ctnnd2a	catenin (cadherin-associated protein), delta 2a [Source:ZFIN;Acc:ZDB-GENE-030616-60]	149.606	0.220195	0.445662	3.56982	0.467341	0.717748	0.350551	-0.335799	0.053395	0.403396	0.114744	84.9751	66.6447	102.336	129.156	127.269	122.645	230.292	174.118	238.425	220.197	53.8485	123.313	77.7641	88.0455	61.0996	50.7889	81.6798	132.12	93.2071	118.986	143.048	125.433	99.5093	162.427	119.87	82.3949	161.862	123.677	168.491	231.843	290.543	143.937	198.978	179.44	233.546	246.987
ENSDARG00000059134	CABZ01087549.1	#N/A	33.4145	-0.701032	0.70232	3.55575	0.469452	0.719999	-0.366686	-0.499703	-0.266156	0.28522	0.345927	7.60035	9.7998	15.8646	22.4313	18.4306	22.1646	45.7384	37.5337	86.513	68.0686	7.34297	11.6647	3.79337	9.90512	9.58426	9.91002	9.90058	20.5235	17.1697	25.3577	23.5395	18.3968	24.6572	16.8443	13.7903	9.80892	32.3723	24.3126	38.9522	36.947	61.3159	31.9861	38.7153	41.8996	125.291	51.7445
ENSDARG00000012741	tmem57b	transmembrane protein 57b [Source:ZFIN;Acc:ZDB-GENE-040426-1188]	500.456	0.119272	0.248313	3.55112	0.470148	0.720075	0.15463	-0.0489357	-0.285906	-0.149444	0.0387574	624.429	560.964	529.393	547.657	535.803	653.237	401.41	445.22	357.969	348.481	627.824	594.901	650.563	520.569	608.6	553.722	603.936	489.999	494.243	559.821	517.869	565.283	614.668	518.564	474.176	853.376	551.374	554.962	374.123	444.288	385.818	425.593	458.281	451.787	281.904	394.219
ENSDARG00000062974	itga2.2	integrin, alpha 2 (CD49B, alpha 2 subunit of VLA-2 receptor), tandem duplicate 2 [Source:ZFIN;Acc:ZDB-GENE-091118-70]	314.061	0.191162	0.494752	3.53037	0.473275	0.722075	0.690013	0.312508	-0.205635	0.413534	0.49493	534.403	331.249	337.684	271.917	306.212	353.122	283.929	213.169	297.685	211.236	337.777	491.585	773.847	341.176	335.449	317.121	301.968	357.879	353.206	247.725	309.635	258.391	239.527	351.324	327.786	647.389	195.278	216.7	290.783	278.95	282.053	225.68	208.882	204.944	390.709	228.316
ENSDARG00000079251	nlgn2b	neuroligin 2b [Source:ZFIN;Acc:ZDB-GENE-090918-3]	80.5339	-0.764855	0.608042	3.52948	0.473409	0.722075	-0.830071	-0.747112	0.0830565	-0.230542	-0.036445	15.2489	27.109	36.1929	60.7473	65.262	61.611	98.7751	115.89	160.202	164.3	20.8051	11.6647	13.2768	27.5142	20.3665	33.4463	47.8528	42.3298	18.3961	53.6413	63.3755	65.225	61.6429	75.7994	58.3438	15.6943	85.63	83.5086	78.8103	107.146	110.369	98.6238	123.349	125.699	195.08	150.966
ENSDARG00000079348	GRIN2B (2 of 2)	glutamate receptor, ionotropic, N-methyl D-aspartate 2B [Source:HGNC Symbol;Acc:HGNC:4586]	68.5874	-0.127719	0.761562	3.53235	0.472977	0.722075	-0.102789	-0.525943	0.700267	0.568878	0.0213764	28.5212	30.6275	46.6037	67.1034	64.8615	39.9196	90.3862	60.933	129.411	127.507	24.4766	38.3269	22.7602	31.9165	21.5646	38.4013	39.6023	75.6805	24.5282	37.0613	114.076	50.1731	49.3143	107.082	38.1887	29.4268	46.9921	43.3399	44.3874	71.123	155.648	51.5332	69.3273	61.9386	191.783	80.5508
ENSDARG00000088708	ngfra	nerve growth factor receptor a (TNFR superfamily, member 16) [Source:ZFIN;Acc:ZDB-GENE-050928-1]	621.281	-0.574373	0.745682	3.52529	0.474044	0.722075	-0.794677	-0.905467	0.309842	-0.172203	-0.212956	139.501	241.991	333.137	624.017	698.69	563.654	909.336	1024.62	777.127	900.737	237.423	103.316	77.7641	171.689	311.488	242.795	589.085	211.649	198.678	566.648	592.108	713.294	799.597	691.82	604.654	72.586	775.891	842.486	853.326	1005.88	868.799	1031.55	1079.53	962.78	627.553	831.647
ENSDARG00000020901	gabrp	gamma-aminobutyric acid (GABA) A receptor, pi [Source:ZFIN;Acc:ZDB-GENE-081028-62]	53.1678	-0.915955	0.69583	3.51459	0.475664	0.722569	-0.742813	0.167193	-0.689121	-0.158243	0.120276	14.9568	25.0292	37.4173	33.3228	42.9616	69.2671	75.7921	84.5784	77.2664	71.086	7.34297	16.6639	20.8635	37.4193	21.5646	16.1038	36.3021	53.8743	22.0754	56.5672	20.8234	22.5779	70.449	27.6728	30.7631	35.3121	71.0103	101.479	94.21	81.2835	51.8827	87.9618	78.3309	87.4427	66.492	96.5543
ENSDARG00000086370	apolipoprotein E	#N/A	3180.75	-1.20615	0.904469	3.51708	0.475286	0.722569	-0.78959	-0.78631	0.407684	-0.0865447	0.417633	765.958	1324.02	2071.25	3572.21	4451.94	3356.02	4074.6	4326.51	4497.75	3367.25	1392.72	573.238	331.92	1276.66	1570.62	1124.79	3765.52	1376.36	1071.88	5371.94	3760.88	1583.8	6448.73	3444.66	3462.44	427.669	3974.49	5665.9	4750.36	5256.64	2216.8	4314.57	6171.93	2493.03	4308.79	4781.3
ENSDARG00000011091	drd2b	dopamine receptor D2b [Source:ZFIN;Acc:ZDB-GENE-030910-2]	31.0264	-0.458793	0.497845	3.49733	0.478284	0.723591	-0.669053	0.0803198	0.482587	-0.0652322	-0.136003	14.2388	22.6401	25.2155	23.85	28.152	20.1482	36.9388	38.6473	47.8513	52.5818	22.0289	14.9975	5.69005	26.4137	17.9705	23.5363	25.5765	23.089	26.981	16.5801	19.0127	35.9574	29.0602	28.876	26.5199	7.84714	20.8854	31.7121	36.2346	41.5654	33.0162	44.4251	37.8149	33.7019	43.9617	54.4118
ENSDARG00000062328	rasgrp2	RAS guanyl releasing protein 2 (calcium and DAG-regulated) [Source:ZFIN;Acc:ZDB-GENE-091118-124]	21.1944	-0.797102	0.585052	3.50098	0.477729	0.723591	-0.681577	0.276643	0.379549	-0.212381	0.189059	19.0619	30.5732	28.8059	23.7796	19.8934	15.2916	19.1449	22.1813	17.6928	15.5198	29.3719	18.3303	9.48342	31.9165	26.3567	33.4463	28.8767	25.6544	31.8866	11.7036	25.3502	34.2849	14.9704	19.2506	25.4591	5.88535	14.6198	25.3697	14.4939	21.2445	21.6964	26.6551	16.2064	23.6824	18.1342	13.3362
ENSDARG00000075764	grik5	#N/A	44.3178	-1.33734	0.765283	3.49906	0.478021	0.723591	-1.49451	-0.272472	-0.239846	-0.286868	-0.109853	5.3785	15.155	24.7816	29.9331	42.9962	50.7728	55.6237	67.8602	72.4715	78.2053	7.34297	4.99917	3.79337	16.5085	22.7626	6.19376	31.3519	29.5026	13.4905	29.2589	26.2556	34.2849	57.2399	50.5329	21.2159	13.7325	77.2759	61.3101	38.9522	61.8863	66.0325	51.5332	83.733	68.3146	65.393	71.4822
ENSDARG00000042114	bin1a	bridging integrator 1a [Source:ZFIN;Acc:ZDB-GENE-070912-715]	154.875	-0.264305	0.611846	3.49029	0.479356	0.72423	-0.57507	-0.766314	0.30351	-0.187259	-0.303571	40.7038	60.6384	86.2698	146.738	141.045	114.286	216.471	246.473	222.062	274.068	48.9531	33.3278	39.8304	63.833	61.0996	56.9826	143.558	55.157	60.094	98.505	160.25	181.459	156.749	162.427	103.958	25.5032	153.507	163.846	179.361	208.751	261.3	216.795	252.099	270.526	219.808	203.777
ENSDARG00000045750	syt10	synaptotagmin X [Source:ZFIN;Acc:ZDB-GENE-041210-297]	43.7161	-0.458144	0.671601	3.48092	0.480785	0.724426	-0.396964	-0.617403	0.499856	-0.0879185	0.137254	9.82974	12.9431	25.1264	38.5466	52.677	37.252	55.7598	59.2635	76.3455	69.417	17.1336	6.66555	5.69005	12.1063	15.5744	11.1488	41.2524	23.089	11.0377	37.0613	43.4575	35.1211	56.3592	61.3614	40.3102	9.80892	48.0363	53.9106	56.1637	53.5732	57.5426	80.8538	45.0177	51.9191	100.562	65.6142
ENSDARG00000089486	cplx3b	complexin 3b [Source:ZFIN;Acc:ZDB-GENE-091204-403]	20.7368	-0.679886	0.736618	3.48186	0.480641	0.724426	-0.655365	0.736248	-0.202844	-0.231241	-0.0045289	9.42027	14.8371	14.9305	8.96276	14.9867	17.2491	20.2344	23.7521	41.4324	41.5627	7.34297	13.3311	7.58674	16.5085	14.3764	13.6263	14.8509	11.5445	18.3961	4.87649	14.4858	7.52596	16.7316	14.438	13.7903	11.7707	15.664	24.3126	27.176	20.3209	13.2065	12.439	33.3131	25.5041	72.5368	27.2059
ENSDARG00000009677	dlg1	discs, large homolog 1 (Drosophila) [Source:ZFIN;Acc:ZDB-GENE-010724-8]	569.894	0.136801	0.225128	3.46583	0.483092	0.724964	0.047827	0.144426	-0.0839735	-0.24888	-0.089592	728.665	704.905	601.628	544.316	556.727	590.093	425.112	505.154	504.993	537.347	777.131	606.565	802.298	620.721	727.205	766.788	608.886	564.397	631.601	525.685	516.058	591.206	468.486	581.129	620.566	729.784	489.762	550.734	433.91	444.288	397.138	539.321	494.295	481.846	549.521	506.776
ENSDARG00000014134	prkacaa	#N/A	538.163	0.461009	0.415093	3.46906	0.482598	0.724964	0.319521	0.3633	-0.254424	-0.0194533	-0.143216	722.596	579.043	607.551	472.3	513.353	612.358	479.164	485.669	432.241	477.352	550.723	733.211	883.855	697.761	545.105	494.262	530.506	659.319	632.827	649.548	379.348	388.005	497.546	410.279	632.234	975.007	472.009	390.059	569.79	495.09	372.612	522.44	466.384	468.183	462.147	398.486
ENSDARG00000031598	calb1	calbindin 1 [Source:ZFIN;Acc:ZDB-GENE-030131-8107]	62.4216	-1.47583	0.971394	3.47191	0.482163	0.724964	-1.54943	-0.319378	0.230658	-0.293865	-0.000668326	11.2794	33.0149	42.692	53.2708	62.4686	53.2386	78.1857	95.8495	97.0857	97.1307	28.1481	0	5.69005	52.8273	25.1587	21.0588	65.1789	35.9162	26.981	74.1226	38.0253	47.6644	90.7031	37.2981	59.4046	1.96178	65.7889	91.9652	78.8103	84.0545	71.6924	116.394	85.5337	85.6209	65.9425	116.292
ENSDARG00000033899	ap2m1b	adaptor-related protein complex 2, mu 1 subunit, b [Source:ZFIN;Acc:ZDB-GENE-040426-1103]	1251.25	-0.677933	0.50197	3.44367	0.486494	0.725517	-0.752375	-0.0995612	0.1309	-0.205368	-0.0713001	769.253	1295.86	1137.68	1218.96	1318.46	1204.09	1361.98	1570.34	1285.39	1350.51	1402.51	421.596	483.655	1166.6	1474.78	1246.18	1579.14	931.255	902.637	1279.59	1170.64	1206.66	1576.3	1171.88	1207.19	612.077	1446.31	1553.89	1533.63	1389.21	1163.12	1628.63	1479.28	1603.12	1141.36	1423.24
ENSDARG00000035984	mnx1	motor neuron and pancreas homeobox 1 [Source:ZFIN;Acc:ZDB-GENE-040409-1]	53.8557	0.0957576	0.66122	3.4518	0.485245	0.725517	0.194665	0.153033	-0.880434	-0.182356	0.0927802	73.9064	64.5776	56.4689	50.7857	47.944	88.2615	44.9353	50.9897	31.3191	29.3683	53.8485	61.6564	106.214	91.3472	49.1193	53.2664	63.5288	37.1989	68.6789	76.0732	35.3092	40.9747	63.4041	25.2665	55.1614	149.096	48.0363	67.6526	52.5402	35.0997	47.1661	53.3102	45.9181	53.7408	19.2332	44.2763
ENSDARG00000061880	apbb2b	#N/A	1375.5	0.499221	0.456184	3.44224	0.486714	0.725517	0.532376	0.320375	-0.23686	0.335176	0.0331347	2364.89	1635.12	1724.78	1381.31	1327.69	1564.59	1108.29	878.525	895.058	874.735	1616.68	2769.54	2708.47	2073.47	1272.31	1559.59	1244.17	1804.79	2125.37	1509.76	1161.58	1472.58	1061.14	1304.23	1617.71	2632.71	1140.34	920.709	991.017	1016.97	1316.88	847.632	865.241	922.702	807.796	796.973
ENSDARG00000068567	shha	sonic hedgehog a [Source:ZFIN;Acc:ZDB-GENE-980526-166]	520.053	0.113549	0.615561	3.44897	0.48568	0.725517	0.299902	0.831257	-0.283208	0.457867	0.186589	872.348	708.615	873.889	491.16	521.423	634.518	376.848	274.369	238.123	209.234	505.441	1134.81	976.793	1155.6	464.836	505.411	473.578	1216.02	932.071	577.376	422.805	473.299	413.888	434.342	716.037	1137.83	312.236	453.484	448.404	304.813	377.328	254.112	259.302	309.693	168.703	266.724
ENSDARG00000069731	unc13c	#N/A	209.614	-0.23785	0.418914	3.45083	0.485395	0.725517	-0.0895036	-0.40649	0.15044	0.274798	0.130762	81.5249	86.7428	121.762	161.39	180.862	162.952	303.614	250.957	390.071	356.271	61.1914	86.6522	96.7309	122.163	56.3075	81.7577	100.656	133.403	131.226	163.85	153.912	166.407	162.033	194.913	185.639	80.4332	226.606	181.816	251.831	327.905	331.106	197.248	312.423	243.2	442.364	384.083
ENSDARG00000001220	mycbp2	MYC binding protein 2 [Source:ZFIN;Acc:ZDB-GENE-030616-132]	2753.09	0.0451591	0.410441	3.43054	0.488518	0.725612	-0.235472	-0.444285	0.276163	-0.175345	-0.280282	2550.6	3002.81	2543.49	3460.77	2989.21	2468.44	2217.62	2504.21	2616.35	3177.37	3079.15	2499.58	2073.08	1986.53	3334.12	3687.77	2518.87	2484.63	2626.97	2384.6	4118.5	3879.21	2179.52	4124.45	2663.66	2079.49	2906.2	2419.64	1542.69	2474.53	2635.64	2059.55	2830.72	2622.37	3098.75	2312.5
ENSDARG00000027419	gad1b	glutamate decarboxylase 1b [Source:ZFIN;Acc:ZDB-GENE-030909-3]	397.373	-1.39247	0.859612	3.4276	0.488972	0.725612	-1.41863	-0.19197	-0.104038	-0.222854	-0.00416854	39.9828	106.887	194.397	222.064	284.963	306.272	520.793	607.787	844.071	846.513	79.5489	23.3294	17.0702	150.778	104.229	65.6539	243.389	197.539	142.263	244.8	218.193	203.201	446.471	197.319	211.098	23.5414	436.504	458.769	644.976	553.282	364.122	656.604	629.348	537.408	1069.92	832.714
ENSDARG00000037427	si:ch211-39a7.1	si:ch211-39a7.1 [Source:ZFIN;Acc:ZDB-GENE-060503-606]	15.0501	-0.97078	0.696738	3.42074	0.490032	0.725612	-1.11246	-0.787028	0.138122	-0.4165	-0.0751235	7.08704	15.3232	7.73832	13.3526	13.6235	12.3797	14.7933	19.7444	22.6248	23.8341	12.2383	3.33278	5.69005	15.408	11.9803	18.5813	10.7256	5.13088	7.35845	9.75297	13.5805	16.7244	14.9704	21.657	4.24318	9.80892	12.5312	14.799	11.7763	19.3972	13.2065	28.4321	14.4057	16.3955	32.4217	19.7376
ENSDARG00000070170	SCN1B (2 of 3)	sodium channel, voltage gated, type I beta subunit [Source:HGNC Symbol;Acc:HGNC:10586]	85.2538	-0.386583	0.382731	3.43423	0.487948	0.725612	-0.137411	0.0923067	-0.361149	0.125403	0.20173	52.0387	57.2389	84.4906	79.254	78.1069	100.324	104.282	95.5999	107.624	93.5795	26.9242	53.3244	75.8674	79.241	49.1193	43.3563	69.3041	88.5078	95.6599	81.925	80.5775	75.2596	82.7776	79.4089	72.1341	82.3949	105.471	113.107	113.233	106.223	93.3888	99.5123	108.043	79.2449	100.562	109.357
ENSDARG00000091702	CSNK2A1	casein kinase 2, alpha 1 polypeptide [Source:HGNC Symbol;Acc:HGNC:2457]	20.8495	0.698475	0.757928	3.42236	0.489781	0.725612	0.447823	-0.443893	-0.682038	-0.911602	-0.24177	37.6224	27.5828	10.3621	14.0953	18.6805	29.9711	10.5137	19.7777	18.2774	21.612	33.0434	39.9933	39.8304	11.0057	39.5351	32.2076	22.2763	5.13088	3.67923	4.87649	19.0127	18.3968	23.7766	21.657	10.608	51.0064	16.7083	22.1985	9.05866	7.38941	15.0931	24.8781	13.5053	20.9498	17.5847	17.6038
ENSDARG00000054320	ap2a1	adaptor-related protein complex 2, alpha 1 subunit [Source:ZFIN;Acc:ZDB-GENE-090302-2]	2148.03	0.27008	0.248472	3.40587	0.492334	0.727089	-0.0844609	-0.0200349	-0.149509	-0.381425	-0.352754	2585.79	2741.69	2176.98	2207.42	2037.54	2260.02	1595.25	2078.02	1667.8	2129.77	3303.11	2244.63	2209.64	2193.43	3020.24	3011.41	2584.88	1691.91	2254.14	1958.4	2357.57	2306.29	2084.41	2217.43	1810.78	2416.92	2277.55	2085.6	1498.3	1686.63	1600.82	2105.75	1927.66	2200.64	1634.82	1616.35
ENSDARG00000057448	SRCIN1 (1 of 2)	#N/A	79.3611	-0.3529	0.55214	3.40923	0.491814	0.727089	-0.18048	-0.58572	0.309354	0.120968	0.162408	32.4983	36.829	43.1524	64.7626	60.0635	48.4714	98.7415	90.7997	168.095	150.198	26.9242	38.3269	32.2436	27.5142	37.139	45.8338	49.5029	33.3507	46.6035	37.0613	87.8204	69.4061	54.598	84.2215	41.371	52.9682	46.9921	45.4541	96.9276	76.6651	122.632	103.066	85.5337	83.7992	257.725	117.892
ENSDARG00000045087	cdk5r1b	cyclin-dependent kinase 5, regulatory subunit 1b (p35) [Source:ZFIN;Acc:ZDB-GENE-040718-220]	479.376	-1.63107	0.998325	3.39912	0.493383	0.727675	-1.51006	-0.743835	-0.148258	-0.110045	0.139335	37.2401	106.068	187.63	314.209	434.259	481.26	870.942	939.974	745.398	676.775	74.6535	19.9967	17.0702	139.772	107.823	70.6089	320.944	147.513	94.4335	430.106	250.786	261.736	800.477	246.649	255.652	15.6943	691.306	736.779	1056.24	926.447	630.139	985.35	928.266	906.307	632.499	819.911
ENSDARG00000010169	myd88	myeloid differentiation primary response 88 [Source:ZFIN;Acc:ZDB-GENE-040219-3]	113.082	-0.586865	0.382309	3.38386	0.495756	0.730209	-0.235285	0.23734	-0.0636612	-0.0981745	0.370014	128.562	151.335	124.385	105.517	103.955	108.645	104.19	111.527	108.638	84.0617	199.484	79.9867	106.214	119.962	158.14	175.903	112.207	133.403	127.547	118.011	103.212	95.3288	96.8674	104.675	110.323	86.3185	113.825	125.791	123.198	99.757	89.6155	120.836	104.441	109.303	119.796	115.758
ENSDARG00000059891	CU633832.1	0	11.6702	1.12441	0.825234	3.37946	0.496442	0.730255	1.06259	-0.453682	-0.3693	0.368443	-0.134539	8.27922	3.96384	3.78052	5.17755	5.52189	7.13277	16.2978	12.6245	25.7057	28.2182	4.89531	6.66555	13.2768	3.30171	2.39606	6.19376	2.47515	6.41361	2.45282	3.90119	9.95901	1.67244	6.16429	7.21899	3.18239	9.80892	3.13281	8.45657	18.1173	16.6262	14.1498	9.77353	11.7046	16.3955	34.6198	21.8714
ENSDARG00000013312	cadps2	Ca++-dependent secretion activator 2 [Source:ZFIN;Acc:ZDB-GENE-030903-1]	104.544	0.140628	0.290048	3.3553	0.500218	0.734268	0.0406102	0.428967	0.122541	0.0903229	-0.106752	116.641	113.403	111.703	82.972	91.7023	84.2349	97.0127	91.1253	123.577	133.068	119.935	119.98	110.008	121.063	112.615	106.533	93.2305	118.01	123.867	74.1226	76.956	97.8375	91.5838	98.6595	84.8637	80.4332	88.7628	83.5086	97.8335	96.9859	96.2188	101.289	83.733	88.3535	147.272	111.491
ENSDARG00000074552	ndufs7	NADH dehydrogenase (ubiquinone) Fe-S protein 7, (NADH-coenzyme Q reductase) [Source:ZFIN;Acc:ZDB-GENE-041111-261]	372.478	-0.51919	0.34415	3.35358	0.500488	0.734268	-0.496846	0.0180692	0.0397149	-0.123722	0.0239389	317.727	448.353	374.456	369.795	374.813	364.635	343.115	373.838	382.168	375.879	369.596	319.947	263.639	417.116	506.768	421.176	334.97	470.759	317.64	374.514	392.023	342.849	356.648	347.715	420.075	270.726	367.582	455.598	423.945	320.515	284.883	441.586	353.839	326.088	388.511	454.498
ENSDARG00000022532	chrnb1l	cholinergic receptor, nicotinic, beta 1 (muscle) like [Source:ZFIN;Acc:ZDB-GENE-060811-1]	28.876	0.172836	0.739705	3.32963	0.504251	0.737654	0.691107	-0.312725	0.881823	0.0776047	0.506028	38.9441	24.1211	31.5978	39.2461	33.6778	18.2763	28.1757	26.7001	28.1788	19.8423	17.1336	88.3186	11.3801	30.8159	16.7724	24.775	19.8012	32.068	42.9243	42.9131	27.1609	47.6644	22.0153	31.2823	47.7358	11.7707	22.9739	20.0844	19.929	23.0919	41.5061	27.5436	23.4092	29.1476	22.5304	32.5404
ENSDARG00000055190	slc17a5	solute carrier family 17 (acidic sugar transporter), member 5 [Source:ZFIN;Acc:ZDB-GENE-060929-1158]	233.984	0.411577	0.462779	3.32283	0.505323	0.737654	0.0254299	-0.181587	-0.512524	-0.746916	-0.383232	205.456	201.866	162.28	184.047	205.786	293.563	207.65	348.478	230.318	300.395	241.094	166.639	208.635	144.175	237.21	224.214	205.437	124.424	156.98	189.208	208.234	154.7	273.871	186.491	156.998	223.643	295.528	361.518	289.877	217.987	115.085	398.049	410.562	236.824	235.744	246.987
ENSDARG00000059340	dlgap2a	discs, large (Drosophila) homolog-associated protein 2a [Source:ZFIN;Acc:ZDB-GENE-101215-1]	63.6976	0.487785	0.482829	3.33425	0.503524	0.737654	0.403025	-0.0981916	-0.547522	-0.202825	-0.102823	63.9202	48.3409	41.4343	44.3526	46.0972	67.3745	54.4421	62.6601	100.466	107.888	52.6246	49.9917	89.1442	42.9222	57.5055	44.5951	59.4035	25.6544	39.2451	55.5919	39.836	37.6298	46.6725	48.1266	43.4926	96.1274	62.6561	43.3399	64.3165	46.1838	52.826	58.6412	78.3309	51.0082	132.984	80.0173
ENSDARG00000063651	limk1a	#N/A	29.3336	1.08066	0.679189	3.32208	0.505442	0.737654	0.49119	-0.469964	0.0944538	-0.277278	-0.598894	47.4325	33.7453	22.3977	31.0225	27.3555	25.6219	23.2636	28.1933	21.596	32.7083	37.9387	68.3219	36.037	24.2125	29.9508	47.0726	19.8012	17.9581	29.4338	11.7036	47.079	34.2849	19.3735	45.7203	16.9727	27.465	22.9739	26.4268	11.7763	22.1682	35.8462	28.4321	27.911	28.2367	29.6741	15.47
ENSDARG00000014273	camk2d2	calcium/calmodulin-dependent protein kinase (CaM kinase) II delta 2 [Source:ZFIN;Acc:ZDB-GENE-040718-277]	399.369	-1.37114	0.88242	3.31228	0.506989	0.738944	-1.35086	-0.375901	0.0895059	-0.227876	0.0414026	52.0796	132.836	230.544	299.166	362.719	340.899	557.202	652.544	692.649	673.054	118.711	16.6639	20.8635	154.08	134.18	110.249	353.946	205.235	132.452	341.354	252.597	303.547	511.636	291.166	285.354	25.5032	486.629	510.565	643.165	610.55	417.891	694.809	670.764	592.06	655.579	731.892
ENSDARG00000014891	robo2	roundabout, axon guidance receptor, homolog 2 (Drosophila) [Source:ZFIN;Acc:ZDB-GENE-001019-1]	725.503	-0.571504	0.561093	3.28878	0.510712	0.743399	-0.507041	-0.287805	0.153831	0.399265	0.0652695	275.234	391.144	584.7	713.791	705.121	633.806	1100.86	834.72	1030.62	985.035	286.376	338.277	201.049	521.67	286.33	365.432	379.522	749.109	625.468	649.548	799.437	692.388	604.981	760.4	749.983	198.14	921.045	782.233	750.963	1112.11	1439.51	527.771	1030.01	946.385	1030.35	957.541
ENSDARG00000067920	rab8a	RAB8A, member RAS oncogene family [Source:ZFIN;Acc:ZDB-GENE-070424-36]	389.489	-0.198656	0.640505	3.28414	0.511449	0.743501	-0.721702	-0.306467	0.227237	-0.810795	-0.517089	389.994	643.149	386.65	478.161	414.01	353.676	229.07	401.83	246.125	352.222	793.041	168.305	208.635	322.467	755.958	851.023	584.96	191.125	383.866	348.181	493.424	592.878	398.037	489.688	354.306	253.07	402.043	405.915	182.079	289.11	216.021	390.053	371.846	443.589	204.422	249.121
ENSDARG00000089443	SOS1 (2 of 2)	#N/A	42.5102	0.717915	0.858217	3.2765	0.512664	0.744297	0.954529	-0.0735952	-0.0272585	1.147	0.219592	111.835	57.7077	46.8028	49.2522	36.1518	36.8414	27.2211	12.292	25.2843	21.7144	30.5957	236.627	68.2807	69.3358	44.3272	59.4601	19.8012	65.4188	55.1884	54.6166	47.9843	45.1558	17.6123	50.5329	40.3102	70.6242	21.9296	17.9702	22.6466	19.3972	39.6195	11.5505	15.306	10.0195	30.7732	23.4718
ENSDARG00000030656	40788	septin 3 [Source:ZFIN;Acc:ZDB-GENE-050522-375]	498.243	-0.980845	0.772437	3.25724	0.515735	0.74687	-1.08153	-0.074758	0.246703	-0.319365	-0.0936789	190.903	404.006	516.204	543.658	654.432	551.569	518.067	646.434	463.047	494.112	400.192	96.6505	75.8674	507.362	370.192	334.463	661.689	396.361	490.564	727.572	452.682	450.721	816.328	504.126	642.842	78.4714	764.404	811.831	624.142	534.808	395.252	628.171	668.063	643.068	373.674	567.59
ENSDARG00000061042	gabbr2	gamma-aminobutyric acid (GABA) B receptor, 2 [Source:ZFIN;Acc:ZDB-GENE-060503-620]	168.134	-0.70577	0.556124	3.25699	0.515775	0.74687	-0.726034	-0.273451	0.29025	-0.0512211	0.00440019	38.2185	63.2167	74.906	90.5386	119.54	97.7551	253.743	262.913	340.773	339.736	62.4153	19.9967	32.2436	91.3472	59.9016	38.4013	88.2802	62.8533	73.5845	93.6285	96.874	81.1131	136.495	84.2215	137.903	27.465	133.666	132.134	271.76	271.561	217.907	277.213	266.505	245.022	395.106	322.737
ENSDARG00000032493	chn1	#N/A	159.551	-0.131934	0.513009	3.24497	0.517698	0.748104	0.151598	-0.400171	-0.341555	0.214161	0.280282	100.384	90.3706	90.1976	119.031	157.668	199.784	275.665	237.637	178.11	146.661	75.8774	126.646	98.6276	105.655	88.6544	76.8027	113.857	78.246	78.4902	157.998	110.454	88.6391	243.93	107.082	121.992	94.1656	266.288	238.898	373.217	264.171	189.608	256.777	252.099	204.033	145.074	177.105
ENSDARG00000076730	syt6a	synaptotagmin VIa [Source:ZFIN;Acc:ZDB-GENE-090601-2]	53.047	-0.815309	0.625536	3.24328	0.51797	0.748104	-0.80897	0.049268	0.353485	-0.325173	0.0887047	11.2011	19.6239	28.3533	27.4014	37.0018	28.961	75.1834	94.1909	107.481	101.072	19.5813	8.33194	5.69005	17.6091	25.1587	16.1038	34.652	30.7853	19.6225	37.0613	21.7288	23.4141	57.2399	24.0633	29.7023	5.88535	32.3723	48.6253	95.1159	76.6651	53.7693	91.5158	97.2383	93.8187	108.805	111.491
ENSDARG00000062892	foxe3	forkhead box E3 [Source:ZFIN;Acc:ZDB-GENE-061214-6]	34.4706	-0.604853	0.638033	3.22861	0.520322	0.75053	0.272425	0.992818	-0.0408983	0.633111	0.879324	75.9868	62.9115	58.7829	29.5381	28.2004	29.0113	17.7191	11.425	20.1678	10.9636	52.6246	89.985	85.3508	57.2296	67.0898	64.4151	37.9522	79.5287	58.8676	25.3577	28.9717	34.2849	19.3735	31.2823	33.9455	47.0828	17.7526	22.1985	8.15279	12.9315	32.0729	7.99653	11.7046	14.5738	18.6837	13.3362
ENSDARG00000003290	dab1b	Dab, reelin signal transducer, homolog 1b (Drosophila) [Source:ZFIN;Acc:ZDB-GENE-060421-7958]	101.885	-0.751888	0.560406	3.18087	0.528027	0.751038	-0.646645	-0.258266	0.155714	0.239689	0.138794	35.2982	55.2603	80.0315	95.7209	106.405	95.5185	155.725	131.888	137.823	125.182	52.6246	39.9933	13.2768	71.537	33.5449	60.6989	97.3558	66.7015	76.0373	99.4803	81.4828	106.2	121.525	128.739	68.9517	33.3503	126.356	126.849	170.303	145.941	150.931	144.826	126.05	124.788	112.652	145.632
ENSDARG00000003994	syt9a	synaptotagmin IXa [Source:ZFIN;Acc:ZDB-GENE-031002-18]	74.0032	-0.852214	0.513034	3.15634	0.532012	0.751038	-0.883822	-0.105807	-0.162517	-0.320456	-0.00208382	28.157	51.9568	54.6617	58.8213	56.0146	62.6936	89.5956	111.88	113.044	113.207	36.7149	24.9958	22.7602	44.0228	62.2977	49.5501	48.6779	56.4397	58.8676	53.6413	53.4165	69.4061	69.5684	43.3139	55.1614	15.6943	79.3644	93.0223	76.0927	121.002	71.6924	105.732	124.249	105.66	92.3195	121.093
ENSDARG00000006396	nrcama	neuronal cell adhesion molecule a [Source:ZFIN;Acc:ZDB-GENE-041210-235]	1080.14	-0.784904	0.597816	3.17115	0.529603	0.751038	-0.701592	-0.362434	0.17954	0.0975236	0.0861976	371.202	603.686	814.522	1047.14	1208.97	1067.5	1570.65	1467.99	1364.42	1285.28	561.737	274.954	276.916	680.152	621.779	509.127	1172.39	628.533	642.638	988.951	964.213	1188.27	1594.79	1001.03	1031.09	223.643	1548.65	1430.22	1548.12	1555.47	1608.36	1552.21	1262.3	1589.45	1268.84	1269.61
ENSDARG00000007015	olfm2b	#N/A	31.5766	-1.04029	0.831079	3.1706	0.529693	0.751038	-0.878683	-0.0521449	0.595949	0.212495	0.197178	23.1127	42.4972	39.0811	40.5195	43.0956	28.5124	23.3651	20.1651	29.5993	25.8181	47.7293	8.33194	13.2768	40.7211	34.7429	52.0276	37.9522	46.178	33.113	7.80238	66.0916	47.6644	31.7021	80.612	16.9727	23.5414	30.2838	31.7121	26.2701	24.0156	19.8097	11.5505	20.7082	28.2367	31.8722	30.4066
ENSDARG00000008487	dmd	dystrophin [Source:ZFIN;Acc:ZDB-GENE-010426-1]	2351.72	-0.0203347	0.585915	3.16063	0.531314	0.751038	-0.0822734	0.577337	0.719551	0.420399	-0.0619309	2483.07	2628.79	4409.99	2955.57	2504.43	1520.91	1941.74	1450.9	1772.03	1849.76	2286.11	2701.22	2461.9	2264.97	2844.13	2777.28	1815.93	6589.34	4824.69	2157.36	2873.63	3835.73	1230.22	3083.71	3199.36	2373.76	709.058	1479.9	1340.68	2129.07	2355.47	1079.53	1834.02	1439.16	1744.18	1691.03
ENSDARG00000009850	KIF3A (1 of 3)	#N/A	19.4173	0.406123	0.975716	3.17689	0.528672	0.751038	0.484941	0.200335	-0.901568	0.624143	0.131285	16.989	12.1391	19.4493	16.9277	14.0149	26.1812	25.1192	16.2974	24.5971	22.4576	36.7149	6.66555	7.58674	13.2068	9.58426	13.6263	34.652	8.97905	14.7169	8.77767	24.4448	17.5606	12.3286	18.0475	11.6688	17.6561	34.4609	26.4268	33.517	28.6339	13.2065	0	25.2099	23.6824	17.0351	28.2728
ENSDARG00000011449	fes	FES proto-oncogene, tyrosine kinase [Source:ZFIN;Acc:ZDB-GENE-100812-10]	59.7733	-0.362064	0.349924	3.15902	0.531575	0.751038	-0.228906	0.210607	0.0217869	0.385768	0.133631	67.8476	79.5138	68.0646	58.8196	54.3984	53.5831	58.676	44.9089	58.5501	53.3705	69.7582	74.9875	58.7972	94.6489	67.0898	76.8027	60.2286	66.7015	77.2638	63.3943	57.038	56.0266	46.6725	61.3614	55.1614	58.8535	52.2134	49.6823	76.9986	45.2601	53.7693	55.9757	42.3167	36.4344	73.0863	48.5439
ENSDARG00000014709	grb2a	#N/A	129.065	0.547074	0.361528	3.18514	0.527334	0.751038	0.314042	0.0566054	-0.220335	-0.170967	-0.23484	190.662	153.365	132.416	127.321	129.802	151.219	98.586	110.989	90.1768	106.118	152.979	193.301	225.706	103.453	185.695	170.948	140.258	126.989	129.999	131.665	134.899	115.398	130.331	127.535	131.539	225.605	108.604	119.449	118.668	100.681	76.409	114.617	99.9394	118.412	92.3195	85.8853
ENSDARG00000015278	plxnc1	plexin C1 [Source:ZFIN;Acc:ZDB-GENE-030131-1620]	87.1514	-0.793987	0.603699	3.21487	0.522533	0.751038	-0.832418	-0.0138849	0.248219	-0.0909293	0.000556238	59.7823	106.452	81.8303	82.6217	83.2297	70.0741	90.8406	96.7503	99.9853	99.9468	135.845	28.3286	15.1735	77.0398	123.397	118.92	106.431	66.7015	72.3581	80.9497	83.2935	83.6218	95.1062	78.2057	76.3773	43.1593	82.4972	84.5657	96.0218	84.0545	92.4455	115.505	90.0355	84.7101	107.706	101.889
ENSDARG00000017162	KIF3C (1 of 2)	kinesin family member 3C [Source:HGNC Symbol;Acc:HGNC:6321]	179.416	-0.718597	0.537376	3.13617	0.535302	0.751038	-0.798029	-0.152791	0.149154	-0.227341	-0.0622052	45.7406	79.5303	116.241	129.228	178.297	160.785	255.531	299.144	259.122	270.539	61.1914	39.9933	36.037	96.8501	57.5055	84.2352	161.71	97.4868	89.5278	154.097	113.171	120.415	255.378	129.942	149.572	54.93	228.695	198.729	262.701	302.966	200.927	298.537	272.807	326.088	200.575	275.26
ENSDARG00000020080	ek1	eph-like kinase 1 [Source:ZFIN;Acc:ZDB-GENE-990415-58]	1210.92	-0.371557	0.378426	3.12732	0.53675	0.751038	-0.210382	-0.0176248	0.428803	0.0880461	0.161766	1378.73	1595.18	1788.56	1810.54	1592.72	1183.2	800.919	753.501	636.692	569.158	1439.22	1249.79	1447.17	1811.54	1574.21	1399.79	1777.98	1909.97	1677.73	2050.07	1706.61	1674.94	912.315	1688.04	2177.81	1804.84	986.834	757.92	805.315	779.582	817.86	684.147	731.988	844.368	598.978	610.799
ENSDARG00000027552	mapk1	mitogen-activated protein kinase 1 [Source:ZFIN;Acc:ZDB-GENE-030722-2]	213.436	0.0247182	0.318451	3.13986	0.534699	0.751038	-0.258198	-0.00049256	-0.119923	-0.525938	-0.275537	210.725	252.023	208.389	208.46	197.535	214.657	159.105	229.09	205.558	248.816	258.228	189.968	183.978	177.192	280.34	298.539	275.566	169.319	180.282	178.479	212.761	234.141	230.721	198.522	163.363	253.07	190.057	200.844	169.397	158.872	149.045	244.338	212.484	230.448	239.591	184.573
ENSDARG00000036911	scamp1	secretory carrier membrane protein 1 [Source:ZFIN;Acc:ZDB-GENE-040426-1803]	214.359	0.486276	0.316976	3.18827	0.526827	0.751038	0.121714	-0.138305	0.0364227	-0.251596	-0.359183	248.4	228.303	206.814	227.622	245.235	239.121	168.912	201.093	165.631	212.455	253.332	269.955	221.912	185.996	227.626	271.287	207.912	150.078	262.451	201.887	210.045	270.935	221.915	289.963	223.828	253.07	239.137	225.156	131.351	180.117	195.267	180.366	210.683	212.231	164.307	149.899
ENSDARG00000037403	HSPA8 (1 of 2)	heat shock 70kDa protein 8 [Source:HGNC Symbol;Acc:HGNC:5241]	24.5121	-0.0218979	0.681408	3.21078	0.523191	0.751038	-0.605972	-0.247807	0.316092	-0.906219	-0.567516	14.7642	22.4711	21.9811	26.1004	25.517	20.4963	12.6512	23.7099	31.197	46.233	19.5813	13.3311	11.3801	20.9108	16.7724	29.7301	29.7018	15.3927	20.8489	39.0119	21.7288	17.5606	15.851	28.876	31.8239	7.84714	21.9296	31.7121	11.7763	11.0841	15.0931	26.6551	13.5053	30.9693	47.8083	26.139
ENSDARG00000037943	cpt1cb	carnitine palmitoyltransferase 1Cb [Source:ZFIN;Acc:ZDB-GENE-050417-155]	251.447	0.164352	0.323823	3.13932	0.534787	0.751038	-0.138679	0.0797908	-0.0883582	-0.445937	-0.297564	348.457	383.615	272.29	257.64	284.417	302.381	146.958	200.186	142.898	175.631	460.16	253.291	331.92	299.355	460.044	391.446	348.171	228.324	240.376	227.244	279.758	265.917	262.423	322.448	268.381	378.624	260.023	268.496	138.597	157.949	144.328	219.46	203.48	177.618	134.633	159.501
ENSDARG00000040991	cttnbp2	cortactin binding protein 2 [Source:ZFIN;Acc:ZDB-GENE-030131-8134]	655.647	-0.260553	0.32052	3.21975	0.521747	0.751038	-0.281474	-0.107582	0.29124	-0.0460431	-0.0188068	529.997	644.177	655.052	705.766	689.623	563.56	646.251	667.209	722.674	732.157	602.124	564.906	422.961	530.474	771.533	630.525	654.264	695.235	615.657	480.822	821.166	815.312	666.624	751.978	650.268	386.472	621.34	682.868	542.614	708.459	687.681	593.52	787.81	620.296	802.301	698.818
ENSDARG00000057223	efna5b	#N/A	73.7458	-0.239855	0.322271	3.18695	0.527041	0.751038	0.0483183	-0.139033	0.221571	0.322696	0.259701	73.3344	70.919	80.0086	88.1028	83.7507	71.8273	82.5842	66.0322	65.8755	55.0232	58.7438	68.3219	92.9376	73.7381	64.6937	74.3251	74.2544	88.5078	77.2638	91.6779	81.4828	91.1477	67.8072	89.0342	94.4108	88.2803	57.4348	69.7667	73.3751	95.1386	79.239	63.9722	58.5231	75.6015	65.393	63.4804
ENSDARG00000062577	arhgap35a	Rho GTPase activating protein 35a [Source:ZFIN;Acc:ZDB-GENE-120516-2]	2497.87	0.501768	0.419984	3.18591	0.52721	0.751038	0.480841	0.246098	-0.215854	0.19396	-0.0207835	4634.27	3320.73	3109.16	2621.57	2506.71	2911.27	1648.27	1440.92	1382.87	1402.93	3542.98	5502.42	4857.41	3429.37	2962.73	3570.08	2507.32	3019.53	3800.64	2526.02	2488.85	2849.83	1971.69	2639.74	2908.7	5049.63	1959.05	1725.14	1407.72	1613.66	1923.43	1295.44	1436.97	1590.36	1358.42	1191.19
ENSDARG00000073869	pdzrn3b	PDZ domain containing RING finger 3b [Source:ZFIN;Acc:ZDB-GENE-071022-4]	807.728	0.26417	0.466659	3.16741	0.530211	0.751038	0.258705	0.312938	-0.418254	-0.10006	-0.00553548	1341.48	1121.26	1014.45	816.634	819.594	1095.23	496.699	532.371	418.969	420.58	1083.09	1183.14	1758.23	1361.4	1003.95	998.434	800.297	1032.59	1210.47	1046.49	660.011	743.398	737.073	690.617	1031.09	1975.52	651.623	658.555	461.992	537.579	490.527	539.321	522.206	535.586	328.064	466.234
ENSDARG00000074989	sparcl1	SPARC-like 1 [Source:ZFIN;Acc:ZDB-GENE-060130-6]	139.733	-1.57709	1.17066	3.13164	0.536042	0.751038	-1.52923	-0.911852	0.25598	-0.186778	0.077172	8.12721	23.4577	68.9428	129.713	181.274	151.802	210.95	240.107	196.597	186.357	13.4621	3.33278	7.58674	25.3131	22.7626	22.2975	169.135	20.5235	17.1697	158.973	123.13	107.036	296.767	133.551	113.505	0	187.968	267.439	210.161	217.987	204.701	192.805	223.288	304.228	168.153	226.182
ENSDARG00000076712	RPH3A (2 of 2)	#N/A	126.123	-0.710285	0.726231	3.13618	0.535299	0.751038	-0.906548	-0.695597	0.289854	-0.332405	-0.156018	21.4448	40.1994	54.1414	87.685	122.383	100.107	179.292	225.748	203.497	226.738	39.1625	9.99833	15.1735	44.0228	43.1292	33.4463	97.3558	29.5026	35.5659	96.5544	77.8614	88.6391	225.437	77.0025	64.7086	31.3885	136.799	132.134	145.844	240.156	151.875	241.673	218.786	216.785	202.224	200.043
ENSDARG00000078125	rusc1	RUN and SH3 domain containing 1 [Source:ZFIN;Acc:ZDB-GENE-100922-274]	660.358	-0.776354	0.924703	3.12676	0.53684	0.751038	-0.875	-1.08567	-0.119	0.289264	-0.0855015	72.4662	132.904	235.452	499.712	472.942	513.607	1200.35	982.268	1210	1283.88	152.979	41.6597	22.7602	152.979	95.8426	149.889	320.119	193.691	192.546	350.132	515.152	633.853	560.951	517.361	340.515	17.6561	782.157	741.007	1059.86	1203.55	1337.63	903.607	1081.33	961.869	1194.66	1212.53
ENSDARG00000079014	SEMA4F	#N/A	127.003	-0.321295	0.314901	3.16274	0.53097	0.751038	-0.0559203	-0.060738	-0.0305162	-0.238898	0.293362	104.109	108.224	108.673	113.345	125.164	127.84	148.956	175.782	142.036	115.901	127.278	88.3186	96.7309	80.3415	100.635	143.695	126.232	109.031	90.7543	104.357	107.738	127.941	150.585	116.707	108.201	117.707	132.622	133.191	158.527	147.788	140.555	179.478	162.964	184.905	113.201	137.096
ENSDARG00000087768	EXT1 (3 of 4)	#N/A	16.0655	-0.843025	0.885644	3.14815	0.533347	0.751038	-0.87745	-0.715792	0.442068	-0.323184	-0.129621	2.70656	4.97229	7.49341	12.3071	10.8888	8.01502	20.354	25.4646	32.6901	35.7631	1.22383	4.99917	1.89668	8.80455	2.39606	3.71626	7.42544	7.69633	7.35845	10.7283	14.4858	11.707	13.2092	12.0316	7.42557	1.96178	9.39842	12.6849	19.929	17.5498	23.583	27.5436	28.8113	20.0389	31.3227	30.4066
ENSDARG00000043835	rab3ab	RAB3A, member RAS oncogene family, b [Source:ZFIN;Acc:ZDB-GENE-041210-268]	128.298	-0.568296	0.597056	3.10781	0.539948	0.754439	-0.839021	-0.323266	0.251496	-0.0976215	-0.253336	26.4846	47.3765	83.9473	105.032	93.8165	78.8082	168.21	179.986	227.795	271.523	35.491	24.9958	18.9668	68.2353	49.1193	24.775	94.8806	83.3769	73.5845	144.344	78.7667	91.9839	120.644	77.0025	83.8029	15.6943	102.338	118.392	187.514	169.956	147.158	183.032	167.466	189.459	267.617	220.314
ENSDARG00000057025	chrna2b	cholinergic receptor, nicotinic, alpha 2b (neuronal) [Source:ZFIN;Acc:ZDB-GENE-041001-99]	48.8665	-0.483769	0.558011	3.09513	0.542033	0.756404	-0.654897	-0.363724	0.403206	-0.136932	-0.115935	27.8996	43.928	43.2045	55.5931	53.7049	40.6104	51.7505	56.903	55.2252	59.8463	51.4008	13.3311	18.9668	31.9165	50.3173	49.5501	66.8289	33.3507	29.4338	42.9131	56.1326	67.7336	61.6429	51.7361	47.7358	15.6943	51.1692	54.9677	46.1992	61.8863	47.1661	70.1917	50.4199	50.0974	51.655	62.947
ENSDARG00000014953	cnih3	cornichon family AMPA receptor auxiliary protein 3 [Source:ZFIN;Acc:ZDB-GENE-041001-180]	28.5686	-0.363402	0.678096	3.06937	0.546285	0.757759	-0.670018	-0.644125	0.478192	-0.524133	-0.210288	11.5323	18.3489	19.5697	30.5834	23.9022	17.1588	29.6093	42.5803	42.8395	49.5618	20.8051	9.99833	3.79337	9.90512	20.3665	24.775	24.7515	19.2408	14.7169	23.4071	29.877	38.466	22.8959	18.0475	30.7631	0	26.1067	25.3697	28.0818	26.7866	33.9596	51.5332	26.1103	50.0974	36.8179	41.609
ENSDARG00000055115	dtnbp1a	dystrobrevin binding protein 1a [Source:ZFIN;Acc:ZDB-GENE-040426-1036]	230.927	-0.628662	0.464252	3.07388	0.545539	0.757759	-0.600982	0.144883	0.0397902	-0.109625	0.042664	188.09	285.285	251.972	227.897	235.931	229.513	215.769	232.803	224.272	217.736	334.105	104.982	125.181	221.214	316.28	318.359	304.443	227.042	224.433	229.195	213.666	240.831	241.288	231.008	235.497	131.44	256.89	300.208	235.525	242.927	168.855	223.903	238.594	235.913	199.476	246.453
ENSDARG00000062305	rims3	regulating synaptic membrane exocytosis 3 [Source:ZFIN;Acc:ZDB-GENE-060503-788]	22.1023	0.134145	0.673722	3.06869	0.546396	0.757759	0.156046	-0.789196	0.471385	0.023369	-0.00953564	12.6115	11.3186	9.35237	16.1619	17.7398	12.7952	29.5612	29.0862	41.0619	41.3342	9.79063	16.6639	11.3801	12.1063	13.1784	8.67127	11.5507	12.8272	3.67923	13.6542	18.1073	16.7244	22.0153	21.657	9.54716	5.88535	21.9296	10.5707	34.4229	21.2445	33.0162	22.2126	45.9181	19.1281	57.6997	33.0738
ENSDARG00000067727	BCL11B (2 of 2)	#N/A	128.711	-1.41713	0.93375	3.0695	0.546263	0.757759	-1.40428	-0.161365	-0.239798	0.0480151	0.0602462	20.5778	54.4665	70.6574	79.0194	120.356	142.12	231.964	224.37	175.374	168.201	46.5055	13.3311	1.89668	64.9336	55.1095	43.3563	70.9542	83.3769	57.6412	98.505	84.1989	54.3541	213.989	68.5804	78.4989	7.84714	179.614	238.898	285.348	212.445	198.097	233.676	199.879	239.556	136.831	189.908
ENSDARG00000078736	DOC2A	double C2-like domains, alpha [Source:HGNC Symbol;Acc:HGNC:2985]	20.9699	0.67373	0.667543	3.06866	0.546402	0.757759	0.570443	0.112351	-0.79656	-0.312795	-0.184729	19.9318	13.4223	10.9199	10.1018	9.17123	15.93	22.6894	28.1828	37.1382	42.2114	6.11914	23.3294	30.347	22.0114	9.58426	8.67127	14.0258	7.69633	11.0377	8.77767	8.14828	13.3795	9.68674	7.21899	10.608	23.5414	5.22134	19.0273	34.4229	14.7788	18.8664	28.4321	30.6121	25.5041	47.8083	34.1407
ENSDARG00000023031	hoxa2b	homeobox A2b [Source:ZFIN;Acc:ZDB-GENE-990415-98]	196.998	0.0251533	0.520231	3.05862	0.548063	0.759119	0.30438	0.499135	-0.351457	0.0540356	0.282155	354.697	287.23	282.355	199.775	210.229	268.22	116.202	111.931	76.461	62.8786	276.585	326.612	460.894	379.696	251.587	230.408	202.962	284.764	359.338	271.133	158.439	169.752	179.645	172.053	278.989	472.79	176.481	155.389	139.503	103.452	105.652	110.174	101.74	123.877	57.1502	84.8184
ENSDARG00000079679	cep112	centrosomal protein 112 [Source:ZFIN;Acc:ZDB-GENE-120104-2]	78.1557	0.0984957	0.387273	3.04928	0.549612	0.760319	-0.169056	-0.241629	0.245203	-0.282767	-0.275646	94.8048	106.591	102.462	121.144	95.4148	80.5012	48.3561	58.8264	33.2303	40.2265	74.6535	101.65	108.111	129.867	98.2386	91.6677	106.431	107.749	93.2071	153.122	114.981	95.3288	79.2552	81.8152	125.174	103.975	77.2759	60.2531	54.352	36.947	53.7693	55.9757	54.9216	65.582	29.1246	35.2076
ENSDARG00000039697	shtn1	shootin 1 [Source:ZFIN;Acc:ZDB-GENE-121127-1]	76.8843	-0.593282	0.443225	3.04192	0.550834	0.760509	-0.399954	0.210043	-0.0930032	0.266468	0.220118	88.9733	117.397	87.2708	75.4466	80.7091	86.0834	64.8887	53.9453	61.4091	52.7194	143.188	51.658	72.074	99.0512	132.982	120.159	115.507	64.1361	82.1694	76.0732	73.3345	76.932	101.271	69.7836	71.0733	103.975	90.8514	63.4243	80.6221	48.9548	65.0892	53.3102	66.6262	41.8996	51.655	67.748
ENSDARG00000043361	nck2b	NCK adaptor protein 2b [Source:ZFIN;Acc:ZDB-GENE-040801-235]	238.46	0.00807554	0.359141	3.04024	0.551113	0.760509	-0.205148	0.209809	-0.181343	-0.391432	-0.214854	342.533	394.874	301.972	261.101	256.992	291.414	126.446	165.859	112.659	130.75	376.939	314.947	335.713	390.702	440.876	353.044	290.417	275.785	339.715	327.7	228.152	227.451	218.392	250.258	302.327	453.172	229.739	191.33	136.786	127.467	115.085	176.812	144.057	176.707	95.6166	139.23
ENSDARG00000052232	pcdh15a	#N/A	127.612	-0.312691	0.518471	3.03165	0.552543	0.76154	-0.477405	0.411223	-0.0758745	-0.246637	-0.159766	123.072	171.345	127.905	96.1827	85.0272	89.6186	93.2918	110.685	179.015	199.979	160.322	121.646	87.2475	166.186	189.289	158.56	98.1808	134.686	150.848	70.2214	110.454	107.872	53.7174	123.926	77.4381	135.363	61.6118	71.8808	68.8458	101.604	109.425	109.286	111.644	111.125	245.636	132.295
ENSDARG00000067984	gas1b	growth arrest-specific 1b [Source:ZFIN;Acc:ZDB-GENE-050302-79]	942.714	-0.370987	0.6344	3.0176	0.554884	0.763808	-0.0245809	0.883728	-0.0696428	0.458932	0.34723	1616.06	1643.83	1817.04	984.77	1012.64	1062.72	451.093	328.181	285.99	224.814	1220.16	1608.07	2019.97	2273.78	1440.03	1217.69	910.029	2199.87	2341.21	1356.64	805.775	791.898	549.503	822.965	1665.45	2010.83	623.428	553.905	510.908	444.288	398.082	321.638	329.53	333.375	220.907	316.869
ENSDARG00000075853	sh3kbp1	SH3-domain kinase binding protein 1 [Source:ZFIN;Acc:ZDB-GENE-091204-186]	214.503	0.0699881	0.340129	3.01356	0.555559	0.763808	-0.0236988	0.131779	-0.458101	-0.123659	-0.0934928	247.078	251.17	239.692	218.768	195.986	269.232	170.223	185.457	177.763	189.664	236.199	243.293	261.743	254.231	216.844	282.436	217.813	243.717	257.546	213.59	223.625	219.089	176.123	226.195	185.639	388.433	204.677	214.585	142.221	195.819	172.628	164.373	206.181	185.816	135.732	219.781
ENSDARG00000016667	gabbr1b	gamma-aminobutyric acid (GABA) B receptor, 1b [Source:ZFIN;Acc:ZDB-GENE-060503-5]	353.118	-0.29467	0.388198	2.97751	0.561596	0.769263	-0.142925	-0.346552	0.265025	0.00949143	0.152836	147.806	163.198	210.332	267.441	288.621	240.186	514.02	510.65	625.92	563.003	156.65	148.309	138.458	168.387	171.319	149.889	278.041	189.843	163.112	265.281	265.272	271.771	361.932	251.461	252.469	103.975	319.546	297.037	491.885	564.366	485.81	501.116	490.693	540.141	727.566	569.723
ENSDARG00000076691	dlg2	#N/A	55.1028	0.0293597	0.638146	2.98476	0.560379	0.769263	-0.114473	-0.878487	0.209534	-0.228206	-0.147672	21.377	23.1423	35.7334	65.694	49.7319	43.009	55.0407	64.4734	91.483	101.343	24.4766	14.9975	24.6569	22.0114	26.3567	21.0588	66.8289	25.6544	14.7169	72.172	58.8487	66.0612	44.9113	56.5487	47.7358	17.6561	55.3462	56.0248	67.9399	43.4128	53.7693	68.4147	59.4234	65.582	137.38	81.0842
ENSDARG00000078839	LRRTM4 (1 of 3)	leucine rich repeat transmembrane neuronal 4 [Source:HGNC Symbol;Acc:HGNC:19411]	57.1979	0.502638	0.559886	2.97892	0.561359	0.769263	0.379943	-0.464778	0.260505	0.225252	-0.0982678	18.2926	14.0573	27.4591	37.8964	43.6173	36.4115	91.0734	77.9083	108.797	116.466	24.4766	13.3311	17.0702	15.408	14.3764	12.3875	38.7773	15.3927	28.2074	35.1107	43.4575	35.1211	58.1205	40.9076	31.8239	13.7325	56.3905	39.1116	91.4925	104.375	77.3523	96.8468	56.7223	80.1558	118.147	99.2215
ENSDARG00000018206	nck2a	NCK adaptor protein 2a [Source:ZFIN;Acc:ZDB-GENE-040426-686]	252.599	0.620297	0.689616	2.96153	0.564284	0.77105	0.796891	0.74909	-0.193973	0.180735	0.175786	489.103	281.522	432.952	257.597	270.771	309.738	139.502	123.076	117.609	104.118	288.824	681.553	496.931	449.032	171.319	224.214	205.437	546.439	546.978	352.082	198.275	222.434	161.152	240.633	410.528	604.23	134.711	190.273	136.786	104.375	177.344	119.059	105.341	144.827	121.994	99.2215
ENSDARG00000075307	kcnq2a	potassium voltage-gated channel, KQT-like subfamily, member 2a [Source:ZFIN;Acc:ZDB-GENE-080220-37]	19.8513	0.420035	0.551091	2.96255	0.564111	0.77105	0.591076	-0.373167	0.000932385	-0.232271	0.134124	27.7685	18.4341	12.604	16.3246	15.1164	15.1067	17.5983	20.6724	28.7186	26.169	14.6859	24.9958	43.6238	18.7097	16.7724	19.82	11.5507	11.5445	14.7169	10.7283	19.0127	19.233	17.6123	19.2506	8.48637	27.465	9.39842	8.45657	13.588	19.3972	19.8097	22.2126	23.4092	16.3955	31.8722	21.8714
ENSDARG00000067507	kctd8	potassium channel tetramerization domain containing 8 [Source:ZFIN;Acc:ZDB-GENE-060117-3]	30.8452	0.151655	1.00062	2.95011	0.566209	0.772733	0.245128	-1.11457	0.255211	-0.251287	0.0288384	3.19127	2.6926	5.52298	11.9589	22.5111	18.8613	43.0622	51.2556	75.4447	73.9516	2.44766	3.33278	3.79337	4.40228	1.19803	2.4775	11.5507	2.56544	2.45282	9.75297	13.5805	12.5433	40.5082	13.2348	13.7903	1.96178	28.1952	26.4268	43.4816	50.8022	34.9029	58.6412	44.1174	51.0082	90.671	75.7497
ENSDARG00000095859	ptch1	patched 1 [Source:ZFIN;Acc:ZDB-GENE-980526-196]	210.84	-0.209819	0.4269	2.93784	0.56828	0.774612	-0.110124	0.58464	0.303459	0.20689	0.101215	277.016	298.989	353.853	235.954	222.556	180.338	153.578	133.06	130.965	122.091	252.109	284.952	293.986	368.691	238.408	289.868	216.163	400.209	445.186	249.676	218.193	239.994	132.973	251.461	283.233	249.147	162.906	128.963	115.045	157.025	188.664	111.951	129.651	157.579	117.597	121.093
ENSDARG00000008398	cacna1c	calcium channel, voltage-dependent, L type, alpha 1C subunit [Source:ZFIN;Acc:ZDB-GENE-020129-1]	199.933	0.0203428	0.433463	2.93154	0.569346	0.775117	0.0124901	-0.523752	0.185159	0.0246585	-0.0065157	101.711	100.834	90.1115	129.552	153.65	135.143	267.929	263.389	377.649	379.358	97.9063	119.98	87.2475	77.0398	109.021	116.443	103.956	74.3978	91.9807	89.7273	147.574	151.355	183.168	178.068	99.7148	90.2421	157.685	157.504	220.125	233.69	349.972	255.889	268.306	265.971	464.345	312.068
ENSDARG00000020771	tnr	tenascin R (restrictin, janusin) [Source:ZFIN;Acc:ZDB-GENE-030804-1]	342.787	0.00547571	0.441826	2.92219	0.57093	0.775435	-0.167554	-0.674587	0.00172168	-0.438036	-0.17387	72.1859	81.0758	132	210.691	242.053	241.764	454.454	615.675	647.518	730.453	79.5489	51.658	85.3508	93.5484	79.0701	70.6089	198.837	105.183	91.9807	252.602	172.925	206.546	339.036	187.694	199.43	133.401	264.2	327.692	463.803	505.251	394.308	634.391	600.537	612.099	650.083	623.602
ENSDARG00000070567	cadpsb	Ca2+-dependent activator protein for secretion b [Source:ZFIN;Acc:ZDB-GENE-110621-2]	546.692	-0.954136	0.750184	2.92195	0.570971	0.775435	-0.922246	-0.695015	0.0632584	-0.0775461	0.0391776	100.227	189.937	248.48	402.264	397.265	380.222	772.063	814.698	1095.56	1066.21	157.874	78.3203	64.4873	213.51	159.338	196.962	296.192	232.173	217.074	346.231	428.237	432.325	536.293	366.965	288.536	25.5032	521.09	594.074	643.165	818.377	854.649	828.973	844.533	770.589	1302.36	993.282
ENSDARG00000007275	si:ch211-251b21.1	si:ch211-251b21.1 [Source:ZFIN;Acc:ZDB-GENE-060809-5]	1919.16	-1.91329	1.38204	2.87788	0.578465	0.780858	-1.80373	-1.00882	0.13563	-0.201016	0.11456	142.818	498.608	998.706	2009.67	2172.76	1977.8	2466.69	2835.48	3165.34	2923.71	407.535	13.3311	7.58674	465.541	630.165	400.117	1902.56	605.444	488.111	2001.31	2031.64	1996.05	2511.51	1928.67	2078.1	5.88535	2716.14	3211.38	2812.71	2572.44	2014.93	2957.83	2917.15	2631.48	3966.44	3134.01
ENSDARG00000008030	myl9b	myosin, light chain 9b, regulatory [Source:ZFIN;Acc:ZDB-GENE-040426-2296]	2614.03	-0.423331	0.427552	2.88869	0.576623	0.780858	-0.0212107	0.350961	0.00189817	0.560869	0.402427	3485.58	3537.2	3713.08	2911.28	3066.08	3062.05	2249.26	1524.76	1475.02	1115.98	3041.21	3366.11	4049.42	5054.91	2743.49	2813.21	3383.52	3964.89	3790.83	4061.14	2462.59	2210.12	2596.05	2687.87	3914.34	4370.86	2558.46	2256.85	2492.94	2372.92	1881.93	1845.42	1567.52	1161.35	1185.32	1527.8
ENSDARG00000012818	csnk2a2a	casein kinase 2, alpha prime polypeptide a [Source:ZFIN;Acc:ZDB-GENE-990415-28]	421.599	0.293324	0.302532	2.88896	0.576577	0.780858	0.18745	0.0791429	-0.291668	-0.0927693	-0.106045	596.06	523.434	442.431	418.814	416.819	510.209	340.433	363.042	291.264	313.48	664.539	488.252	635.389	467.742	581.046	521.515	550.308	378.403	398.583	385.242	468.979	402.221	440.307	436.749	373.4	694.472	430.239	405.915	381.37	338.065	301.863	377.614	379.049	332.464	266.518	349.943
ENSDARG00000013975	gfra1b	#N/A	48.8838	-0.467046	0.476296	2.88262	0.577657	0.780858	-0.448472	-0.362181	0.291394	-0.246007	0.0702729	30.7883	42.0135	44.0823	56.662	58.8917	48.1211	44.7474	53.0668	56.5774	53.8875	46.5055	24.9958	20.8635	38.5199	49.1193	38.4013	61.8787	38.4816	31.8866	42.9131	54.3219	72.7509	71.3297	56.5487	48.7966	25.5032	48.0363	70.8238	36.2346	48.9548	49.0527	58.6412	46.8184	53.7408	45.6102	60.2797
ENSDARG00000053665	gabrg2	gamma-aminobutyric acid (GABA) A receptor, gamma 2 [Source:ZFIN;Acc:ZDB-GENE-091118-65]	274.607	-0.826709	0.813579	2.88031	0.57805	0.780858	-0.969501	-0.611794	0.236982	0.0758346	-0.112314	27.5985	54.0424	106.477	162.713	209.477	177.745	444.953	422.169	548.254	592.642	52.6246	14.9975	15.1735	61.6319	68.2878	32.2076	183.161	59.0052	77.2638	151.171	163.871	173.097	308.215	178.068	142.147	17.6561	280.908	234.67	471.05	411.959	451.851	508.224	352.039	406.244	619.86	469.969
ENSDARG00000076872	MPP4 (3 of 3)	membrane protein, palmitoylated 4 (MAGUK p55 subfamily member 4) [Source:HGNC Symbol;Acc:HGNC:13680]	20.5413	0.698902	0.907863	2.8737	0.579179	0.780876	0.452565	1.00183	0.0471206	-0.423957	-0.331182	10.8021	7.89357	8.41619	4.20277	9.35725	9.05657	23.8704	32.0246	44.1929	55.5967	3.67149	11.6647	17.0702	17.6091	3.5941	2.4775	4.95029	15.3927	4.90564	2.92589	6.33755	3.34487	11.448	6.01582	10.608	17.6561	0	9.51364	37.1405	20.3209	14.1498	42.6481	27.0106	26.415	50.5559	49.6108
ENSDARG00000073853	arhgap39	#N/A	100.407	0.937003	0.657848	2.8578	0.581897	0.782648	0.84533	0.196489	0.246381	0.73435	-0.0984373	125.859	70.0513	119.101	103.936	91.2399	76.916	126.999	76.3379	103.17	110.455	55.0723	191.635	130.871	89.1461	47.9213	73.0864	51.9781	138.534	166.792	91.6779	123.13	97.0013	51.0756	115.504	107.14	78.4714	81.4529	70.8238	93.3042	89.5965	198.097	56.8642	78.3309	93.8187	110.454	76.2832
ENSDARG00000095983	dnaja3b	#N/A	72.296	0.387997	0.545439	2.8598	0.581554	0.782648	0.278133	0.596599	-0.246471	0.287695	-0.111485	106.901	88.1571	96.4248	63.7668	67.8295	80.4663	65.883	53.972	47.8573	51.7021	80.7727	116.647	123.285	111.157	81.4662	71.8476	64.3538	94.9214	129.999	83.8756	48.8897	58.5352	67.8072	52.9392	82.7421	137.325	46.9921	57.0818	97.8335	52.6495	47.1661	55.9757	54.0213	51.9191	37.9169	56.5456
ENSDARG00000041660	oprd1a	opioid receptor, delta 1a [Source:ZFIN;Acc:ZDB-GENE-990415-199]	14.5694	-1.22775	0.974543	2.85087	0.583084	0.7833	-1.53955	-0.64453	0.302464	-0.193161	-0.0909362	3.26354	9.48724	9.28473	14.5142	15.0622	12.2134	15.5002	17.7208	23.5573	25.09	9.79063	0	0	8.80455	4.79213	14.865	14.0258	7.69633	6.13204	11.7036	11.7697	20.0692	22.8959	18.0475	4.24318	1.96178	16.7083	17.9702	10.8704	10.1604	25.4697	14.216	18.9074	20.0389	30.2237	20.8045
ENSDARG00000004712	tbr1b	T-box, brain, 1b [Source:ZFIN;Acc:ZDB-GENE-000323-1]	148.673	-1.44003	1.16095	2.84357	0.584336	0.783696	-1.47774	-0.143402	0.338066	0.0511089	-0.0205642	56.7492	158.053	188.502	208.202	205.999	162.966	139.545	134.688	115.187	116.84	159.098	1.66639	9.48342	172.789	135.378	165.993	193.886	168.036	203.584	240.898	195.559	188.149	177.884	214.163	225.95	3.92357	276.731	208.243	104.175	161.643	152.818	88.8503	151.26	163.955	80.7796	137.096
[truncated: 411 more rows]
[truncated: 4 more columns]

## Sheet: Time
EnsemblGeneId	Associated Gene Name	Description	baseMean	log2FoldChange	lfcSE	stat	pvalue	padj	average_t24_Hyp	average_t36_Hyp	average_t48_Hyp	average_t60_Hyp	average_t72_Hyp	average_t24_Norm	average_t36_Norm	average_t48_Norm	average_t60_Norm	average_t72_Norm	t48_Norm_X01	t72_Norm_X10	t24_Hyp_X11	t24_Norm_X12	t36_Hyp_X13	t36_Norm_X14	t48_Hyp_X15	t48_Norm_X16	t60_Hyp_X17	t60_Norm_X18	t72_Hyp_X19	t24_Hyp_X02	t72_Norm_X20	t24_Hyp_X21	t24_Norm_X22	t36_Hyp_X23	t36_Norm_X24	t48_Hyp_X25	t48_Norm_X26	t60_Hyp_X27	t60_Norm_X28	t72_Hyp_X29	t24_Norm_X03	t72_Norm_X30	t36_Hyp_X04	t36_Norm_X05	t48_Hyp_X06	t60_Hyp_X07	t60_Norm_X08	t72_Hyp_X09
[truncated: 1,242 more rows]

[truncated: 3 more sheets: Hypoxia, Annotation, Normalized counts]
